# Supplementary material for: A prospective compound screening contest identified broader inhibitors for Sirtuin 1
Source: Sci Rep. 2019 Dec 20;9:19585. doi: 10.1038/s41598-019-55069-y (PMC6925144; doi:10.1038/s41598-019-55069-y)
Supplement: Supplementary file 2 — Dataset 1 [file 41598_2019_55069_MOESM2_ESM.xlsx]

## Sheet: 3rdCADDresult
		TSA(without NAD+)											TSA(with NAD+)										Additional Information
ID		Primary screening (TSA)			Hit confirmation (TSA, reliability of curves obtained for three concentrations)	Counter Screening (Carbonic anhydrase AND Abl kinase SH2 domain)	Inhibitory assay (Promega kit)		IC50 determination (Promega kit, n=4, Sirt.Conc=5ng/well)				Primary screening (TSA)		Hit confirmation (TSA, reliability of curves obtained for three concentrations)	Counter Screening (Carbonic anhydrase AND Abl kinase SH2 domain)	Inhibitory assay (Promega kit)		IC50 determination (Promega kit, n=4, Sirt.Conc=5ng/well)				Descrption	dTm
		TmD (K)	delta Tm (K)	Curve reliability		Good/Bad	Mean (%)	Std. Dev. (%)	Mean	95% CI			delta Tm (K)	Curve liability		Good/Bad	Mean (%)	Std. Dev. (%)	Mean	95% CI
Z1001367730	c1cc(C(=O)N)ccc1C(=O)NCC(c2ccc(o2)C)N3CCCC3	49.64	-0.08										-0.11
Z1002316132	n1nnn(c12)nc(cc2)NC(C)c3ccc(cc3)Oc4ccccc4	49.54	-0.05										0.09
Z1003449802	c1cccc(c12)[nH]c(c2)CNS(=O)(=O)c(c3)ccc(c34)[nH]c(=O)[nH]4	49.54	-0.07										0.68	++	--	Bad
Z100462634	CCOC(=O)Nc(ccc1)cc1C(=O)NCc(c2)ccc(c23)OCO3	49.64	0.03										-0.12
Z100642432	CN(C)C(=O)c1c(Br)cc(F)cc1	49.64	-0.23										-0.09
Z100741260	C1CC1NC(=O)CNC(=O)CNC(=O)c2cccs2	49.84	-0.02										-0.08
Z1011319706	n1cncn1C2CCN(CC2)C(=O)Nc(ccc3c45)c5cccc4CC3	49.74	-0.12										-0.08
Z1013462166	N1CCCC(C1=O)NC(=O)NCCc2c(C)cc(C)cc2C	49.74	-0.12										-0.06
Z1014194782	c1cccn(c12)c(nn2)C(C(C)C)NC(=O)CCCn3c(=O)oc(c34)cc([N+]([O-])=O)cc4	49.64	-0.08										-0.11
Z101445240	c1cccc(c12)n(cc2)CCC(=O)N(C)CC(=O)Nc3ccc(Cl)cc3	49.84	0.25										-0.01
Z101759694	n1ccccc1C(C)NC(=O)CNC(=O)CNC(=O)c2cccs2	49.64	-0.23										0.01
Z1020680132	CCC(CC)C(O)CN	49.64	-0.08										0.09
Z1020680262	CCC(O)(CC)CN	49.64	-0.18										-0.05
Z1020680272	NCC(O)CCC	49.64	-0.18										-0.15
Z1020680378	CCC(C)C(O)CN	49.74	-0.08										-0.05
Z1020680380	NCC(O)C1CC1	49.33	-0.31										-0.24
Z1020894718	C1CN(C)c(c12)ccc(c2)NC(=O)COc(cc3)ccc3N(C)S(=O)(=O)c4cccs4	49.64	-0.08										-0.11
Z1021113400	NC(=O)c1cc(cn1C)S(=O)(=O)Nc(c2)ccc(c23)N(CCC3)Cc4ccccc4	49.84	-0.02										0.03
Z1021593522	CS(=O)(=O)Nc(cc1)ccc1C(=O)/C=C/c(c2)ccc(c23)OCC3	49.54	-0.05										0.09
Z1021595446	O=C(O)C(C)Oc(ccc1)cc1/C=C(\C2=O)CCc(c23)cc(O)cc3	49.84	-0.02										-0.18
Z102264662	c1cc(F)cc(Br)c1C(=O)Nc2cccnc2	49.64	-0.18										-0.05
Z102380558	CN(C)C(=O)CNC(=O)CNC(=O)C	49.53	-0.11										-0.14
Z102413246	COc(cc1)ccc1\C=C\C(=O)NCCn(c(n2)C)c(c23)cccc3	49.54	-0.18										-0.21
Z1024232014	O1CCOc(c12)ccc(c2)C(=O)CCC(=O)NCCc(ccc3)cc3C(=O)N	49.34	-0.24										0.09
Z102448632	c1cccc(c12)n(cn2)CCCNC(=O)c3cc(ccc3)S(=O)(=O)N(C)c(cc4)ccc4C	49.84	-0.02										0.03
Z1027074260	NC(=O)NC(C(C)C)C(=O)Nc(cc1)ccc1CCO	49.74	-0.12										0.03
Z102731850	c1ccccc1NC(=O)C2CCN(CC2)C(=O)c3cc(ccc3)S(=O)(=O)NCc4ccccc4	49.74	-0.13										-0.19
Z102736836	Cc(c1)ccc(c12)[nH]c(-c3cccs3)c2CCC(=O)N(CC4)CCC4C(=O)Nc5ccccc5	49.73	0.09										-0.04
Z1031699366	c1ccnc(S)c1C(=O)NCc2cc(ccc2)-c(cc3C)ccc3	50.04	0.18										0.33
Z103261656	C=CCNc1nnc(s1)SCC(O)COC(c2c(C)cccc2)c3ccccc3	49.54	-0.18										-0.01
Z1033146522	NC(=O)c1cc(c(cc1)OC)NC(=O)c2c(cccc2)-c(on3)nc3C(C)C	49.64	-0.14										-0.23
Z1033306888	c1c(O)ccc(c12)CCN(CC2)C(C)C(=O)Nc3cccc(c34)cccc4	49.64	-0.14										-0.03
Z1037336544	n1cncn1CCCCOc(c2C)ccc(C)c2	49.94	0.08										-0.18
Z103764448	N#Cc1ccc(cc1)OCCN2CCCC2C(=O)N	49.44	-0.17										-0.22
Z103870898	c1ccccc1OCCCN2CCN(CC2)CCC	49.74	0.13										-0.12
Z1041114250	Cc1ccc(cc1)C(C2)N(S(=O)(=O)C)N=C2c(c3)ccc(c34)OCO4	49.34	-0.24										-0.11
Z104341562	CNC(=O)C(CN1)Oc(c12)cccc2	49.84	-0.02										-0.18
Z104342548	s1ccn(c12)c(c(n2)C)CNCc3ccccc3	49.63	-0.01										-0.14
Z104342602	c1cccc(O)c1C(=O)c(c2)cnc3n2nc(c34)cccc4	49.84	0.06										0.07
Z104344854	c1ccc(S(=O)(=O)N)cc1NC(=O)CSc(n[nH]2)n(c2=O)Cc3ccccc3	49.64	-0.08										-0.11
Z104363094	c1cccc(Cl)c1C(C)OC(=O)C2=C(OCC2=O)Nc3ccccc3	49.84	-0.02										-0.08
Z104374454	c1ccccc1C(O)(c2ccccc2)C(=O)OCc(n3)cc(=O)n(c34)nc(s4)CC	49.74	-0.08										-0.05
Z104378210	c1cc(F)ccc1-c(c2CCC(=O)O)[nH]c(c23)cccc3	49.64	-0.22										-0.08
Z104380808	CCc(s1)nn(c12)c(=O)cc(n2)CN(CCC3)c(c34)cccc4	49.64	-0.08										-0.11
Z104442664	O=c1n(C)c(=O)n(C)c(N)c1N2CCNCC2	49.74	0.02										-0.11
Z104532982	CC(=O)Nc1ccc(cc1)NCc(nn2)n(c23)c4c(c(=O)n3C)cccc4	49.54	-0.07										-0.12
Z104829694	NC(=O)C1CCN(CC1)Cc([nH]c2=O)nc(c23)ccc(Cl)c3	49.25	-0.33										-0.23
Z104870962	CCc(s1)nn(c12)c(=O)cc(n2)CNc3c(Cl)cc(F)cc3	49.85	0.27										0.16
Z106309538	Cc1c(C)cccc1NC(=O)CN2CCN(CC2)CC3CCCCC3	49.44	-0.15										0.09
Z106511296	NC(=O)c1ccc(cc1)NC(=O)C(C)NC(C(C)C)c(cc2)ccc2C(C)CC	49.54	-0.18										-0.11
Z106665966	c1cc(S(=O)(=O)N)ccc1-n(c(C)c2)c(C)c2C(=O)CN3CCCC3c4cccn4C	49.54	-0.05										-0.01
Z106756484	NC(=O)c1ccc(cc1)NC(=O)C(C)NC(C(C)C)c2ccc(cc2)CC(C)C	49.54	-0.24										-0.13
Z107092322	CCc1ccc(cc1)-c(no2)nc2COc(cc3)ccc3-c4nnco4	49.44	-0.15										-0.01
Z107257414	Cc(c1)ccn(c12)c(=O)cc(n2)Cn(cn3)c(=O)c(c3c45)oc4cccc5	49.44	-0.17										-0.12
Z107728342	s1ccn(c12)c(=O)c(cn2)C(=O)OCc(cc3C(F)(F)F)ccc3	49.74	-0.13										-0.09
Z1079813490	Cc1ccc(OC)c(c12)N(CCC2)C(=O)c3cc(ccc3)-n4cnnn4	49.65	0.07										-0.13
Z1081376208	CCS(=O)(=O)CCNC(=O)/C=C/c1cccc(c12)cccc2	49.45	-0.13										-0.13
Z1082648840	NC(=O)c1c(c(C)[nH]n1)NC(=O)/C=C/c2cc(OC)c(c(Cl)c2)OCCC	49.74	-0.04										-0.03
Z1082769782	Fc1cccc(c1C#N)N(C)CCC(=O)NC	49.53	-0.11										-0.34
Z1082837606	CNC(=O)CCN(C)S(=O)(=O)c1cc(Br)ccc1	49.94	0.07										0.01
Z1083975576	OC1CN(C1)c(ncn2)c(c2c34)oc3cccc4	49.64	0.05										-0.01
Z108546004	c1cc(Cl)c(Cl)cc1CC(=O)Nc2c(C(=O)N)oc(c23)cccc3	49.84	-0.02										0.12
Z108567082	CC(C)CNc1nnc(s1)S	49.84	0.06										0.07
Z108612876	O1CCOc(c12)ccc(c2)NC(=O)/C=C/c3cc(OC)cc(c3)OC	49.74	-0.08										0.15
Z108620964	O1COc(c12)ccc(c2)CNC(=O)C34CC5(CC(C3)CC(C4)C5)c6ccc(cc6)OC	49.53	-0.11										-0.04
Z108636780	Cc1c(C)cccc1NC(=O)CCc2nnc(o2)-c(cc3)ccc3C	49.74	-0.04										-0.03
Z1089877562	o1cccc1C2=NN(C(=O)CC)C(C2)c3ccc(cc3)N(C)C	49.94	0.08										-0.16
Z109573872	c1cccc(c12)OC(C2)C(=O)Nc(c3)ccc(c34)oc(n4)C	49.64	0.03										-0.12
Z109702054	c1ccccc1-c(c2C(=O)OCC)nc(s2)NC(=O)c(n3)cnc(c34)cccc4	49.54	-0.05										0.09
Z109730156	c1cccc(c12)onc2CC(=O)NCc3ccc(cc3)N4CCCC4=O	49.84	0.02										0.05
Z109976232	c1ccccc1C2(CC(C3)CC(C4)C2)CC34C(=O)NCCNc5c([N+]([O-])=O)cc(cc5)S(=O)(=O)C	49.74	0.13										0.18
Z110096496	N1C(=O)C(C)Oc(c12)ccc(c2)NC(=O)c3cc(ccc3)S(=O)(=O)N(C)c4ccccc4	49.84	-0.02										0.02
Z1103000562	c1nn(C)c(c12)nc([nH]c2=O)N(CC3)CCC3c(c4)[nH]c(c45)cccc5	49.35	-0.23										-0.23
Z1104743144	CN(C)C(=O)c1c(cccc1)NC(=O)NC(C)(C)c2ccc(F)cc2	49.34	-0.27										-0.22
Z1116559686	o1cccc1-c(no2)nc2Cn3c(=O)oc(c34)cc(Cl)cc4	49.84	0.06										0.07
Z111666346	c1ncccc1C=C2C(=O)NC(=S)NC2=O	49.53	-0.11										-0.14
Z111666438	Cc(o1)ccc1C=C2C(=O)NC(=S)NC2=O	49.74	-0.13										-0.19
Z111782072	O=C1NC(=S)NC(=O)C1=Cc2ccc(cc2)OCCCCCC	49.94	0.12										-0.05
Z111874930	CCOC(=O)C(C#N)C1(C#N)CCCC1	49.74	-0.12										-0.26
Z1121635560	[nH]1c(=O)onc1-c2cc(ccc2)NC(=O)Cc3c(C)[nH]c(c34)cccc4	49.65	0.07										-0.23
Z112262786	n1nsc(Cl)c1COC(=O)c2cc(ccc2)S(=O)(=O)N(C)c(cc3)ccc3C	49.54	-0.05										-0.21
Z1123859968	NC(=O)c1ccc(=O)n(n1)Cc2csc(n2)-c3c(F)cccc3	49.74	-0.08										-0.05
Z1123860194	NC(=O)c1ccc(=O)n(n1)Cc2ccn(n2)-c3ccccc3	49.74	-0.12										-0.28
Z1123870588	CNC(=O)COc1c(F)ccc(F)c1	49.84	-0.03										0.01
Z1124141515	NC(=O)C1CCN(CC1)c(nccc2)c2CNc(cc3C)nc(n3)C	49.94	0.07										0.01
Z1126839082	CC(C)(C)OC(=O)NCCOc(ccc1)cc1NS(=O)(=O)c(c2cccc3c24)ccc4NC3=O	49.84	0.06										0.07
Z1126868552	NC(=O)c1c(c(C)[nH]n1)NC(=O)Cn(cc2)c(c23)cc(Cl)cc3	49.64	-0.18										0.05
Z1127124343	c1csc(c12)c(ncn2)N(C3)CC[C@@H]3O	49.94	0.07										0.01
Z1127124482	c1csc(c12)c(ncn2)N(C3)CC[C@H]3O	49.84	-0.02										0.03
Z1127124733	c1csc(c12)c(ncn2)N3CCS(=O)CC3	49.53	-0.11										-0.04
Z1127133694	NC(=O)c1cc(c(C)c(F)c1)NCC(=O)Nc2ccc([N+]([O-])=O)cc2	49.53	-0.11										-0.04
Z1127379628	c1cccc(c12)C(CCC2(C)C)NC(=O)c(c3)ccc(c34)C(=O)NC4=O	49.55	-0.03										0.16
Z1128657629	C1CCN(C12)CCCN(C2)C(=O)c3c(Cl)cc(cc3)-n4cnnn4	49.54	-0.07										-0.32
Z1128824081	C1CN(C(=O)N)CCCN1C(=O)c(cc2)cc3C(=O)c(c4c23)cccc4	49.43	-0.21										-0.14
Z1130422494	NC(=O)c1c(C)c(C)nnc1N(CC2)CCN2C(=O)NC3CC3	49.64	0.05										-0.01
Z1130711876	C#CCNC(=O)Cc(c1C)c(C)nc(c12)n(C)[nH]c2=O	49.74	-0.13										-0.09
Z1135210214	Cc1n(C)nc(C)c1C(C)NCc(cc2)ccc2CC	49.44	-0.15										-0.21
Z113575654	C1CCc(c12)sc(c2C(=O)N)NC(=O)C(C)Sc(n3CC)nnc3N4CCOCC4	49.74	-0.04										-0.03
Z113643976	C1CCc(c12)sc(c2C(=O)N)NC(=O)C(C)Sc(n3CC(C)C)nnc3N4CCOCC4	49.64	-0.08										0.09
Z113875506	c1cccc(c12)CCCC2NC(=O)CSc(o3)nnc3CC(CC4)CS4(=O)=O	49.84	-0.02										-0.28
Z113878984	c1cccc(c12)sc(n2)CN(C)C(=O)CSc(o3)nnc3CC(CC4)CS4(=O)=O	49.74	-0.13										-0.09
Z113894432	c1ccccc1C(=O)NC(CCS(=O)(=O)C)C(=O)OCc2cc(=O)oc(c23)cc(C)cc3	49.35	-0.23										-0.13
Z1139220439	[O-][N+](=O)c(c1)cnc(c1C(=O)N)N(CC2)CCC2c3nncn3CC	49.84	-0.02										0.02
Z1139363852	NC(=O)c1cc(ccc1)CN(C)CC2CCN(CC2)CC(C)O	49.74	0.13										-0.02
Z1139376437	NC(=O)c1cc(ccc1)CN(CC2)CCN2C(C)c3nc(C)no3	49.15	-0.43										-0.03
Z1139382588	NC(=O)c1ccc(cc1)CN(CC2)CCCN2Cc3nc(C)on3	49.73	0.09										-0.14
Z1139454086	Cc1cnn(c1)CCNCc2coc(n2)-c3c(Cl)cccc3	49.74	-0.12										-0.26
Z1139548751	o1cccc1COCC(O)CN2CCN(CC2)Cc3nnc(C)n3C	49.74	-0.04										-0.13
Z1139567939	NC(=S)c1ccc(cc1)C(=O)N(C2)CCCC2n(c3)ncc3C	49.34	-0.24										-0.11
Z1139901919	CC(C)Cc1cc(n(n1)C)NC(=O)Cc2coc(n2)-c3cccs3	49.74	-0.13										-0.09
Z114213176	c1cccc(c12)nc(SCCS(=O)(=O)C)n(c2=O)-c(c3CC)cccc3	49.64	-0.23										-0.09
Z1142833920	CCC(O)CN(C)Cc(c1)ccc(c12)cccc2	49.84	0.06										-0.03
Z1143083761	c1ccc(CC)c(c12)[nH]cc2C(=O)N3CCN(CC3)C4C(O)CCC4	49.84	-0.02										-0.28
Z1143443612	NC(=O)C1CCCN(C1)c2nc(nc(C)c2C)-c3ccccn3	49.74	-0.12										-0.06
Z1144113792	CN(C)C(=O)c1cc(c(C)cc1)OC(=O)c(c2)ccc(c23)[nH]c(n3)C(F)F	50.04	0.18										-0.18
Z1147473989	C1CNC(C(=O)N)c(c12)cccc2N	49.64	-0.23										-0.09
Z1147676240	CS(=O)(=O)NCCSc(s1)nnc1NCC2CCCO2	49.84	-0.03										-0.09
Z1148635031	n1nncn1CC(=O)NCc2c(C(=O)OC)sc(c23)cccc3F	49.74	0.15										-0.01
Z1151325527	C1CCOC=C1C(=O)Nc(cc2)ccc2C(=O)N(CC3C)CC(O3)C	49.84	-0.02										-0.28
Z115169950	Cn(n1)ccc1NC(=O)CSc(cc2)c3cccc4C(=O)c(c5c2c34)cccc5	50.04	0.18										0.02
Z1151741745	O=C1CCC(N1)C(=O)N(C2CC2)C3CCCC3	49.44	-0.15										-0.01
Z1155484125	NC(=O)c1c(c(C)[nH]n1)NC(=O)CCOc2ccc(cc2)OC	49.84	0.02										0.05
Z115668110	O=C1CCCN1c(ccc2)cc2NS(=O)(=O)c(cc3F)ccc3	49.84	-0.02										-0.08
Z1157692664	COc(cc1)ccc1C(NC(=O)OC(C)(C)C)CN2CCN(C)CC2	49.84	-0.02										0.03
Z1157834222	c1cccc(c12)[nH]cc2CCc(n3)nn4c(nc(c5c34)cccc5)SCc6ccc([N+]([O-])=O)cc6	50.14	0.36										0.17
Z1162470562	O=C(O)C(C)OC	49.45	-0.13										-0.03
Z1162757422	o1c(Br)ccc1\C=C\C(=O)NCCc2nnc(S)n2C(C)C	49.54	-0.05										-0.11
Z1165479101	N#Cc1c(C)nc(cc1)C(=O)NC(C(=O)N(C)C)Cc2ccccc2	49.84	0.12										-0.01
Z1165950509	NC(=O)c1c(C)c(C)nnc1N2CCN(CC2)c(nc3)ncc3Br	49.33	-0.31										-0.14
Z1167942545	O=C1CCC(N1)C(=O)Nc(ccc2)cc2Cn(cn3)c(c34)cccc4	49.64	-0.22										0.03
Z116821686	NC(=O)c(s1)cc(c1c23)sc2cccc3	49.64	-0.23										0.01
Z1171346571	OCCNC(=O)Cc1ccc(cc1)OCc(ccc2)c(c23)nccc3	49.44	-0.15										-0.11
Z1171352696	c1cccc(c12)N(CC2)C(=O)CNc(c3)c(F)cc(F)c3C(=O)N	49.74	-0.12										-0.38
Z1171352743	c1cccc(Cl)c1NC(=O)CNc(c2)c(F)cc(F)c2C(=O)N	49.74	-0.12										-0.08
Z1171639588	c1cccc(c12)cccc2CC(=O)NCCN/C(O)=C3/C(=O)C=CC=N3	49.54	-0.05										-0.01
Z1171930992	CC(C)(C)OC(=O)N(CC1)CCC1CC(=O)Nc(cccc2)c2-c(n3)[nH]c(c34)cccc4	49.84	0.02										0.25
Z1171932248	NC(=O)c1cc(c(Cl)cc1)NC(=O)c2nn(c(c23)CCC3)-c4ccccc4	49.43	-0.21										0.06
Z1171979235	COC(C(=O)O)CC	49.84	0.06										-0.03
Z1171979272	O=C(O)c(c1)ccc(c12)[nH]c(n2)C(F)F	49.74	0.15										-0.01
Z1172115928	O=C(O)c(c1)ccc(c12)[nH]cc2	49.64	0.05										-0.01
Z1172235369	Cc1nccn1-c2ncnc(c23)n(nc3)-c4ccccc4	49.34	-0.24										0.09
Z1172257102	COC(=O)c1cc(ccc1)NC(=O)COC(=O)c2cc(cs2)O	49.94	0.16										0.07
Z1173588074	n1ncccc1N(C)C2CCN(CC2)c(ncn3)c(c3c45)oc4cccc5	49.44	-0.15										-0.01
Z1173768727	CNC(=O)C1CCCN(C1)c(ncn2)c(c23)scc3	49.44	-0.28										-0.11
Z1174724680	n1cccn(c12)nc(C)c2C(=O)NCc3ccc(cc3)-c4nnn[nH]4	49.94	0.08										-0.06
Z117511066	Cc(n1)scc1-c2ccc(cc2)NC(=O)[C@H](C)NC(=O)OCc3ccccc3	49.74	0.02										-0.11
Z1175458546	c1ncccc1CCC(=O)NCCc(n2)n(C)c(c23)ccc(Cl)c3	49.84	-0.02										-0.08
Z1176361170	NC(=O)C1CCC(C)N(C1)Cc(n2)[nH]c(c23)cccc3F	49.84	0.12										-0.01
Z1181621619	CCSCCOC(=O)c(c1)ccc(c12)[nH]c(n2)C(F)F	49.74	-0.04										-0.03
Z1181645966	NC(=O)c1cc(ccc1)COC(=O)c(c2)ccc(c23)[nH]c(n3)C(F)F	49.74	0.02										-0.11
Z118185822	CCC(=O)N(C1CC1)c2nn(c(=S)s2)CN(C)Cc3c(C)nn(c3C)C(CC4)CS4(=O)=O	49.54	-0.07										-0.22
Z1182554713	NC(=O)c1cc(sc1)C(=O)NC(C(C)C)c2nc(C)no2	49.74	0.02										-0.01
Z118438236	O=C(O)Cn(c1=O)c(C)nc(c12)cccc2	49.65	0.07										-0.03
Z118699848	C1CCCN1C(=O)c2c(-c3ccccc3)n(C)c(c24)cccc4	49.94	0.16										0.07
Z1187818767	[O-][N+](=O)c(c1)ccc(c12)nc(-c(cc3)ccc3C)cc2-c4ccccc4	49.64	0.03										0.08
Z1188191652	N#CCCC(C#N)CN(CC1)CCC1CCc2ccc(O)cc2	49.33	-0.31										-0.14
Z118855566	CC(=O)c1c(C)oc(c1)CCC(=O)Nc(cc2)ccc2-c(nn3)n(c34)CCCCC4	49.74	0.02										-0.01
Z1189024282	n1nnn(c12)nc(cc2)NCc3c(cccc3)CN4CCCCCC4	49.53	-0.11										-0.04
Z1190187563	c1ncccc1N(C)S(=O)(=O)c(ccc2)cc2-n3cnnn3	49.84	0.02										0.05
Z1190350257	CNC(=O)c1ccc(cc1)CSc2nccn2Cc3ccccn3	49.74	-0.04										0.07
Z1190350270	Fc1cccc(c12)[nH]c(n2)CSc3nccn3Cc4ccccn4	49.74	-0.12										-0.16
Z1190352234	CCCc1nc(on1)CSc2nccn2Cc3ccccn3	49.53	-0.11										-0.04
Z1190352571	CC(C)c1nnc(o1)CSc2nccn2Cc3ccccn3	49.74	-0.12										-0.16
Z1190352837	CCCc(n1)scc1CSc2nccn2Cc3ccccn3	49.84	0.06										-0.03
Z1190352878	o1cccc1CN(C)C(=O)CSc2nccn2Cc3ccccn3	49.74	-0.08										0.05
Z1190352982	Cc(n1)scc1CSc2nccn2Cc3ccccn3	49.54	-0.05										-0.01
Z1190820808	CCOC(=O)N(C)CC(=O)Nc1ccc(nc1)-n(cn2)c(c23)cccc3	49.94	0.12										0.15
Z1192222584	NC(=O)c1cc(c(cc1)OC)NCc(on2)nc2CC	49.55	-0.03										-0.03
Z119271732	c1cccc(c12)cc(NC(=O)C)c(c2)C(=O)NC3CCOc(c34)cccc4	49.74	-0.12										-0.08
Z1193495377	c1ncccc1N(C)S(=O)(=O)c(c2)cnc(c23)n(C)c(=O)[nH]c3=O	49.44	-0.17										-0.12
Z119542164	c1cccc(c12)ccc(c2)C(=O)NCCCN(C)Cc3ccccc3	49.34	-0.27										-0.02
Z1195562375	o1nc(C)cc1C(=O)OCc(c2)c(=O)[nH]c(c23)cccc3	49.43	-0.21										-0.14
Z1196137991	n1ccccc1Cn2ccnc2SCc(c3)c(=O)[nH]c(c34)cccc4	49.44	-0.17										-0.02
Z119698646	c1ccccc1Nc(cccc2)c2C(=O)NCc(cc3)ccc3C(=O)N4CCCCC4	49.75	0.17										0.06
Z119763352	Cc1cc(C)cc(c1)OCC(=O)Nc([nH]2)nnc2-c(cc3)ccc3C	49.64	-0.08										-0.11
Z1197992477	NCCNC1CC1	49.43	-0.21										-0.04
Z1198107466	NCC(N)C1CC1	49.64	-0.08										-0.21
Z1198107507	COC(C)CCN	49.74	-0.12										-0.16
Z119829518	C1CC1NC(=O)c2cc(ccc2)NC(=O)c3cc(ccc3)S(=O)(=O)N(C)c(cc4)ccc4C	49.84	0.06										-0.03
Z119834034	C1CC1NC(=O)c2cc(ccc2)NC(=O)c3ccc(cc3)CN(C)C	49.84	-0.03										0.01
Z119835128	c1cc(F)ccc1OCCN(C)C(=O)c2cc(ccc2)S(=O)(=O)N(C)c3ccc(cc3)OC	49.74	-0.08										0.05
Z119968734	c1cc(Br)ccc1/C=C(/C2=O)Oc(c23)cc(O)cc3	50.14	0.36										0.27
Z119968742	c1cc(F)ccc1/C=C(/C2=O)Oc(c23)cc(O)cc3	49.64	0.05										-0.01
Z119968744	c1cccc(OC(F)F)c1/C=C(/C2=O)Oc(c23)cc(O)cc3	49.84	0.02										0.15
Z119968746	c1ccc(Br)cc1/C=C(/C2=O)Oc(c23)cc(O)cc3	49.83	0.19										0.36
Z119968748	c1cccc([N+]([O-])=O)c1/C=C(/C2=O)Oc(c23)cc(O)cc3	49.64	-0.22										-0.06
Z119968778	c1cccc(OCC)c1/C=C(\C2=O)Oc(c23)cc(O)cc3	49.74	0.02										-0.01
Z119968780	c1ccc(F)cc1/C=C(/C2=O)Oc(c23)cc(O)cc3	49.73	0.09										-0.04
Z119968784	c1c(Br)ccc(OC)c1/C=C(\C2=O)Oc(c23)cc(O)cc3	49.45	-0.13										0.16
Z119968804	c1cccc(Br)c1/C=C(/C2=O)Oc(c23)cc(O)cc3	49.64	0.03										0.08
Z119968824	FC(F)Oc(cc1)cc(OC(F)F)c1/C=C(/C2=O)Oc(c23)cc(O)cc3	49.94	0.16										0.37
Z119968842	COc(c(c1)O)cc(Br)c1/C=C(\C2=O)Oc(c23)cc(O)cc3	49.94	0.08										0.03
Z119968878	CCOc(ccc1)c(OC)c1/C=C(\C2=O)Oc(c23)cc(O)cc3	49.84	-0.02										0.13
Z119979230	c1cccc(c12)N(CC2)C(=O)c(c3)sc(c34)nc5n(c4=O)cccc5C	49.64	0.03										0.08
Z119993850	Nc1ccnn1Cc2c(Cl)cc(Cl)cc2	49.44	-0.15										-0.31
Z1201059020	NC(=O)[C@H](C)N	49.73	0.09										0.16
Z1203051493	c1cc(Br)cc(F)c1C(=O)N(CC)c2ccncc2	49.55	-0.03										0.06
Z1203069579	c1cccc(c12)N(CC2C(=O)N)C(=O)Cc3cc(OC)c(C)cc3	49.63	-0.01										0.16
Z1203512201	c1cccc(c12)ccc(c2)N(C)C(=O)CCN/C(O)=C3\C(=O)C=CC=N3	49.64	-0.08										0.09
Z1203582475	C=C(C)CCN	49.44	-0.15										-0.21
Z1205413059	c1cccc2[nH]c(c3c12)CCN(C3)C(=O)CN(C4)CCCC45CC=CCC5	49.35	-0.23										0.06
Z1210571097	CCS(=O)CCNC(=O)c([nH]c1=O)nc(c12)cccc2	49.84	-0.02										-0.18
Z1213673690	Cc(c1)ccc(c12)oc(=O)cc2N(C3)C[C@H]4C[C@H]3Cn(c45)c(=O)ccc5	49.84	0.06										-0.03
Z1213674295	c1cc(Cl)ccc1C2N(CC)C(=O)c(c23)oc4c(c3=O)cccc4	49.64	-0.08										-0.01
Z1213736033	c1cccc(c12)sc(n2)C(=O)C3=C(O)C(=O)N(C3c(cc4)ccc4C)CCCN5CCOCC5	49.35	-0.23										-0.03
Z1213745555	CC(C)COc(cc1)ccc1C(=O)C2=C(O)C(=O)N(C2c3cccnc3)CCN4CCOCC4	49.64	0.05										-0.01
Z1213745890	CC(C)COc(cc1)ccc1C(=O)C2=C(O)C(=O)N(C2c3ccc(F)cc3)CCN4CCOCC4	49.84	0.06										0.07
Z1213745998	CC(C)COc(cc1)ccc1C(=O)C2=C(O)C(=O)N(C2c3ccncc3)CCN4CCOCC4	49.84	-0.03										-0.09
Z1217243219	CN1CCC(C1=O)Sc(c2)ccc(c23)cccc3	49.84	-0.03										-0.19
Z1217674611	CN(C)C1CCN(CC1)C(C)(C)CNC(=O)c2cc(ccn2)OC	49.43	-0.21										-0.14
Z1217936378	c1ccnc(c1C(=O)N)N2CCN(CC2)c(cc3C)nc(n3)C4CC4	49.54	-0.28										0.05
Z1217948351	c1cccc(c12)CCN(CC2)c(n3)cc(=O)n(c34)cccc4	49.34	-0.24										-0.11
Z1221633086	C=CCN(CCO)C(=O)Nc1cc(I)ccc1	49.64	-0.08										-0.11
Z1223056193	c1c(F)ccc(c1C)N(C2)CCCC2Nc(cc3)nn(c34)nnn4	50.24	0.63	++	++	Good	6.70148	9.28819					0.68	++	++	Good
Z1225716436	NC(=O)c1ccc(cc1)N2CCN(CC2)S(=O)(=O)CC	49.44	-0.15										-0.11
Z1226862691	n1ccncc1CN(C)C(=O)N(c(cc2)ccc2C)Cc3ccccc3	49.84	0.02										-0.15
Z1226912860	n1ccncc1CN(C)C(=O)Nc(c2)ccc(c23)N(C)CCC3	49.35	-0.23										-0.13
Z1226940548	n1ccncc1CN(C)C(=O)Nc2ccc(cc2)N(C3)CCC3C	49.54	-0.07										-0.02
Z1227497167	CCOCCCOC(=O)c(c1)ccc(c12)[nH]c(n2)C(F)F	49.84	-0.02										-0.16
Z1228088482	c1cccc(OC(F)F)c1CC(=O)Nc(ccc2)cc2-c3nnn[nH]3	49.54	-0.18										-0.01
Z1230603379	FC(F)c(n1)[nH]c(c12)ccc(c2)C(=O)OCc3cc(Cl)ccn3	49.84	0.06										-0.03
Z1230740040	FC(F)(F)CNC(=O)COc(c1C)c(Cl)ccc1	49.84	-0.02										-0.18
Z1230943345	NC(=O)NC(=O)C(C)OC(=O)CN(CC)Cc1ccc(Cl)cc1	49.84	-0.03										-0.09
Z1232761757	NC(=O)C1CCCN1Cc(n2)[nH]c(c23)ncc(Br)c3	49.84	-0.03										-0.19
Z1237760226	c1ncccc1NC(=O)C(=O)NCCCc(n2)[nH]c(c23)cccc3	49.84	-0.03										0.01
Z1238929165	c1c(Cl)ccc(c12)n(cc(C#N)c2=O)CCCOc3ccccc3	49.63	-0.01										-0.04
Z1238940565	c1ccc(OC(F)F)cc1C(=O)CSc2nccn2Cc3ccccn3	49.64	-0.14										-0.13
Z1239646158	O=C1CSCN1CC(=O)Nc(cc2)c(cc2C)OCCN(C)C	49.44	-0.15										0.09
Z1239672151	CC(C)C(=O)N1CCCC1C(=O)Nc(c2C)ccc(c2)-c(n3)n(C)c(c34)ccc(F)c4	49.84	0.12										-0.01
Z124014174	c1cc(S(=O)(=O)N)ccc1NC(=O)NCCCN(CC)CC	49.35	-0.23										-0.13
Z1241520838	NC(=O)c1cc(ccc1)S(=O)(=O)N(C(CC)CC)c(c2)ccc(C)c2C	49.54	-0.05										-0.01
Z1241520852	Cc1c(C)ccc(c1)N(C(CC)CC)S(=O)(=O)c(c2)cnc(c23)n(C)c(=O)[nH]c3=O	49.35	-0.23										-0.13
Z1245184264	NC(=O)c1cc(sc1)C(=O)Oc(ccc2)cc2-n3cccn3	49.64	-0.14										-0.03
Z1245633130	CC(N)COC	49.53	-0.11										-0.04
Z1245633910	Cc1c(N)c([N+]([O-])=O)ccc1	49.64	-0.18										0.05
Z1245646676	COc(c1N)cc(cc1)OC	49.84	-0.02										-0.18
Z1245649995	NCCCCN	49.44	-0.17										-0.32
Z1245649997	NCCCN	49.43	-0.21										-0.14
Z1245650003	CC(N)CN	49.55	-0.03										0.06
Z1245664644	CC(N)CC	49.94	0.35										-0.01
Z1247029987	c1cccc(c12)n(CC)cc2CC(=O)N(C3)CCC3CN4CCCC4	49.54	-0.32										-0.06
Z1247095155	c1cccc(c12)[nH]c(c2)C(=O)Nc(cc3)ccc3CC(C4=O)CC(=O)N4	49.84	-0.02										-0.06
Z124922872	NC(=O)CN(C(C)C)CC(=O)Nc(c1)ccc2oc(c3c12)cccc3	49.54	-0.07										-0.32
Z1250080890	NCC(N)C(C)O	49.74	-0.04										-0.03
Z1250100670	COC(=O)c(c1)ccc(c12)[nH]cn2	49.43	-0.21										-0.24
Z1250132307	NC(=O)CCn(cn1)c(c12)[nH]cnc2=N	49.54	-0.07										0.08
Z1250132453	CCC(C)C(C)N	49.74	-0.12										-0.06
Z1250132614	CCC(N)COC	49.54	-0.18										-0.11
Z1250132627	CC(N)C(OC)OC	49.84	-0.03										0.11
Z1250132644	CC(C)(C)NCCN	49.54	-0.05										-0.01
Z1250132821	CC(N)CCO	49.35	-0.23										-0.03
Z1251215677	Cc1nc(on1)-c2cc(ncc2)NC(CO3)Cc(c34)cccc4OC	49.94	0.08										0.03
Z125237386	c1csc(c1C(=O)N)NC(=O)C(C)N2CCN(CC2)Cc3c(C)cccc3	49.84	-0.03										-0.09
Z1252378512	c1ccccc1NC2CCN(CC2)c(n3)cc(=O)n(c34)cccc4	49.74	-0.04										0.07
Z1252426202	Cc(s1)ncc1CN(C2)CCC(C2C)Nc(cc3)nn(c34)nnn4	49.84	0.12										0.09
Z1252456238	c1ccccc1[C@@H](CCO)Nc2cncc(n2)Cl	49.74	-0.12										0.03
Z1255523360	NC(=O)CC(C)N	49.64	-0.14										-0.13
Z1255526837	OCC#Cc1cc(OC)ccc1	49.64	-0.22										-0.16
Z1255533004	FC(F)(F)C1(O)CCN(C1)C(=O)Cc2cc(OC)ccc2	49.54	-0.05										-0.11
Z1255621892	NC(=O)c1cc(cn1C)S(=O)(=O)N(C)c(cc2)nc(c23)cccc3	49.63	-0.01										0.06
Z1255979524	C1COC(C12)C(C)(C)C2NC(=O)C(C3)ON=C3c4cc(F)ccc4	49.53	-0.11										-0.14
Z1258341883	CC(=O)NCCC(=O)C(C#N)C(=O)c1c[nH]c(c12)cc(Cl)cc2	49.54	-0.32										-0.18
Z1258578229	NCC(O)COCC	49.74	-0.12										0.02
Z1258578393	c1csc(c12)c(ncn2)N3CCNCC3	49.64	-0.08										-0.01
Z1258948216	COS(=O)(=O)OC	49.63	-0.01										-0.04
Z1258992395	OCCNCC	49.45	-0.13										-0.13
Z1258992640	N1C(=O)NC(=O)C1(C(F)(F)F)c2ccccc2	49.74	-0.12										-0.16
Z1259087006	O=C(O)COCCC	49.45	-0.13										-0.03
Z1259155898	O=C(O)CCCc(c1)ccc2Cc(c3c12)cccc3	49.53	-0.11										0.06
Z1259155957	CCCc1nnn[nH]1	49.54	-0.07										-0.02
Z1259161655	CC(C)C(O)CCN	49.84	-0.02										-0.06
Z1259163773	O=C(O)CSCC(=O)O	49.64	-0.22										-0.16
Z1259273372	NCC(C(=O)O)Cc1ccccn1	49.74	0.02										-0.11
Z1259273382	O=C(O)Cn(cn1)c(c12)ncnc2N	49.54	-0.18										-0.11
Z1259335876	CC1(C)C(C1)N	49.64	-0.22										-0.18
Z1259339722	CC(=O)NCCCN	49.53	-0.11										0.06
Z1259339793	CCCCOCCN	49.74	-0.08										-0.05
Z1259339876	NCCOCC	49.84	-0.02										-0.06
Z1259341042	NCC(C)C1CC1	49.54	-0.18										-0.21
Z126049044	C1CCCc(c12)sc(c2C(=O)N)NC(=O)CN3CCN(CC3)c(n4)cc(C)nc4C(C)C	49.84	-0.03										-0.09
Z126071752	C1CCCN1c(cccc2)c2NC(=O)Cn(n3)nnc3-c(cc4)ccc4C(=O)N	49.45	-0.13										-0.03
Z126102756	c1cccc(c12)n(CCC#N)cc2C(=O)CN(CC3)CCN3C(c4ccc(F)cc4)c5ccc(F)cc5	50.04	0.17										0.21
Z126206700	c1cccc(c12)[nH]cc2C(=O)C(C)N(C)CCOc3c(F)cccc3	49.64	-0.08										-0.01
Z1262237162	C=CCSCCN	49.74	-0.08										0.05
Z1262237346	NCCOCCOC	49.84	-0.03										0.01
Z1262237348	CC(N)CCN(C)C	49.53	-0.11										-0.04
Z1262237390	C=C(Br)CN	49.53	-0.11										0.06
Z1262246103	Oc1c(O)cccc1	49.84	0.06										0.07
Z1262250859	O=C(O)[C@H](O)[C@@H](O)C(=O)O	49.64	-0.08										-0.11
Z1262252988	NCC(C)(N)CC	49.74	-0.04										-0.03
Z1262327471	NC(=O)c1cc(ccc1)C2(C)C(=O)NC(=O)N2	49.74	0.02										-0.01
Z1262357460	COC(=O)CNC(=O)c1cc(ccc1)NC(=O)CCc2nnc(o2)-c3ccc(Cl)cc3	49.74	0.02										-0.01
Z1262369197	c1ccc(C)cc1C(C)(C)CNC(=O)c(cc2)cc(c23)NC(=O)CCN3C	49.74	-0.08										0.15
Z1262395930	NCCN(C)CCOC	49.64	-0.14										-0.13
Z1262401217	OCCCCN1CCN(CC1)c2ncnc(c23)cc(Cl)cc3	49.94	0.08										-0.08
Z1263529525	CC(=O)C(C)N	49.43	-0.21										-0.14
Z1263529783	CCC(C)N(C)CCN	49.74	-0.04										-0.03
Z1263529821	NCC1C(N)CCC1	49.84	0.02										0.05
Z1263544984	NCC(C)OCC	49.54	-0.32										-0.16
Z1263820315	NCC1(O)CCC1	49.64	-0.18										-0.15
Z1263820387	COC(=O)Cn(cn1)c(c12)ncnc2N	49.64	-0.14										-0.03
Z126395742	NC(=O)c1ccc(cc1)S(=O)(=O)N(CC2)CCN2CC(O)c3ccccc3	49.75	0.17										0.06
Z126460554	NC(=O)c1ccc(cc1)NC(=O)C(C)N(C)Cc2c(cccc2)N3CCCCC3	49.74	-0.08										0.05
Z126483374	O=C1CCCN1c(cc2)ccc2NC(=O)CN3CCN(CC3)Cc4ccsc4	49.74	-0.12										0.03
Z1265530710	C1COCCC1(C)C(=O)NCc2cc(OC)nc(c23)cccc3	49.64	0.03										-0.02
Z1265624832	c1cc(F)ccc1N(C)S(=O)(=O)c(ccc2)cc2-c3nnnn3C	49.94	0.07										-0.09
Z1266823216	C#CCn(cn1)c(c12)ncnc2N	49.73	0.09										0.06
Z1266854910	NCCS(=O)CC	49.64	-0.18										-0.15
Z1266854972	NCC(C)(N)C1CC1	49.74	0.15										-0.01
Z1266933812	CCC(N)c1nnn[nH]1	49.84	-0.02										0.02
Z1266933925	CC(C)C(N)CN	49.43	-0.21										0.06
Z1266933932	NCC(C)(C)OC	49.74	0.02										-0.11
Z1266933940	Sc1ncc[nH]1	49.64	0.03										-0.02
Z1267600091	NC(=O)c1cc(sc1)C(=O)N(C2)CCC2COCc3ccccc3	49.64	-0.08										-0.01
Z1267773605	NCC(C)NC	49.64	-0.08										-0.01
Z1267773823	NCCC1CC1	49.74	-0.08										0.15
Z1267881628	CCC(C)(N)CC	49.64	0.03										0.08
Z1267881652	C[C@H]1CNCCN1	49.74	-0.08										-0.05
Z1267881669	C#CCCN	49.34	-0.24										-0.01
Z1267881683	CNc1[nH]cnc(c12)ncn2	49.64	0.05										-0.01
Z1267882035	NCC(C)(N)COC	49.54	-0.07										-0.02
Z1267882098	NCC(O)COC	49.54	-0.07										-0.12
Z1268152372	C\C=C\CCN	49.64	0.03										-0.12
Z126934260	c1ccccc1CCCNc(n2)cc(=O)n(c23)cccc3	49.84	0.02										-0.05
Z1269638561	C=CCC(C)N	49.64	-0.14										-0.13
Z1269702515	CC(O)CCN	49.74	-0.13										-0.09
Z1269784641	c1cc([N+]([O-])=O)ccc1C(=O)Nc(cc2)ccc2CNC(=O)NCC	49.34	-0.27										-0.12
Z1269785644	c1cccc(c12)n(CC)cc2CC(=O)Nc(cc3)ccc3CNC(=O)NCC	49.54	-0.18										0.09
Z1270358398	O=C(O)C(N)CC(=O)O	49.74	-0.04										-0.03
Z1270387277	O=C(O)[C@@H](N)CCCN	49.64	-0.22										0.13
Z1270446357	O=C(O)CNCC(=O)O	49.64	0.05										-0.01
Z1270482298	C[C@@H](N)COC	49.84	0.02										0.05
Z1270502316	C[C@H](N)COC	49.64	0.05										-0.01
Z1270790497	CS(=O)(=O)CCS(=O)(=O)N	49.34	-0.27										-0.12
Z127099866	NC(=O)C1CCN(CC1)c(ncn2)c(c23)sc(c3)-c4ccc(Br)cc4	49.55	-0.03										-0.03
Z127099934	NC(=O)C1CCN(CC1)c2ncnc(c23)cccc3	49.74	-0.12										-0.28
Z1272113789	NCC(C)CCO	49.35	-0.23										-0.33
Z1272236890	C1OCCC1CNc2nc(nc(C)c2C)-c3cccnc3	49.63	-0.01										-0.24
Z1272329120	NC(=O)C1CCN(CC1)c(nccc2)c2CNc(sn3)nc3C	49.84	0.12										0.09
Z1272399631	c1ncccc1OCCNc2nc(nc(C)c2C)-c3cccnc3	49.64	0.03										-0.02
Z1272424650	O=C1CCC(CN1C)Nc2c(C#N)cnc(c23)ccc(Cl)c3	49.84	-0.02										0.02
Z1272427263	c1sccc1C(O)CNc2nc(nc(C)c2C)-c3cccnc3	49.84	-0.02										0.02
Z1272743960	O=C(O)[C@@H](N)CC(=O)OC	49.94	0.08										0.02
Z1273089254	O=C(O)[C@@H](O)[C@H](O)C(=O)O	49.64	-0.22										-0.06
Z1274243646	c1nc(C)ccc1CCNC(=O)CNC(=O)c(c2)[nH]c(c23)cccc3	50.04	0.17										0.11
Z1274620617	N#Cc1cc(c(F)cc1)CNC(=O)NC(C2=O)CCCCN2	49.84	0.06										-0.13
Z127463894	c1ccccc1-c2cn(cn2)-c3nc(-c4cccnc4)nc(c35)cccc5	49.53	-0.11										0.16
Z1275599912	c1cccc(c12)c(=O)[nH]nc2C(=O)N(C3)CCCC34CCCCCC4	49.84	-0.02										-0.28
Z127584562	c1cc(Cl)cc(c12)ncnc2N3CCN(CC3)S(=O)(=O)c4cc(Br)ccc4	49.65	0.07										-0.03
Z1276113838	CC(=O)NC(C)C(=O)NC(C)c1nc(no1)-c2c(OC)cccc2	49.64	-0.08										-0.01
Z127623774	NC(=O)C1CC(O)CN1c(ncn2)c(c23)sc(c3)-c4ccc(Br)cc4	49.74	-0.12										-0.28
Z1276446907	O=C(O)[C@H](N)CCCN	49.74	-0.12										-0.08
Z127646732	NC(=O)C1CCCN(C1)c(ncn2)c(c23)sc(c3)-c4ccc(Br)cc4	49.54	-0.18										-0.11
Z127646870	NC(=O)C1CCCN(C1)c2ncnc(c23)cc(Cl)cc3	49.94	0.08										-0.18
Z1276496837	C[C@H]1[C@@H](C1)N	49.45	-0.13										-0.03
Z1276771623	CC(O)CC(C)(C)CNC(=O)Nc1ccc(F)cc1	49.74	-0.13										-0.09
Z1276778254	CSC(C)(C)CNC(=O)Nc1ccc(cc1)OC	49.74	-0.13										-0.09
Z1277645475	CCN(CC)C1CCN(C1)C(=O)Nc2c(F)ccc(c2)-n3cnnn3	49.74	-0.12										-0.06
Z127886298	CCCCNC(=O)CN1CCN(CC1)c2ncnc(c23)cc(Cl)cc3	49.44	-0.15										-0.01
Z128047308	N#Cc1ccc(cc1)S(=O)(=O)N(CC2)CCN2c3ncnc(c34)cc(Cl)cc4	50.04	0.22										0.05
Z128083934	CC(=O)c1cc(F)c(cc1)N(CC2)CCN2c(ncn3)c(c3c45)oc4cccc5	49.74	-0.12										0.02
Z128095676	C1COc(c12)ccc(c2)CN3CCN(CC3)c4ncnc(c45)cc(Cl)cc5	49.94	0.08										-0.08
Z128098710	c1cccc(O)c1NC(=O)C2CCN(CC2)c3ncnc(c34)scc4-c5ccc(F)cc5	49.64	-0.18										0.05
Z128121862	Cc1csc(n1)CC(=O)N2CCN(CC2)c3ncnc(c34)scc4-c(cc5)ccc5C	49.74	-0.12										0.03
Z128135924	COc(cc1)ccc1CN2CCN(CC2)c3ncnc4sc(c5c34)CCCCC5	49.44	-0.28										-0.21
Z1281758798	n1cnn(c12)c(c(C)c(n2)C)N(C3)CCn(c34)c(nn4)-c5ccccc5	49.44	-0.17										-0.02
Z1282515461	n1oc(C)nc1CNC(=O)NCC(CC)N(CC2)Cc(c23)cccc3	49.74	-0.12										0.02
Z128309516	C1CCCN1Cc(cccc2)c2CNc3ncnc(c34)scc4	49.84	0.06										-0.03
Z1291323769	c1cccc(c1C#N)CN(CC2)CCC2OC(=O)C3=COCC3	49.35	-0.23										-0.03
Z1291772235	CSCCOC(=O)c(c1)ccc(c12)[nH]c(n2)C(F)F	49.64	-0.08										-0.21
Z1307624189	c1cccc(c12)N(CC2C)C(=O)NCc3c(C)nc(s3)C	49.64	-0.08										-0.11
Z1309309963	c1cccc(c12)n(C)cc2C3CCNC3	49.64	-0.23										0.01
Z131228074	c1ccc([N+]([O-])=O)cc1C(=O)NCc2ccc(cc2)-c3csc(n3)C	49.73	0.09										-0.04
Z1313510385	COC(=O)c1ccc(cc1)C2NC(=O)NC(=C23)CN(C3=O)CC(C)O	49.84	0.02										-0.05
Z131415576	C1C(C2)CC(C3)CC2C(C13)NC(=O)CCN(C(=O)N4)C(=O)C45CCCCC5	49.65	0.07										-0.13
Z1317589494	c1ccccc1C(CC(=O)OC(C)C)Nc(cc2)nn(c23)nnn3	49.54	-0.07										-0.22
Z1317590458	CC(C)(C)OC(=O)NCC1CCCN1c(c2[N+]([O-])=O)ccc(Br)c2	49.55	-0.03										0.16
Z1317600031	CCCNC(=O)CN1CCN(CC1)c2c(C)cnc(c23)cccc3	49.54	-0.07										-0.02
Z1317954503	c1ccccc1-c(n2)oc(C)c2CN3CCN(CC3)c4nncc(c45)cccc5	49.54	-0.05										-0.01
Z1318028771	c1cc(S(=O)(=O)N)ccc1OCCN2C(C)CCN(C)c(c23)cccc3	49.84	-0.02										-0.06
Z1318147314	CCCN(CC)CCN	49.64	0.05										-0.11
Z1318255135	[nH]1c(=O)[nH]c(c12)[nH]c(=O)[nH]c2=O	49.84	0.02										0.05
Z1318268685	O=C(O)c(c1)n(C)c(c12)ncnc2N(C)C	49.84	-0.02										-0.18
Z131872062	C1CCCC(C12)CCC(C2)NC(=O)COc(cc3)cc(c34)oc(=O)cc4C	49.74	-0.08										0.05
Z1320083879	s1cccc1CN(C)C(=O)CN2CCN(CC2)Cc3nc(C)on3	49.74	-0.12										-0.06
Z1326421206	N#Cc1c(N)n(nc1)C(=O)c2cc(n[nH]2)CC(C)C	49.74	-0.12										-0.18
Z1328631841	NC(=O)c1ccc(o1)CNC2CCCCCC2	49.54	-0.05										-0.01
Z132930280	C1CCN(C(=O)C)c(c12)ccc(c2)S(=O)(=O)Nc3cccc(c34)cccc4	49.54	-0.05										-0.11
Z132934278	C1CCN(C(=O)C)c(c12)ccc(c2)S(=O)(=O)Nc3cccc(c34)CCCC4	49.84	-0.02										-0.08
Z132957352	C1CCN(C(=O)C)c(c12)ccc(c2)S(=O)(=O)N(C(C)CC3)c(c34)cccc4	49.64	-0.18										-0.05
Z1332341410	CC1CCCN(C1)CCN2CCN(CC2)c3ccc(F)cc3	49.94	0.08										-0.28
Z1334452947	c1cccc(c1c23)nc(n3nc(n2)C)N(CC4)CCC4C5(C)C(=O)NC(=O)N5	49.44	-0.15										-0.01
Z133511382	c1cccc(c12)NC(=O)C(C)(C)N2C(=O)CNc3cccc(c34)CCCC4	49.34	-0.24										-0.01
Z1335657370	c1cccc(c12)oc(c2)-c(n3)nn4c(S)nc(c5c34)cccc5	49.55	-0.03										0.06
Z1335657802	NCC1(C)CC1	49.84	0.02										-0.05
Z1337876907	NC(=O)CN1CCOc(c12)cc(Br)c(Cl)c2	49.35	-0.23										-0.13
Z1339215554	NC(=O)c1c(Cl)cc(cc1)NC(=O)NCc2ccnc(c23)cccc3	49.54	-0.07										0.08
Z1341518424	OCC(O)CSC(C)c([nH]c1=O)nc(c12)cccc2	49.74	-0.12										-0.06
Z1341632614	NC(=O)c1cc(Cl)c(nc1)N(C2)CCCC2c3nnc[nH]3	49.84	0.02										0.25
Z1342168696	c1[nH]cnc(=O)c1C(=O)NCCc2c[nH]c(c23)cccc3	49.84	0.02										-0.05
Z1343251883	CC(=O)NC1CCCN(C1)c(c(c2)CO)nc(c23)cccc3	49.54	-0.05										-0.01
Z134375960	c1cccc(c12)sc(n2)Cn(c(=O)o3)nc3-c4ccc(F)cc4	49.54	-0.18										-0.11
Z1348051024	c1ncccc1NC(=O)CNC(=O)CCc(n2)[nH]c(c23)cccc3C	49.74	0.02										-0.01
Z134821976	o1cccc1CNC(SC2)=NN=C2c(c3C)cc(C)n3Cc(c4)ccc(c45)OCO5	49.64	-0.14										-0.43
Z1348386899	NC(=O)C1CCN(CC1)c(nccc2)c2CNc(sn3)nc3CC	49.63	-0.01										-0.24
Z134870820	c1cccc(c12)nc(cc2)C(=O)NNC(c3cccc4)c(c5c34)cccc5	49.54	-0.18										-0.11
Z134938738	c1cccc(c12)OCC(O2)C(=O)NNC(c3cccc4)c(c5c34)cccc5	49.73	0.09										0.06
Z1354937060	COC(=O)NC1(CCCC1)C(=O)Nc(n2)cnc(c23)cccc3	49.53	-0.11										-0.14
Z1357237921	NC(=O)NC1CCN(CC1)c2nc(C)nc3sc(c4c23)CCCC4	49.55	-0.03										-0.03
Z1357579793	c1ncccc1C(C2)C2C(=O)NC(C3CC3)Cn(cn4)c(c45)cc(C)c(C)c5	49.74	-0.13										0.01
Z1359373544	C1CC1c(n2)cc(n(c23)ncn3)N(CC4)CCN4c5ccccc5	49.44	-0.15										-0.01
Z1359496644	c1ccccc1CCC(=O)N2CCN(CC2)c3nc(C)nc(c34)[nH]cc4	49.54	-0.05										-0.11
Z1359543625	COCCCn(n1)ccc1Nc2nc(C)nc(c23)[nH]cc3	49.64	-0.14										-0.03
Z1359573393	CCn(cn1)c(c12)ncnc2N(C3)C(C34)CCCCC4	49.84	-0.03										-0.09
Z1360022717	c1cc(C)[nH]c(=O)c1C(=O)N(C2)c(cccc3)c3C24CCCC4	49.44	-0.17										-0.22
Z1360180844	O1CCCC1C(=O)Nc2c(Cl)cc(F)c(Br)c2	49.83	0.19										-0.04
Z136137662	c1cccc(c12)[nH]c(n2)CCC(=O)NCC(N(C)C)c3ccc(cc3)OC	49.53	-0.11										-0.04
Z136183704	c1cccc(c1CC)NC(=O)CNC(=O)CCc(n2)[nH]c(c23)cccc3	49.74	-0.12										-0.06
Z1362321399	[O-][N+](=O)c(c1)ccc(c12)oc(n2)Cn(c(=O)on3)c3-c4cnccn4	49.74	-0.12										0.02
Z13634092	Cc1ccc(cc1)S(=O)(=O)CCC(=O)OCc2nnc(o2)-c3ccc([N+]([O-])=O)cc3	49.84	-0.02										-0.28
Z1365534281	C1NCCC12CCCCCC2	49.64	0.03										-0.12
Z1367119015	c1n[nH]c(c12)c(ccc2)CNC(CC)c(c3)ccc(c34)OCCO4	49.35	-0.23										-0.23
Z1369387203	n1[nH]ccc1NC(=O)C(CC(C)C)NC(=O)Cc2cc(C)on2	49.74	-0.08										0.05
Z1369405211	c1ccccc1C#CC(=O)NC(CC(C)C)C(=O)Nc2cc[nH]n2	49.53	-0.11										-0.14
Z137171836	c1cc(O)ccc1-c(nc(c23)cccc3)cc2C(=O)N(CC4)CCC4C(=O)Nc5ccccc5	49.94	0.08										0.22
Z1373418193	c1csc(c12)c(ncn2)-n(c3)ncc3[N+]([O-])=O	49.64	-0.14										-0.03
Z1373418228	c1ccccc1-n(nc2)c(c23)ncnc3-n(c4)ncc4[N+]([O-])=O	49.84	-0.02										-0.06
Z1373458463	n1nnn(c12)nc(cc2)NC(CCCO3)c(c3c45)ccc4cccc5	50.04	0.22										0.15
Z137392208	c1cccc(c12)oc(=O)c(c2)C(=O)N(C)CC34CC5CC(C3)CC(C4)C5	49.84	-0.02										-0.16
Z13748268	C1C(C2)CC(C3)CC2CC13C(C)NC(=O)COC(=O)c(cccc4)c4C(=O)N5CCN(CC5)c6ccccc6	49.34	-0.51										-0.06
Z1374884812	NCC(=O)CC	49.64	-0.22										-0.06
Z1376340761	c1ccc(cc1F)SCc2cnn(C)c2	49.25	-0.33										-0.23
Z1376467930	s1cnnc1SCc(n2)oc(c2C)-c3ccc(Cl)cc3	49.64	-0.22										-0.06
Z1376470791	o1cccc1-c2nnc(n2CC=C)SCc(n3)oc(c3C)-c4ccc(Cl)cc4	49.64	-0.14										-0.03
Z1379875819	c1cccc2oc(c3c12)c(ncn3)N(CC4)CCC4Oc5ccccn5	49.84	0.25										-0.11
Z1379877728	C1CCCc(c1c23)sc2nc(C4CC4)nc3N(CC5)CCN5c(sn6)nc6N	49.54	-0.07										-0.12
Z1381287295	O=C(O)CSCCN	49.54	-0.32										0.03
Z138149820	c1cccc(c1C(=O)N)NCc2cc(C)on2	49.84	0.06										0.07
Z1383690280	C1CC1N(CCO)c(ncn2)c(c2c34)oc3cccc4	49.54	-0.33										-0.19
Z138446288	CCCNCC	49.54	-0.05										-0.11
Z1385118955	c1ccccc1CN(CC(=O)OCC)Cc2cc(=O)c(co2)OC	49.74	-0.13										0.01
Z1385364748	C1CCCCC12CN(CC(=O)O)CCN2Cc3ccccc3	49.64	0.03										-0.02
Z1385479468	C1CCC1c(o2)nnc2CNc3ccc(cc3)Oc(nn4)ccc4C	49.55	-0.03										0.06
Z1386458609	[O-][N+](=O)c(c1)ccc(c12)nc(-c(c3C)cccc3)cc2-c4ccccc4	49.93	0.29										0.16
Z1386520012	c1cccc(c12)n(CC)c(c2)C(=O)Nc(cc3)ccc3CCO	49.74	-0.04										-0.03
Z1386875228	Brc1cc(C)cc(Br)c1NCc(n2)cc(=O)n(c23)cccc3	49.94	0.08										-0.16
Z138853626	NC(=O)c1cc(C(=O)N)cc(c1)NC(=O)CN(C(C)C)Cc2ccccc2	49.74	0.02										-0.01
Z138887322	CCCNC(=O)CNc1c(OC(F)F)cccc1	49.54	-0.18										-0.11
Z1389229312	NC(=O)c1cc(n(C)c1)C(=O)NC(C(C)C)c2cc(OCC)c(cc2)OCC	49.74	-0.08										0.05
Z1389504698	NC(=O)c1cc(n(C)c1)C(=O)Nc(ccc2)cc2-c3nncn3CC	49.54	-0.05										-0.11
Z1390104903	c1cccc(F)c1-c(n[nH]c2)c2C(=O)Nc(c3)cnc(c34)onc4C	49.84	-0.02										-0.08
Z13907297	c1c(Cl)ccc(OC)c1NC(=O)CSc(n2N)nnc2-c3ccc(Cl)cc3	49.44	-0.15										0.09
Z1390795392	n1cccn(c12)nc(C)c2C(=O)NCC(C3)C34c5c(CC4)cccc5	49.64	-0.22										-0.18
Z1397235394	NC(=O)c1cc(n(C)c1)C(=O)OC2CCc(c23)ccc(F)c3	49.63	-0.01										-0.04
Z1398422089	CC(C)(C)c1nc(no1)CN2CCN(CC2)c(ncn3)c(c3c45)oc4cccc5	49.64	-0.18										-0.15
Z139948156	NC(=O)C1CCN(CC1)C(=O)c2c[nH]c(c23)ccc(Br)c3	49.84	0.02										-0.05
Z139948158	NC(=O)C1CCN(CC1)C(=O)c2c[nH]c(c23)cc(Br)c(Br)c3	49.63	-0.01										0.06
Z140090380	[nH]1cccc1C(=O)N2CCCC2c(c3)ccc(c34)OCCCO4	49.74	-0.12										0.03
Z1401276811	c1cccc2oc(c3c12)c(ncn3)N(C4)CCC45CCOC5	49.84	0.06										-0.03
Z14019670	NC(=O)c1ccc(cc1)NC(=O)CN(C(=O)N2)C(=O)C23CC(C)(C)CC(C)C3	49.84	0.02										-0.15
Z1404660408	CC(N)CCCO	49.64	-0.22										-0.06
Z1404661572	NCC(N)CCCC	49.74	-0.12										-0.28
Z1409282439	n1nc(C)n(c12)c3c(cccc3)nc2-c(cc4C)ccc4	49.64	-0.14										-0.13
Z1409330745	O=C1NC(=S)NC(=O)C1=Cc(c2OC)ccc(c23)cccc3	49.15	-0.43										-0.33
Z1409586854	CC(C)(C)OC(=O)NCC(CCCC)NC(=O)CCCc([nH]c1=O)nc(c12)cccc2	49.64	-0.14										-0.03
Z1409669882	COc(cc1)cc(F)c1C(=O)NC(C2C(=O)N)CCCCC2	49.74	0.15										-0.01
Z1409671095	c1cncc(Cl)c1C(=O)NC(C2C(=O)N)CCCCC2	49.54	-0.18										-0.11
Z14106136	N#Cc1ccc(cc1)C2(C)C(=O)N(C(=O)N2)CC(=O)Nc(cc3)ccc3C(=O)N	49.74	-0.04										-0.13
Z1411231783	Brc1cnc(nc1)N2CC(=O)NC(C23)CCCC3	49.64	-0.22										0.13
Z1411253042	COC(=O)CC(C)C(=O)NCc(c1C)c(C)nc(c12)n(C)[nH]c2=O	49.44	-0.17										-0.02
Z1411598594	n1[nH]c(C)cc1CC(=O)N(C2)CCC23CCC3	49.74	-0.04										-0.13
Z1411874823	Sc(s1)nc(C)c1CC(=O)NC2C(OC)CCC2	49.64	-0.22										-0.26
Z14135812	COC(=O)c1cc(C(=O)OC)cc(c1)NC(=O)CN(C(=O)N2)C(=O)C2(C)c(c3)ccc(c34)cccc4	49.74	0.15										0.19
Z1413761362	c1ccccc1C(O)CC(C)NC(=O)c2cc(ccc2)S(=O)(=O)NCC3CCCO3	49.84	-0.02										-0.08
Z1413927346	Cc1nnnn1Cc(n2)cn(c23)c(C)ccc3	49.64	-0.23										0.01
Z1415581668	c1ncc(F)cc1C(=O)C(C#N)C(=O)Nc(cc2)ccc2C(C)CC	49.74	0.13										0.18
Z1416200829	O=C(O)C(C)COC	49.74	-0.13										0.01
Z1416282442	Cc1c(C(=O)O)c(=O)oc(c12)cc(F)cc2	49.43	-0.21										-0.14
Z1416660554	c1cccc(c12)OC(CO)CN2Cc3nc(nc(n3)N)Nc4ccc(F)cc4	49.74	-0.08										0.15
Z14192292	NC(=O)c1ccc(cc1)NC(=O)CN(C(=O)N2)C(=O)C2(C)c3cc(OC)ccc3	50.04	0.22										0.15
Z1419496399	O=c1ccncn1CC(C2)Oc(c23)cccc3	49.54	-0.18										-0.11
Z14196012	C1C(C2)CC(C3)CC2CC13CNC(=O)CN(C(=O)N4)C(=O)C4(C)c(c5)ccc(c56)cc(cc6)OC	49.84	-0.02										-0.06
Z1420814606	Cn(c1)ncc1C2(C)CN(CCO2)C(=O)NCc(cc3)ccc3CC	49.44	-0.15										-0.01
Z1421560978	C1CCOC=C1C(=O)NC(CC)C2CN(CCO2)Cc3ccccc3	49.74	-0.04										-0.23
Z142175698	COc(cc1)cc(OC)c1CNCc2ccc(cc2)N3CCCC3=O	49.54	-0.05										-0.11
Z1422041992	C1CCCC(C1C(=O)N)Nc2ncnc(c23)cc(F)c(F)c3	49.84	0.06										0.07
Z1422104712	C1COCCN1CC(=O)N2CCN(CC2)c(cccn3)c3C(=O)OC	49.74	-0.12										-0.18
Z1422105904	COC(=O)c1c(cccn1)N(CC2)CCC2C(O)c3ccccc3	49.64	-0.08										-0.21
Z1422123762	CN(C)c1ccnc(n1)N(C2)CCCC2N(C3=O)CCN3	49.54	-0.18										-0.11
Z14224242	NC(=O)c1ccc(cc1)NC(=O)CN(C(=O)N2)C(=O)C2(CC)c3ccc(F)cc3	49.64	-0.22										-0.18
Z14226272	c1cccc(c12)sc(n2)CN(C(=O)N3)C(=O)C34Cc5c(CC4)cccc5	49.54	-0.05										-0.11
Z14228324	C1CCCC(C1C)NC(=O)CN(C(=O)N2)C(=O)C23Cc4c(CC3)cccc4	49.64	-0.23										-0.09
Z142403806	CC(=O)Nc(cc1)ccc1CNCc2c(cccc2)CN3CCCC3	49.74	-0.12										-0.16
Z142695972	[nH]1c(=O)[nH]c(c12)ccc(c2)NC(=O)c3c(Br)ccc(c3)S(=O)(=O)NCC4CCCO4	49.44	-0.15										-0.01
Z142703378	c1ccccc1\C=C\C(=O)NCCC(=O)Nc(c2)ccc(c23)oc(n3)C	49.64	-0.18										-0.05
Z1428159365	O=C(O)CCCCNC(=O)OCc1ccccc1	49.44	-0.15										-0.11
Z1428159821	C=C(C)COCCN	49.45	-0.13										-0.23
Z1430521771	O=C1CCCN1c(ccc2)cc2NS(=O)(=O)c(c3)ccc(c34)nc[nH]c4=O	49.73	0.09										-0.14
Z1430522531	Fc1c(F)ccc(c1)N(C)S(=O)(=O)c(c2)ccc(c23)nc[nH]c3=O	49.83	0.19										0.16
Z1430529430	c1ncccc1NC(=O)C2CCN(CC2)c(c(C)c(n3)C)n(c34)ncn4	49.74	-0.04										-0.03
Z1430550726	N#CC(C)(C)CCCOc(cc1)ccc1N(C)S(=O)(=O)c2ccc(Cl)cc2	49.94	0.07										0.11
Z1431679720	N#Cc1c(C#N)n(c(n1)N)Cc(n2)nc(O)cc2CC	49.43	-0.21										-0.24
Z1433983355	n1ncccc1NC(=O)NCC(C2)C3c(cccc4)c4C2c(c35)cccc5	49.84	-0.02										-0.26
Z1434281712	CCC(O)CCN	49.74	-0.12										-0.28
Z14361740	c1ccc(OC)cc1-c(n2)scc2CSc(nn3)n(c3-c4ccco4)Cc5ccccc5	49.64	-0.22										-0.16
Z1437210467	CON(C)C(=O)c(c1C)[nH]c(c12)ccc(C)c2	49.05	-0.53										0.06
Z1440900171	CS(=O)(=O)c(cc1)ccc1C(C)NCC2(N(C)C)CCOCC2	49.44	-0.15										-0.01
Z1441952195	Sc(s1)nc(C)c1CC(=O)NCC(S2(=O)=O)CCC2	49.74	0.02										-0.01
Z1443708521	O=C(O)CNC(=O)CCCCCCC	49.84	-0.02										-0.18
Z1443862840	o1cccc1C(C2)C2C(=O)Nc(cc3)ccc3C(=O)O	49.45	-0.13										-0.13
Z1444068044	CC1(C)CN(CC(O1)C)C(=O)/C=C/c(cc2)ccc2C(=O)O	49.94	0.16										-0.13
Z1444933367	O=C(O)c1cc(ccc1)CNC(=O)c(c2)ccc(c23)[nH]cc3	49.44	-0.15										-0.11
Z1446850413	C1CCC1(CO)Nc(ncn2)c(c23)scc3	49.64	-0.22										-0.18
Z1446855743	C=CC(C)N	49.64	-0.08										-0.01
Z144923832	Cc(c1)ccc(c12)N(CCC2)C(=O)CCn(ncc3=O)c(c34)cccc4	49.64	-0.22										-0.06
Z1449756338	CNC(=O)C(N)CC	49.74	-0.12										-0.18
Z1450533767	NC(=O)C(N)CC	49.64	-0.22										0.03
Z14507284	N#CCn(c1)c(=O)c(Cl)cc1C(F)(F)F	49.44	-0.28										-0.01
Z1452517768	CC(C)(C)OC(=O)NC1CCN(CC1)CC(=O)NCCNc2ncnc(c23)scc3	49.84	0.25										-0.01
Z1454830496	O=C(O)CN(C)C(=O)c1c(O)cn(n1)-c(cc2)ccc2C(C)C	49.54	-0.05										-0.11
Z1454838342	O=C(O)CN(C)C(=O)c(c1)c(C)nc(c12)cc(cc2)OC	49.64	-0.18										-0.15
Z1459947399	O=C(O)C(C)(O)CCC	49.54	-0.18										-0.11
Z1461616483	C1CCCC(O)C1NC(=O)c(c2)[nH]c(c23)cccc3	49.74	-0.04										-0.13
Z1463350448	N=C(N)c1cc(F)c(c(F)c1)N(C)C	49.54	-0.18										-0.11
Z1465206186	C1CCC(C1C(=O)N)Nc(sn2)nc2C3CC3	49.84	-0.02										0.03
Z14749449	C1C(C2)CC(C3)CC2CC13C(C)NC(=O)COC(=O)CCCN(C4=O)C(=O)c5cccc6cccc4c56	49.24	-0.34										-0.11
Z147726938	[O-][N+](=O)c1cc(ccc1)OCc(n2)cc(=O)n(c23)cccc3	49.45	-0.13										-0.03
Z1478268774	NC(=O)c1cc(ccc1)CNC(C)CC2CCCCCN2C(=O)OC(C)(C)C	49.74	-0.13										0.01
Z1478444490	c1csc(c12)c(ncn2)N(C3)CCCC34OCCO4	49.55	-0.03										0.06
Z14788051	CC1C(C)CCCC1NC(=O)COC(=O)CCCOc2ccccc2	49.64	-0.14										-0.13
Z1483951161	NCCc1c(C)nn(C)c1	49.44	-0.15										-0.11
Z148607646	[O-][N+](=O)c(c1)ccc(c12)C(=O)N(C2=O)Cc3nnc(o3)-c4c(C)onc4-c5ccccc5	49.64	-0.08										-0.01
Z1491234875	c1cccc(Br)c1S(=O)(=O)NC2CCCNC2	49.54	-0.33										-0.09
Z1491270302	N#Cc1cc(C)c(cc1)S(=O)(=O)N(C2)CCC2N	49.84	0.02										0.05
Z1491276676	N#Cc1cc(C)c(cc1)S(=O)(=O)NCCC(C)N	49.35	-0.23										-0.03
Z1491300563	N#Cc1cc(C)c(cc1)S(=O)(=O)N(CC2)CCC2CNC	49.84	0.12										-0.01
Z1491366701	CCNc(ccn1)cc1CSc(n2)n(C)c(=O)c(c23)scc3	49.74	0.15										0.09
Z1495385201	O=C(O)c(c1)ccc(c12)[nH]c(=O)n2C	50.04	0.17										0.01
Z1497698194	c1cc(F)ccc1-c(cco2)c2C(=O)NC(C)c(c3)ccc(c34)NC(=O)CC4	49.24	-0.34										-0.11
Z1499203025	c1c[nH]c(C)c1C(=O)N(C)C(C2)CC(CCC23)N3C(=O)OC(C)(C)C	49.64	-0.22										-0.06
Z1502697452	Nc1ncnc(c12)n(nc2)-c3ccncc3	49.35	-0.23										-0.13
Z1502700207	NC(=O)c1cnc(s1)Nc2ncnc(c23)oc(c3)-c4ccccc4	49.64	-0.18										-0.05
Z1503947295	OCCCSCCn(c1=O)c(=O)[nH]c(c12)cccc2	49.84	-0.02										-0.08
Z1505798610	NC(=O)c1cnc(s1)NC(=O)Cc(c2)oc(c23)ccc4c3cccc4	49.84	-0.03										0.11
Z1511532292	NCC(C)S(=O)C	49.64	-0.22										-0.28
Z1513492001	c1cc(O)ccc1C(=O)C2CCN(CC2)c(ncn3)c(c3c45)oc4cccc5	49.94	0.22										-0.01
Z1513881484	C1CC1C(C#N)(C)NC(=O)CNc(cccn2)c2-c3ccccc3	49.94	0.08										-0.08
Z1515775509	C1CCC(C1(C)CO)NC(=O)c2cc(c(cc2)OC)-c3ccccn3	49.64	-0.14										-0.23
Z1515970545	c1nc(N)c(Cl)cc1C(=O)NC2C(N(C)CC2)c3ccc(F)cc3	49.84	-0.03										-0.09
Z1517465142	n1nccn1-c(ccc2)cc2C(=O)N(C)CC3OCCc(c34)cccc4	49.54	-0.18										-0.01
Z151830314	c1c(F)ccc(F)c1-c2csc(n2)NC(=O)CSc(s3)nnc3NCC4CCCO4	49.84	-0.03										0.01
Z1518448968	c1cc(C(=O)N)ccc1C(=O)NC(CC)C(n2cncn2)c3ccc(C)cc3	49.43	-0.21										0.06
Z1521871159	C1CCCCC1C(CC(=O)N)Nc(c2Br)ncnc2	49.64	-0.23										-0.09
Z1521910755	C#CCC(C(=O)N)Nc1nc(-c2cccnc2)nc(c13)cccc3	49.45	-0.13										-0.23
Z1522566619	OC[C@@H]1[C@@H](O)[C@H](O)[C@@H](O1)n(c(n2)=O)ccc2N	49.84	0.12										0.09
Z1523316378	C#CCC(C(=O)N)NC(=O)c1cc(ccc1)S(=O)(=O)N(C)c(cc2)ccc2C	49.74	0.13										-0.22
Z1526453858	C[C@@H](N)CCO	49.64	-0.18										-0.05
Z1527203704	NC(=O)c1c(F)ccc(c1)NC(=O)c2c(C)[nH]c(n2)-c3cc(Cl)ccc3	49.74	-0.12										-0.16
Z152992756	C1CCCN1C(=O)c([nH]c2)cc2C(=O)CSc(n3)oc(-c4ccccc4)c3-c5ccccc5	49.74	-0.04										0.07
Z1531393904	[nH]1cccc1C(=O)N(CCN2)C(C2=O)c(cc3)ccc3C(F)(F)F	49.44	-0.28										-0.21
Z1531394087	n1occc1C(=O)N(CCN2)C(C2=O)c(cc3)ccc3C(F)(F)F	49.64	-0.14										-0.03
Z1532766018	O1CCCC1CNc2nnc(s2)SCC(CC3)CCS3(=O)=O	49.64	-0.18										-0.25
Z1532766437	COC(=O)C1=C(C)OC(C1)CSc([nH]2)nnc2CCC3CCCC3	49.53	-0.11										-0.14
Z153528580	C1COCCN1C(=O)C(C)Sc(n2)nc(N)nc2N	49.34	-0.27										-0.02
Z1537392752	c1ccccc1CC2N(CCc(c23)cccc3)S(=O)(=O)c(c4)ccc(c45)[nH]c(=O)[nH]c5=O	49.44	-0.17										0.08
Z1537407835	CCS(=O)(=O)Nc(c1)ccc(c1OC)S(=O)(=O)Nc2nccs2	49.64	-0.18										-0.05
Z153823434	NC(=O)c1ccc(cc1)OCC(=O)NC(=O)NCc2cccs2	49.64	0.03										-0.02
Z1539187238	n1cnn(c12)c(cc(n2)C(F)(F)F)N(CC3)CCN3Cc(n4)[nH]c(c45)cccc5	49.45	-0.13										-0.23
Z154068276	o1cccc1CNc2nnc(s2)SCc3csc(n3)-c4ccc(Cl)cc4	49.75	0.17										-0.03
Z15421088	C1C(C2)CC(C3)CC2CC13C(C)NC(=O)COC(=O)c(c4)ccc(c45)C(=O)N(C5=O)CCC(C)C	50.34	0.48	++	--	Bad							0.12
Z15430609	NC(=O)COC(=O)c(c1)ccc(c12)C(=O)N(C2=O)c(c3C)cccc3	49.74	-0.08										-0.15
Z1543077264	c1ncccc1CC(=O)Nc2c(cccc2)N(CC3)CCC3CO	49.83	0.19										-0.14
Z1544654346	NC(=O)c1cnn(c12)c(ccn2)C(=O)Nc(n3)scc3-c(c4C)ccc(C)c4	49.54	-0.05										-0.01
Z15476209	c1ccccc1CC(C(=O)C)NC(=O)COC(=O)c2cc(c(cc2)OC)S(=O)(=O)N3CCCC3	49.94	0.22										-0.01
Z15478810	NC(=O)CSc(n1)n(C)c(c12)cccc2	49.35	-0.23										-0.13
Z15478829	c1cccc(c12)n(C)c(n2)SC(C3=O)CCO3	49.63	-0.01										-0.14
Z15487078	C1C(C2)CC(C3)CC2CC13C(=O)NCC(=O)OCc4csc(n4)N(C(=O)C)c(cc5)ccc5CC	49.55	-0.03										-0.13
Z15487145	c1ccccc1Cc2c(cccc2)NC(=O)COC(=O)CNC(=O)C34CC5CC(C3)CC(C4)C5	49.74	0.13										0.08
Z15487387	CCCCOC(=O)c1ccc(cc1)NC(=O)COC(=O)CNC(=O)C23CC4CC(C2)CC(C3)C4	50.34	0.48	++	++	Bad							0.32
Z15487468	CCOc(cc1)c(OCC)cc1CCNC(=O)COC(=O)CNC(=O)C23CC4CC(C2)CC(C3)C4	49.64	0.03										-0.12
Z15487561	c1ccccc1-c2c(cccc2)NC(=O)C(C)OC(=O)CNC(=O)C34CC5CC(C3)CC(C4)C5	49.64	-0.08										-0.01
Z15496322	C1C(C2)CC(C3)CC2CC13C(=O)COC(=O)c4nn(c(=O)c(c45)cccc5)Cc6ccccc6	49.74	-0.12										0.03
Z1551429747	C#C[C@]1(O)CC[C@H]([C@@]12CC)[C@H]3[C@H](CC2)[C@@H]4C(CC3)=CC(=O)CC4	49.74	-0.04										-0.23
Z15515152	c1ccccc1C(O)(c2ccccc2)C(=O)OCC(=O)NC(=O)NC34CC5CC(C3)CC(C4)C5	50.04	0.18										0.03
Z1551619439	CC(C)C(O)c1c(cccc1)NC(=O)c(c2)n(C)c(c23)cccc3	49.74	-0.13										0.01
Z1555979785	CN(C)c(no1)nc1C(CC2=O)CN2c(c3)ccc(Cl)c3F	49.74	-0.13										-0.09
Z1556049063	Cc(o1)nnc1C(C)Oc(cc2)cc(c23)CCCNC3=O	49.44	-0.15										-0.11
Z15565547	C1C(C2)CC(C3)CC2CC13C(=O)COC(=O)c4ccc(cc4)N(C5=O)C(=O)c(c56)cccc6	49.63	-0.01										0.06
Z1557056590	c1cccc2oc(c3c12)c(ncn3)N(CC4)CCN4C(C(C5)O)CS5(=O)=O	49.64	-0.08										-0.01
Z1557400132	CCC(C1)CCc(c1c23)[nH]c2ccc(C)c3	49.44	-0.15										-0.01
Z1557636977	Sc(s1)nc(C)c1CC(=O)N(C2)CCCC2(C)O	49.43	-0.21										-0.24
Z1558210260	Cc(c1)ccc2[nH]c(c3c12)CCC(C)(C)C3	49.34	-0.38										-0.01
Z1558572465	C1CCCCCc(c1c23)[nH]c2ccc(Br)c3	49.83	0.19										0.06
Z1558581152	O=C1NC(=S)NC(=O)C1=Cc2cccc(c23)ccc(c3)OC	49.64	-0.22										-0.26
Z15587617	O=S1(=O)CC(CC1)N(CC)C(=O)CSc(n2C3CCCC3)nnc2-c4c(Cl)cccc4	49.44	-0.15										-0.01
Z1558889900	c1cccc(c12)[nH]c(=O)c(c2)CCC(=O)NCCCN(C3)CCCC3C	49.74	-0.13										0.11
Z1560037910	n1nnn(c12)cc(cc2)C(=O)N(Cc3ccco3)Cc4ccc(O)cc4	49.54	-0.18										-0.11
Z1560531375	c1nccc(c1C)NC(=O)NCc(cc2)ccc2CC	49.34	-0.38										-0.11
Z1560696327	c1ccccc1CN(C(=O)CC2)N=C2C(=O)NCCOc(ccc3)cc3NS(=O)(=O)C	49.63	-0.01										-0.04
Z1562949450	COCCN(C)Cc1ccc(o1)-c(c2C)cccc2F	49.34	-0.24										-0.11
Z15634583	CC(=O)c1cc(OC)c(cc1)COc(cc2)c(OC)cc2C(=O)OC(C)C(=O)NC34CC5CC(C3)CC(C4)C5	49.64	0.05										0.09
Z15634840	CC(=O)c1cc(OC)c(cc1)COc(cc2)c(OC)cc2C(=O)OCC(=O)N	49.84	0.02										0.15
Z15660621	C1C(C2)CC(C3)CC2CC13C(C)NC(=O)COC(=O)c4c(nccc4)SCC(=O)Nc(c5)ccc(c56)OCO6	49.65	0.07										0.06
Z1567614021	c1cc(F)ccc1-c(n[nH]c2)c2CN(C3)CCc(c34)ncnc4OC	49.74	-0.12										-0.18
Z15677526	C1C(C2)CC(C3)CC2CC13NC(=O)CN(C(=O)N4)C(=O)C4(c(cc5)ccc5C)c(cc6)ccc6C	49.63	-0.01										-0.04
Z1567854332	N#CCc1cc(ccn1)NC(C)C(=O)N2CCCCC2C	49.54	-0.28										-0.15
Z1568974148	c1ncccc1-c(n[nH]c2)c2CN(C)Cc3nc(no3)-c4cccnc4	49.64	-0.08										-0.01
Z15703870	C1C(C2)CC(C3)CC2CC13NC(=O)CSc(cccc4)c4C(=O)OCc5cc([N+]([O-])=O)cc(c56)COCO6	49.84	0.02										0.15
Z15704837	c1cccc(OC)c1CNC(=O)COC(=O)c2c(cccc2)SCC(=O)NC34CC5CC(C3)CC(C4)C5	49.64	-0.23										-0.19
Z15704851	c1cccc(c1C)NC(=O)COC(=O)c2c(cccc2)SCC(=O)NC34CC5CC(C3)CC(C4)C5	49.64	-0.14										0.17
Z15704999	COc1c(OC)ccc(c1)NC(=O)COC(=O)c2c(cccc2)SCC(=O)NC34CC5CC(C3)CC(C4)C5	49.64	-0.22										-0.08
Z15705547	C1CCCCN1S(=O)(=O)c(cc2)cc(c2C)NC(=O)COC(=O)c3c(cccc3)SCC(=O)N4CCCC4	49.84	0.12										-0.01
Z15709346	C1CCCCC1N(C)C(=O)CSc(cccc2)c2C(=O)OCc3cc(ccc3)S(=O)(=O)N(C)C	49.35	-0.23										-0.13
Z1571032554	NC(=O)C1COCCN1S(=O)(=O)c(c(n2)Cl)n(c23)cccc3	49.84	0.23										-0.02
Z15729502	Cc(c1)n(C)c(C)c1C(=O)COC(=O)c2ccc(cc2)-c3ccc(O)cc3	49.64	-0.22										-0.06
Z15729527	c1ccccc1CNC(=O)C(C)OC(=O)c2ccc(cc2)-c3ccc(O)cc3	49.43	-0.21										-0.04
Z15746455	c1cc(S(=O)(=O)N)ccc1NC(=O)C(C)OC(=O)C23CC4(CC(C2)CC(C3)C4)c(c5)ccc(C)c5C	50.34	0.48	++	++	Bad							0.43
Z15746780	NC(=O)COC(=O)C12CC3(CC(C1)CC(C2)C3)c(c4)ccc(C)c4C	49.64	-0.22										-0.16
Z1574746112	c1cccc(c12)n(cc2C)CC(=O)N(C3)CC=C3c4ccc(cc4)OC	49.73	0.09										0.06
Z1574937355	s1cnnc1NC(=O)CN2CCN(CC2)c3nc(-c4ccccc4)nc(c35)cccc5	49.54	-0.28										-0.05
Z1574937447	OC[C@@H](O)CN(C)c(n1)nccc1OC	49.74	-0.12										-0.18
Z1574937705	c1cccc2oc(c3c12)c(ncn3)N(CC4)CCC4n5ccnn5	49.35	-0.23										-0.23
Z1574940592	N#Cc(c1)ccc2[nH]c(c3c12)CCCC3	49.64	-0.08										0.09
Z1576075962	c1cccc(c12)ccc(c2)C(C3)C3C(=O)Nc(ccc4)cc4CCN5CCN(C)CC5	49.94	0.16										-0.03
Z1578736292	CC(C)(O)Cn(cn1)c(c12)ncnc2N3CCOCC3	49.84	0.02										-0.05
Z1578907397	NC(=O)c1cc(ccn1)OC2CCN(CC2)c(sn3)nc3CC	49.44	-0.15										-0.11
Z1581199750	c1ccccc1CN(C)C(=O)NCC2CCN(CC2)c3ccncc3	49.84	-0.02										0.03
Z1581631789	c1ccc(OC)cc1C(C)CC(=O)N(CC2)CCC2Oc(ccn3)cc3C(=O)N	49.84	0.02										-0.05
Z1583140247	c1nn(C)c(C)c1CNC(C)c2ccc(cc2)NS(=O)(=O)CC	49.64	-0.14										-0.13
Z1583387379	C[C@H]1[C@H](O1)P([O-])([O-])=O	49.54	-0.07										-0.22
Z1583404152	NC(=O)c1cc(n[nH]1)C2CCCN(C2)c(n3)nccc3-n4cccn4	49.64	-0.18										0.05
Z1583404175	NC(=O)c1cc(n[nH]1)C2CCCN(C2)c(ncn3)c(F)c3CC	49.84	-0.02										-0.16
Z1583404504	NC(=O)c1cc(n[nH]1)C2CCCN(C2)c3ncnc(c34)sc(c4)CC	49.73	0.09										0.06
Z1591663131	c1ccccc1CNC(=O)CN2CCN(CC(F)(F)F)CC2(C)C	49.34	-0.24										-0.01
Z1591836813	c1cccc(c1C#N)S(=O)(=O)N(C2)CCCC2c(n[nH]3)cc3C(=O)N	49.64	-0.22										-0.18
Z15926471	Cc(c1)ccc(C)c1C(=O)CCC(=O)OC(C)C(=O)Nc(cc2)ccc2C(=O)N	49.54	-0.05										-0.01
Z1592859849	COC(=O)C1=C(C)OC(C1)CSc(nnc2N)n2CC=C	49.84	-0.02										0.02
Z15958359	C1CCCN1C(=O)CSc([nH]c2=O)nc(c23)sc(C(=O)O)c3C	50.04	0.17										-0.09
Z15958650	CCCCCOc(cc1)ccc1C(=O)CCC(=O)OCC(=O)Nc2cc(ccc2)S(=O)(=O)\N=C3\CCCCCN3	49.55	-0.03										0.06
Z15965837	o1cccc1CNC(=O)C(C)OC(=O)CCc([nH]c2=O)nc(c23)cccc3	49.74	-0.12										-0.06
Z15994808	c1cc(C)ccc1Cn2c(=O)c(cccc3)c3n(c24)c(nn4)SCC5CCCCO5	49.64	-0.22										-0.28
Z15995048	O1CCCC1CSc(nn2)n(c23)c4c(cccc4)c(=O)n3Cc5ccc(C)cc5	49.43	-0.21										-0.04
Z1601630830	NC(=O)c1cnc(s1)NC(=O)C2CC(C)OCC2	49.64	0.03										-0.02
Z16025411	N1C(=O)COc(c12)ccc(c2)C(=O)CSc(n3)oc(-c4ccccc4)c3-c5ccccc5	49.84	-0.03										0.01
Z1603201189	NC(=O)c1ccc(cc1)\C=C\C(=O)N(CC2)CCC2(C(=O)O)c3ccccc3	49.55	-0.03										0.06
Z1603224219	O=C(O)CNC(=O)CCc1cn(C)c(c12)cccc2	49.64	-0.22										-0.16
Z1603228099	C#CCCN(CC1)CCN1C(C)C(=O)N(C)C(C)C	49.54	-0.24										-0.13
Z16077937	NC(=O)CSc(n1)[nH]c(c12)cc(cc2)OC	49.34	-0.27										-0.22
Z16077943	COC(=O)CSc(n1)[nH]c(c12)cc(cc2)OC	49.74	-0.12										0.02
Z160783734	O1CCOC=C1C(=O)Nc(c2)ccc(OC)c2Cc3ccccc3	50.04	0.45	++	--	Bad							-0.01
Z16093919	c1ccccc1Cn(c(=O)n(c2=O)CC(=O)OC)c(N)c2C(=O)COC(=O)C3CC(O)CN3S(=O)(=O)c(c4)ccc(c45)cccc5	49.84	-0.02										0.23
Z16108878	c1cccc(c12)N(CC2)C(=O)C(C)Oc(cc3)cc(c34)oc(=O)cc4	49.54	-0.24										-0.23
Z1612251732	NC(=O)c1cc(ccc1)NC(C)C2CN(CCO2)Cc3ccccc3	49.64	-0.18										-0.15
Z1612270602	COCc1nc(on1)CN2CCCCC2c(c3)[nH]c(c34)cccc4	49.34	-0.24										-0.01
Z1614337599	CNC(C1)CCc(c1c23)[nH]c2ccc(Cl)c3	49.44	-0.15										-0.01
Z1614337667	Cc(c1)ccc2[nH]c(c3c12)CCC(C3)N	49.74	-0.08										0.25
Z1614337704	N#CCc1c[nH]c(c12)ccc(c2)C(=O)N	49.74	-0.04										-0.23
Z1615097492	c1cccc(c12)nc(C)c(CC)c2N(C3)CCN(C34)C(=O)C(=O)NC4	49.44	-0.28										-0.11
Z16162495	NC(=O)c1ccc(cc1)NC(=O)C(C)OC(=O)COc(c2)ccc(c23)CCC3	49.54	-0.07										-0.12
Z16162910	NC(=O)c1ccc(cc1)NC(=O)COC(=O)COc(c2)ccc(c23)CCC3	49.53	-0.11										-0.04
Z1618232960	NC(=O)c1cc(Cl)c(nc1)N(CC2)CCC2c3nncn3C(C)C	49.64	-0.22										0.03
Z1618254012	NC(=O)c1cc(cnc1)Oc(n2)oc(c23)cccc3	49.84	-0.02										-0.18
Z16190887	C1C(C2)CC(C3)CC2CC13NC(=O)COC(=O)c(ccc4)c(c45)oc(c(C)c5=O)-c6ccccc6	49.54	-0.07										-0.02
Z1620222250	OCCCNC(C)c1cc(C)c(Br)cc1	49.35	-0.23										-0.03
Z16208674	NC(=O)c1ccc(cc1)NC(=O)C(C)OC(=O)c(c2)sc(c23)CCCC3	49.84	-0.03										0.01
Z1621564984	CCCNC(=O)C(C#N)C(=O)c(c1)c(C)nc(c12)cc(C)cc2	49.64	-0.22										-0.06
Z1621716576	n1cccnc1NC(=O)C(C)N(CC2)CCC2c3c[nH]c(c34)ccc(c4)C(=O)N	49.64	0.03										-0.12
Z1622825549	O=C(O)c(c1)ccc(c12)[nH]c(n2)C	49.54	-0.07										-0.22
Z1623871986	Cc(c1)ccc2[nH]c(c3c12)CCC(=O)C3	49.44	-0.17										-0.12
Z1623880267	CCc1c(O)cc(C)c(c1)CN(CC2)Cc(c23)cc(OC)c(c3)OC	49.64	-0.23										-0.09
Z1624124407	[nH]1cccc1C(=O)NC(C)c(s2)nc(C)c2C(=O)O	49.44	-0.15										-0.11
Z1624125404	s1c(Cl)ccc1C(=O)NC(C)c(s2)nc(C)c2C(=O)O	49.74	-0.08										-0.05
Z1624129828	Cc(s1)ccc1C(=O)NC(C)c(s2)nc(C)c2C(=O)O	49.74	-0.12										-0.28
Z1625822292	FC(F)(F)C(=O)c1c[nH]c(c12)ccc(C)c2	49.54	-0.07										-0.02
Z1626920980	C=CCOCCN	49.34	-0.27										-0.02
Z1627535549	n1ccncc1C(=O)N(CC2)CCN2C(=O)C3(CCOC3)NC(=O)OCc4ccccc4	49.74	-0.12										-0.18
Z1627935458	CCn1nccc1CNc(c2)cnc(c23)n(C)nc3C	49.64	-0.23										-0.19
Z16281158	c1cccc(c12)N(CC2)C(=O)COC(=O)c(cccc3)c3C(=O)NC45CC6CC(C4)CC(C5)C6	49.55	-0.03										-0.13
Z1631897606	c1ccccc1-c(n2)cc(n(c23)cnc3C(=O)N)C(=O)NCc4nnc(s4)C	49.74	-0.04										-0.13
Z16336860	c1cccc(c12)cccc2CN(C(=O)N3)C(=O)C34c5c(OCC4)cccc5	49.64	-0.08										-0.11
Z1634455177	c1cc(O)c(OC)cc1\C=C(\C#N)C(=O)NCCc2cnn(c2)-c3ccccc3	49.64	0.05										-0.01
Z1634947442	c1ccc(Cl)cc1C(O)Cn(c2=O)cnc(c23)cncc3	49.64	-0.14										-0.03
Z1634948074	c1ccc(F)cc1C(O)Cn(c2=O)cnc(c23)cncc3	49.44	-0.15										-0.11
Z16385914	NC(=O)COC(=O)CC(C(=O)N1)Sc(c12)ccc(C(F)(F)F)c2	49.74	0.02										-0.01
Z16394711	C1CCCCC12C(=O)N(C(=O)N2)Cc3cc(=O)oc(c34)cc(C)c(C)c4	49.74	-0.12										-0.18
Z16395671	C1CCCC12C(=O)N(C(=O)N2)CC(=O)NCC34CC5CC(C3)CC(C4)C5	49.64	-0.14										-0.13
Z16399604	CC(=O)c1cc(ccc1)NC(=O)C(C)OC(=O)c2ccc(cc2)OCC(=O)N3C(C)CCCC3C	49.94	0.12										0.15
Z1641164648	CCc(cc1)ccc1C(CO)NCc(n2)cn(c23)cc(Cl)cc3	49.74	-0.04										0.07
Z16414402	C1CCCC=C1CCNC(=O)COC(=O)c2cc(OC)c(cc2)OCC(=O)Nc3c(OC)cccc3	49.44	-0.15										-0.01
Z16415258	C1C(C2)CC(C3)CC2CC13NC(=O)COC(=O)c4cc(OC)c(cc4)OCC(=O)Nc5c(OC)cccc5	49.94	0.08										0.13
Z16422448	c1cc(C)c(C)c(c12)oc(=O)cc2Cn(n3)nnc3-c4ccccc4	49.44	-0.17										-0.02
Z1642389626	CCC(N)CCC	49.53	-0.11										-0.14
Z1642659745	Cn(n1)ccc1CC(=O)Nc(n2)scc2-c(oc3)cc3C(=O)N	49.64	-0.18										-0.15
Z1642703714	c1cccn(c12)c(C#N)c(n2)NCCOc(c3)ccc(c34)NC(=O)CC4	49.74	-0.12										-0.06
Z1642753403	Cn1ncc(c1C(F)(F)F)Cn(c(n2)C(C)O)c(c23)cccc3	49.44	-0.15										-0.11
Z1642867187	CCOCCn(c1=O)ccc(c12)cc(c(F)c2)OC	49.54	-0.33										-0.09
Z1646418205	c1c(Br)ccc(c1C#N)N(C)CC(C)C(=O)NC	49.44	-0.17										-0.22
Z1646429323	c1c(Br)ccc(c1C#N)NCC2(CCO)CCOC2	49.54	-0.24										-0.13
Z1646436735	c1c(Br)ccc(c1C#N)N[C@H](C)CCO	49.45	-0.13										-0.13
Z164747444	CC(=O)c1cc(ccc1)NC(=O)c2ccc(s2)CCNS(=O)(=O)C	49.74	-0.13										-0.09
Z164766820	C1CC(=O)Nc(c12)ccc(c2)C(=O)Nc(n3)n(CCC)c(c34)cccc4	49.94	0.12										0.15
Z1647982181	CCC(C)(C)C(=O)N(CC1)c(c12)ccnc2	49.54	-0.18										-0.01
Z1647982587	CC(C)(C)C(=O)N(CC1)c(c12)ccnc2	49.74	-0.08										-0.15
Z164944150	Cc1cc(ccc1)OCCCNC(=O)c2cc(ccc2)S(=O)(=O)N(C)c3ccc(cc3)OC	49.84	-0.03										-0.09
Z164974578	O1CCOC=C1C(=O)Nc(c2)ccc(OC(F)F)c2Cc3ccccc3	49.74	-0.12										-0.08
Z1650039500	O=C(O)COCCN	49.35	-0.23										-0.13
Z165031972	c1cc(C)cc(c1C(C)C)OCC(=O)Nc(cc2C(=O)N)c(cc2)N3CCCC3	49.55	-0.03										0.06
Z165033188	C1CCCN1c(cc2)c(cc2C(=O)N)NC(=O)Cc3coc(c34)cc(C)cc4	49.74	-0.12										-0.06
Z165034402	CCc(s1)c(C)cc1C(=O)Nc(cc2C(=O)N)c(cc2)N3CCCC3	49.84	-0.03										-0.09
Z165034604	CCc1c(C)sc(c1)C(=O)Nc(cc2C(=O)N)c(cc2)N3CCCC3	49.74	-0.04										-0.13
Z165036960	C1CCCN1c(cc2)c(cc2C(=O)N)NC(=O)/C=C/c3ccc(o3)C(C4)C4C	49.44	-0.17										-0.12
Z165042516	COc(cc1)ccc1C(=O)NCCc2ccc(s2)-c3csc(n3)C	49.94	0.07										-0.09
Z165043132	n1cncn1-c(cc2)ccc2C(=O)NCCc3ccc(s3)-c4csc(n4)C	49.53	-0.11										-0.14
Z165044618	NC(=O)Nc(cc1)ccc1C(=O)NCCc2ccc(s2)-c3csc(n3)C	49.84	0.23										0.08
Z165047618	C1C(C2)CC(C3)CC2CC13C(=O)NN/C=C\4C(=O)NC(=O)c(c45)cccc5	49.94	0.33										0.48	++	++	Good	27.6383	16.7374	13.27	7.593	23.2		This compound was checked twice and no large shift detected (n=4, without NAD+). dTm=	-0.03
Z165049452	s1cccc1C(=O)Nc(cc2)ccc2C(=O)NCCc3ccc(s3)-c4csc(n4)C	50.24	0.63	++	++	Good	26.9974	7.97299	11.59	9.345	14.36		0.58	++	++	Good
Z165050208	CC(=O)c1cc([nH]c1)C(=O)NCCc2ccc(s2)-c3csc(n3)C	49.54	-0.24										-0.13
Z165052536	CC(=O)c1cc(n(C)c1)C(=O)NCCc2ccc(s2)-c3csc(n3)C	49.84	0.12										-0.01
Z16511115	c1cc(C)cc(c12)oc(=O)cc2COc3ncnc4sc(c5c34)CCCC5	49.83	0.19										0.16
Z16512164	c1cccc(c12)N(CC2)C(=O)COc3ncnc4sc(c5c34)CCCC5	49.65	0.07										0.26
Z16514398	c1cccc(c12)N(CC2)C(=O)COc3ncnc4sc(c5c34)CC(C)CC5	49.94	0.12										0.15
Z165175908	C1CCCCc(c12)sc(c2)C(=O)NNS(=O)(=O)c(cc3)ccc3C(=O)N	49.55	-0.03										-0.03
Z165184464	NC(=O)c1ccc(cc1)S(=O)(=O)NC(C)c2c(Cl)cc(Cl)c(F)c2	49.73	0.09										-0.04
Z16519673	c1cc(C)c(C)c(c12)oc(=O)cc2COc3ncnc(c3c45)sc4CCC5	49.74	-0.13										-0.09
Z1652128057	CC(=O)NC1CCCN(C1)c2c(C)c(C)nc(c23)cccc3	49.44	-0.28										-0.01
Z165240766	Clc1c(C)nn(c12)c3c(cccc3)c(n2)N(CC4)CCN4C(CC5)CS5(=O)=O	49.85	0.27										-0.03
Z16526090	c1cc(C)c(C)c(c12)oc(=O)cc2Cn(n3)nnc3-c(c4C)cccc4	49.74	-0.12										-0.18
Z165351018	NC(=O)c1ccc(cc1)COc(c2)ccc3oc(c4c23)cccc4	49.74	0.02										-0.01
Z1653709981	c1sccc1CNCc(c2)ccc(c23)[nH]c(=O)[nH]3	49.54	-0.28										-0.05
Z1653841852	n1cscc1CNC(C2=O)CCCN2c3cccnc3	49.54	-0.07										0.08
Z1654168356	c1cc(F)cc(c1C(=O)C)NC(=O)C2CCCOC2	49.54	-0.07										-0.22
Z165466178	NC(=O)c1ccc(cc1)CSc(n(c2=O)C(C)COC)nc(c23)cccc3	49.74	-0.12										-0.18
Z165512552	o1cccc1C(=O)Nc(cccc2)c2C(=O)OCc(cc3)ccc3C(=O)N	49.44	-0.15										0.09
Z16554644	c1ccccc1CN(C(C)C)C(=O)COC(=O)/C=C/c2ccc(cc2)S(=O)(=O)N3CCCCCC3	49.74	-0.08										0.05
Z16563132	NC(=O)c1ccc(cc1)NC(=O)COC(=O)c(c2)sc(c23)CCCCC3	49.64	-0.14										-0.13
Z165865972	NC(=O)c1ccc(cc1)COC(=O)c2ccc(cc2)S(=O)(=O)N	49.53	-0.11										0.06
Z166004396	NC(=O)c1ccc(cc1)COC(=O)c2cc(C3CC3)nc(c24)cccc4	49.35	-0.23										-0.03
Z166089686	NC(=O)c1ccc(cc1)COC(=O)c2ccc(cc2)S(=O)(=O)NC3CC3	49.64	-0.08										-0.11
Z1661111547	Cc1cc([nH]n1)C2CCN(CC2)c3ncnc(c3c45)sc4CCC5	49.43	-0.21										-0.24
Z1661113440	c1ccccc1-n(nc2)c(c23)ncnc3N4CCCO4	49.33	-0.31										-0.24
Z166138402	NC(=O)c1ccc(cc1)COC(=O)c(cc2)cc(c23)OCC(=O)N3	49.65	0.07										-0.03
Z166230578	NC(=O)c1ccc(cc1)COC(=O)c2c(cccc2)-c(o3)ncc3-c4ccccc4	49.74	-0.12										0.03
Z1663419113	c1ccc(OC)cc1C(C)NCc(c2)ccc(c23)[nH]c(=O)[nH]3	49.84	-0.02										-0.08
Z1663836202	n1n[nH]cc1CCCCC(=O)Nc2c(=O)n(ccc2)Cc3ccc(F)cc3	49.74	-0.12										0.03
Z1665154799	O=C(O)C(C)CS(=O)C	49.64	-0.22										-0.06
Z1665813562	c1ccc(Cl)c(F)c1C(=O)Nc(c2)c(F)cc(c23)nc[nH]c3=O	49.73	0.09										-0.14
Z166605326	c1ccccc1-c(c2C(=O)O)n(C)c(c23)cccc3	49.94	0.16										0.07
Z166618516	NC(=O)c1c(nc[nH]1)NC(=O)[C@H](C(C)C)NC(=O)c2ccc(cc2)OCC	49.54	-0.05										-0.01
Z166663702	Sc(s1)nc(C)c1CC(=O)NC(C2C)CCCC2	49.64	-0.08										-0.01
Z166777030	c1cccc(c12)ccc(c2)N(C)C(=O)Cn(c3=O)cnc(c34)c(C)ccc4	49.53	-0.11										0.06
Z166787924	s1cccc1C(=O)NNC(=O)Cc2csc(n2)-c(c3C)ccc(C)c3	49.74	0.02										-0.01
Z166903904	c1cccc(c12)n(c(C)c2)CC(=O)NCC(N(C)C)Cc3ccccc3	49.74	-0.12										-0.18
Z167022418	NC(=O)C1CCN(CC1)C(=O)C2CCN(CC2)c3ncnc(c34)sc(C)c4C	49.84	0.06										-0.03
Z1672069541	C1CCCC(C1C(=O)N)NCc(n2)sc(c23)CCC3	49.74	-0.12										-0.06
Z167221658	c1cccc(c12)n(CCC#N)cc2\C=C\C(=O)N3CCN(C)CC3c4ccccc4	49.53	-0.11										-0.14
Z16724595	C1C(C2)CC(C3)CC2CC13C(=O)COC(=O)c(c4)ccc(c45)C(=O)N(C5=O)Cc6ccco6	49.74	0.15										0.09
Z1673949793	O=C1CCCN1CC(=O)Nc(cc2)cc(c23)[nH]c(n3)S	49.53	-0.11										-0.14
Z167572822	c1cc(F)ccc1CC(=O)NC(c2nccn2C)c3c(F)cccc3	49.74	-0.08										-0.05
Z167574884	c1cc(O)c(Cl)cc1C(=O)NC(c2nccn2C)c3c(F)cccc3	49.35	-0.23										-0.23
Z1679009627	COC(=O)C[C@@H](C)OC(=O)c1c(F)ccc(F)c1	49.44	-0.15										-0.01
Z1679010201	COC(=O)C[C@@H](C)OC(=O)c1c(F)cc(F)cc1	49.84	0.02										-0.05
Z167928880	Cc1cc(C)nc(c12)sc(c2-n3cccc3)C(=O)OCC(NC(=O)NC4)=C4C(=O)OCC	49.54	-0.05										-0.01
Z1679702679	c1cccn(c12)c(=O)n(n2)CCCc(n3)oc(c34)cccc4	49.74	-0.08										-0.05
Z1682152201	O=C(O)c1cc(F)c(cc1)S(=O)(=O)N(C2)CCC2c3ccccc3	49.44	-0.17										-0.02
Z168256980	N1CCN(CC1=O)C(=O)C(=O)c2c(C)nn(c2C)-c(cc3C(F)(F)F)ccc3	49.63	-0.01										-0.24
Z16831602	CC(C)CC(=O)Nc(cc1)ccc1C(=O)COC(=O)CNC(=O)CC23CC4CC(C2)CC(C3)C4	49.74	-0.04										0.07
Z168462350	c1cccc(c12)n(cc2)CCC(=O)NCC(N3CCCC3)c4ccccc4	49.74	-0.13										-0.19
Z168695544	C1C(C2)CC(C3)CC2(O)CC13CC(=O)N(CC4)CC=C4c5ccc(O)cc5	49.54	-0.05										-0.11
Z1688198421	CC(C)OCCN	49.44	-0.17										-0.12
Z1688709469	c1c(F)ccc(C)c1C(=O)OCc(sn2)nc2C(C)C	49.34	-0.24										-0.21
Z1688712121	CC(C)(C)OC(=O)NC(C1CC1)CC(=O)OC(C)c(c2)cnc(c23)cccc3	49.74	-0.12										0.03
Z1691545122	NNC(C)CCCCCC	49.44	-0.15										-0.11
Z1692482604	OC[C@@H]1CC[C@@H](O1)n(cn2)c(c23)nc[nH]c3=O	49.74	-0.12										-0.06
Z1695710358	C1CC1c(no2)nc2C(C)N3CCN(CC3C)Cc4ccc(F)cc4	49.94	0.08										-0.08
Z1695729060	c1ccccc1-c(c2CC(=O)O)[nH]c(c23)c(C)ccc3	49.84	-0.02										-0.18
Z1696201040	N#Cc1c(C(F)(F)F)ccc(c1)N(C)CC(C)C(=O)NC	49.44	-0.28										-0.21
Z1696822351	Cc1c(C(=O)O)[nH]c(c12)ccc(C)c2	49.53	-0.11										-0.04
Z1697242456	c1c(Br)cc(C)cc1C(=O)N(CC)c2ccncc2	49.35	-0.23										-0.23
Z169794294	O1CCOC=C1C(=O)NCc2c(cccc2)CS(=O)(=O)N3CCOCC3	49.74	-0.08										-0.05
Z169912612	c1ccccc1SCC(=O)Nc(c2)c(F)cc(c23)nc[nH]c3=O	49.44	-0.28										-0.01
Z169912614	c1cccc(OC)c1CC(=O)Nc(c2)c(F)cc(c23)nc[nH]c3=O	49.55	-0.03										-0.13
Z16999502	CCCC(C)NC(=O)COC(=O)C(CCC1=O)C(c2ccc(cc2)OC)N1c3ccc(cc3)OC	49.64	-0.23										-0.19
Z1703564819	NC(=O)c1cc(sc1)C(=O)NCC2CCCc(c23)cc(cc3)OC	49.54	-0.07										-0.12
Z1708090940	O=C(O)CC(N)CC	49.44	-0.17										-0.22
Z1708091454	C=CCCCCN	49.84	0.06										-0.13
Z17094819	c1ccccc1-n(n2)c(C)c(c2C)NC(=O)COC(=O)c(c3)ccc(c34)[nH]c(C)c4C	49.84	-0.02										-0.08
Z1713595498	NCC#CC	49.35	-0.23										-0.03
Z1723418912	NCCCNCCOC	49.84	-0.02										-0.18
Z1723483716	COCCCNCc1ccccc1	49.74	-0.13										-0.09
Z1728243361	C1CCCN1C(=O)C(C#N)C(=O)c2ccc(nc2)N(CC)CC	49.74	0.15										-0.11
Z1728629553	COC(=O)c(c1OC)ccc(c12)[nH]c(=O)[nH]2	49.54	-0.07										-0.12
Z17308675	c1cc(Cl)ccc1C(c2ccccc2)SCc(o3)ncc3-c4ccccc4	49.64	-0.08										-0.01
Z1731142575	COc(c1)c(F)cc(c12)ncnc2N(CC3)CCC3c4cc(N)[nH]n4	49.84	0.06										-0.03
Z17316270	o1cccc1CNC(=O)C(C)OC(=O)c2ccc(cc2)CS(=O)(=O)C	49.94	0.22										-0.01
Z1732471260	Cc1cccc(n1)NC(=O)CCNC(=O)C2=CCCCCC2	49.74	-0.08										-0.05
Z1732804828	NC(=O)C1CCN(CC1)Cc(c2)[nH]c(c23)cc(C)cc3C	49.54	-0.05										-0.11
Z1736409936	N#Cc1cc(F)c(cc1)N(CC2)CCN2CCCc3cc(C)cnc3	49.54	-0.05										0.09
Z1736411066	c1ncc(F)cc1CCCN2CCN(CC2)c3c(O)cccc3	49.74	-0.08										0.05
Z1736456927	N#Cc1cc(cc(c1)O)C(=O)OCC(=O)NC2(C#N)CCCCC2	49.74	-0.08										-0.05
Z1738061818	s1cnn(c1=O)Cc2ncn(n2)-c3ccccc3	49.74	-0.13										-0.09
Z1741968275	SCCS([O-])(=O)=O	49.74	-0.13										0.01
Z1741974756	c1cccc(c12)ncc(c2)O	49.64	-0.18										-0.05
Z1741978458	OC[C@@H]1[C@@H](O)[C@@H](O)[C@@H](O1)n(cn2)c(c23)ncnc3N	49.45	-0.13										-0.03
Z1741978540	COC(=O)c1cc(C(=O)O)cc(Br)c1	49.44	-0.17										-0.52
Z1741979060	CC(C)(C)CN	49.84	0.06										-0.13
Z17444426	C1CCCCN1Cc2nnc(n2-c3ccc(F)cc3)SCc4csc(n4)-c5cc(OC)ccc5	49.53	-0.11										-0.04
Z1744715804	[O-]C(=O)COCCO	49.34	-0.27										-0.12
Z1748930759	FC(F)(F)CCONC(=O)c1ccc(cc1)-c2nnc(o2)S	49.53	-0.11										-0.14
Z17499983	c1ccccc1Cn2c(=O)c(cccc3)c3n(c24)c(nn4)SCC5CCCCO5	49.43	-0.21										-0.04
Z1752422900	c1cnccc1C(=O)Nc(cc2)ccc2C(C)NC(=O)N(C)CC=C	49.64	-0.18										-0.15
Z17544738	c1cccc(c12)[nH]cc2C(=O)C(C)OC(=O)Cc3coc(c34)cc(O)cc4	49.74	-0.04										0.17
Z17545149	NC(=O)NC(=O)C(C(C)C)OC(=O)Cc1coc(c12)cc(O)cc2	49.74	-0.08										-0.05
Z17545193	NC(=O)c1ccc(cc1)NC(=O)C(C)OC(=O)Cc2coc(c23)cc(O)cc3	49.23	-0.41										-0.14
Z17545382	FC(F)(F)c1c(Cl)ccc(c1)NC(=O)CN(C)C(=O)COC(=O)Cc2coc(c23)cc(O)cc3	50.14	0.28										0.32
Z17545489	c1cccc(c12)cccc2NC(=O)COC(=O)Cc3coc(c34)cc(O)cc4	49.74	-0.08										0.05
Z17608551	c1cccc(c12)cccc2NC(=O)CSCC(=O)Nc3c(F)cccc3	49.64	-0.22										-0.16
Z1762046624	NCC1CC(C)N(C1)C(C2)CCc(c2c34)[nH]c3ccc(C)c4	49.74	-0.12										-0.16
Z1764621159	c1oc(C)cc1C(=O)N(CC2)CCC2c3c[nH]c(c34)ccc(c4)OC	49.84	-0.03										0.01
Z17703971	c1ccccc1CN(C(C)(C)C)C(=O)COC(=O)c2c(cc(OC)c(c2)OC)NC(=O)C3CCCC3	49.64	-0.23										-0.09
Z17778029	c1ccc(CC)c(c12)[nH]cc2C(=O)COC(=O)CN3CCCCCC3=O	49.84	0.02										-0.05
Z1778561104	NCC(N)COC	49.64	-0.18										0.05
Z17841786	C1CCCc(c12)ccc(c2)C(=O)CN(C(=O)N3C)C(=O)C34CCCCC4	49.54	-0.18										-0.11
Z17842581	C1C(C2)CC(C3)CC2CC13CCN(C(=O)N4C)C(=O)C45CCCCC5	49.64	-0.22										0.03
Z1786996455	c1cccc(c12)ncc(c2)CC(=O)N(CC3)CCC3c4cnn(c4)CC	49.44	-0.17										0.68	++	--	Bad
Z1787040811	CCSC(CC1)CC1NC(=O)Cc(c2)cnc(c23)cccc3	49.34	-0.24										-0.11
Z1788027041	NC(=O)c1ccc(cc1)S(=O)(=O)NCC(OCC)(OCC)c2ccccn2	49.44	-0.15										-0.01
Z17892157	NC(=O)COC(=O)C(CC1=O)CN1c2cc(SC)ccc2	49.34	-0.27										-0.12
Z1790769201	[nH]1cccc1CNC(=O)C(=O)Nc(c2)ccc(c23)CCC3	49.64	-0.18										-0.05
Z1795817756	NCC(C)OC	49.44	-0.17										-0.12
Z1795817829	C[C@H](N)C(C)OC	49.64	-0.23										-0.09
Z1796696568	N#Cc1c(C#N)n(c(n1)C)Cc2cnn(c2)-c3ccccc3	49.74	-0.08										-0.05
Z17967688	C1CCCCC1N(C(CC2)CS2(=O)=O)C(=O)CSc(nc(c34)cc(cc4)C(=O)OC)n(c3=O)CCc5ccccc5	49.73	0.09										0.16
Z17970187	c1c(F)ccc(F)c1C(=O)CSc(n(c2=O)CCCO)nc(c23)cccc3	49.44	-0.15										-0.01
Z1797245920	CS(=O)c(cc1)ccc1C(C)Nc2ccc(nc2)OC	49.54	-0.18										-0.11
Z1798356044	c1c(O)ccc(c1C)NC(=O)Nc(s2)nnc2CC	49.44	-0.15										-0.11
Z1799815228	O=C(O)C(O)CS(=O)(=O)O	49.54	-0.28										-0.15
Z18011367	C1C(C2)CC(C3)CC2CC13CNC(=O)COC(=O)C4CCN(CC4)S(=O)(=O)c(cc5)ccc5C(=O)OCC	49.74	-0.13										0.01
Z1801636616	c1ncccc1CC2CCN(CC2)c3ccc(cc3)S(=O)(=O)CC	49.74	-0.13										-0.09
Z1802348691	c1ncncc1CNc(n2)ccc(I)c2C	49.34	-0.27										-0.12
Z1802731698	c1cccc(c12)sc(c2Cl)C(=O)N3CCCN(CC3)c(s4)nnc4C(F)(F)F	49.74	-0.13										0.01
Z18106512	COCCNc1nnc(s1)SCc2cc(=O)oc(c23)c(C)c(O)cc3	49.04	-0.74										0.07
Z18108006	COCCNc1nnc(s1)SCc2cnc(s2)-c3ccccc3	49.63	-0.01										-0.04
Z1814914516	O=C1CCCN1CC(=O)Nc2c(F)cc(F)c(Br)c2	49.74	-0.04										-0.13
Z1815527658	C1CC1NC(=O)c2cc(ccc2)NC(=O)COc(cc3)ccc3-c4ncn(n4)C	49.84	-0.02										-0.28
Z1820007612	COC(CN)COC	49.74	-0.13										-0.19
Z1820613619	CC(C1)C1C(=O)Nc(cc2)ccc2C(=O)NCc(n3)[nH]c(c34)nccc4	49.74	-0.04										-0.13
Z18210949	C1CCc(c12)ccc(c2)C(=O)C(C)OC(=O)c3cc(ccc3)S(=O)(=O)NCc4ccco4	49.54	-0.05										-0.01
Z1821523358	CC(C)NCCOCCN	49.64	-0.08										-0.11
Z1823664448	CN(C)CCCOC1CCN(CC1)c2ncnc(c23)ccc(c3)S(=O)(=O)C	49.74	-0.08										-0.05
Z1824177083	c1ccccc1CCC(O)CN2CCN(CC2)c3cncc(c34)cccc4	49.53	-0.11										0.06
Z18242315	NC(=O)c1ccc(cc1)OCC(=O)c2c(C)n(c(C)c2)-c3ccc(cc3)OCC	49.64	0.03										-0.02
Z18243075	CCOC(=O)c1c(cccc1)NC(=O)COc(cc2)ccc2C(=O)N	49.54	-0.07										-0.22
Z18243169	NC(=O)c1ccc(cc1)OCC(=O)N(Cc2ccccc2)CCc3ccccc3	49.34	-0.27										-0.12
Z18261762	C1C(C2)CC(C3)CC2CC13N(Cc4cc(OC)ccc4)C(=O)COC(=O)c5ccc(cc5)NC(=O)C	49.25	-0.33										-0.13
Z18271302	c1cccc(c12)C(=O)N(C2=O)CC(=O)c(c3)ccc4Cc(c5c34)cccc5	49.74	-0.12										-0.16
Z18271720	CC(=O)CN(C1=O)C(=O)c(c12)cccc2	49.64	-0.08										0.09
Z18277846	c1cccc(c1c23)n(CC)c2ccc(c3)NC(=O)C(C)OC(=O)c4cc(ccc4)S(=O)(=O)Nc5ccc(Cl)cc5	50.44	0.56	++	++	Good	23.8642	11.1177	ND	ND	ND		0.31
Z1827897919	CC(C)=CCN	49.45	-0.13										-0.03
Z18279177	NC(=O)c1ccc(cc1)NC(=O)C(C)OC(=O)Cc2c[nH]c(c23)cccc3	50.04	0.18										0.12
Z18284731	C1C(C2)CC(C3)CC2CC13C(C)NC(=O)COC(=O)c4cc(ccc4)S(=O)(=O)NCc5ccccc5	49.74	-0.08										0.05
Z18284973	C1C(C2)CC(C3)CC2CC13NC(=O)C(C)OC(=O)c4cc(ccc4)S(=O)(=O)NCc5ccccc5	49.55	-0.03										0.16
Z18285275	C1C(C2)CC(C3)CC2CC13NC(=O)COC(=O)c4cc(ccc4)S(=O)(=O)NCc5ccccc5	49.64	-0.18										-0.25
Z1828872314	NC(=O)C1CCCN1C2CCN(CC2)c3ccnc(c34)c(F)ccc4	49.84	0.02										-0.05
Z1829058815	c1cccc(c12)[nH]c(c2)C(=O)N3CCN(CC3)C(=O)NC(C(C)C)COCC	49.53	-0.11										-0.04
Z1829073520	NC(=O)c1ccc(cc1)CNS(=O)(=O)c(c2)sc(Cl)c2C	49.53	-0.11										0.06
Z18301083	c1cc(C)ccc1COC(=O)c2cccc(c23)C(=O)c4c(C3=O)cccc4	50.14	0.27										0.11
Z18311268	c1ccccc1NC(=O)c2ccc(cc2)COC(=O)c3ccc(C)cc3	49.94	0.08										-0.18
Z18325505	C1CC(C)Cc(c12)sc(c2C(=O)OCC)NC(=O)C(C)OC(=O)c3cc(ccc3)S(=O)(=O)N4CCCC4	50.04	0.18										-0.08
Z18336297	s1cccc1C(=O)NNC(=O)COC(=O)c2cc(-c3ccc(Cl)cc3)nc(c24)cccc4	49.63	-0.01										0.16
Z1833750247	c1cnccc1C(C)(CC(=O)OC)NC(=O)Nc(c2C)ccc(c2)SC(C)(C)C	49.54	-0.07										-0.22
Z1834265720	N1C(=O)CC(C1=O)Cc2ccccc2	49.64	-0.14										-0.13
Z1837054430	CCC1CCCCN1c(ncn2)c(c23)scc3C	49.94	0.22										-0.01
Z1837062653	Cc1csc(c12)c(ncn2)N(CC3)CC(N4C)CCC34	49.64	0.03										-0.02
Z1837062998	C1CCCC1(CO)Nc(ncn2)c(c23)scc3C	49.54	-0.32										-0.06
Z183880530	c1ccccc1C2=CCN(CC2)C(=O)CNC(=O)NCc3ccccc3	49.74	-0.12										0.02
Z1840239676	CC(C)(C)CC(C1CC1)NCc2ccc(cc2)S(=O)(=O)CCO	49.63	-0.01										-0.14
Z18409840	NC(=O)c1ccc(cc1)NC(=O)C(C)OC(=O)c2c(OC)c(OC)ccc2	49.94	0.12										0.15
Z18411401	NC(=O)c1ccc(cc1)NC(=O)C(C)OC(=O)c2c(OC)cc(cc2)OC	49.74	0.15										-0.01
Z18427254	c1cc(F)ccc1C(=O)CCCOC(=O)COc2ccc(Cl)cc2	49.53	-0.11										0.06
Z18429901	c1cc(Cl)ccc1C(=O)CCC(=O)OCC(=O)Nc(cc2)ccc2C(=O)N	49.84	-0.02										-0.18
Z18430620	NC(=O)C(C)Oc(cc1)cc(Cl)c1F	49.44	-0.17										-0.22
Z18443212	Cc(c1)ccc(c12)[nH]c(n2)SCc3cc(=O)oc4ccc(c5c34)cccc5	50.14	0.28										0.02
Z18452849	Nc1nnc(s1)SCC(=O)Nc(cc2)ccc2C(=O)N	49.54	-0.24										-0.13
Z18456524	c1ccccc1N(C(C)C)C(=O)COC(=O)c2cnc(C)cn2	49.74	-0.13										-0.19
Z18472071	c1cccc(c12)C(=O)N(C2=O)CC(=O)OCc3csc(n3)-c(cc4)ccc4C	49.64	-0.14										-0.13
Z18475098	c1cc(F)ccc1C(=O)CCC(=O)OC(C)C(=O)Nc(cc2)ccc2C(=O)N	49.84	-0.02										-0.06
Z18478196	c1cccc(c12)CN(CC2)C(=O)COc(cc3)cc(c34)oc(=O)cc4C	49.64	0.03										-0.12
Z18478249	c1cccc(c12)ccc(c2)NC(=O)COc(cc3)cc(c34)oc(=O)cc4C	49.83	0.19										-0.04
Z1849009160	CC([NH3+])C(C)[NH3+]	49.74	-0.12										-0.06
Z1849012118	Cc1ccc(cc1)-n2cnc(c23)CNCC3	49.64	-0.22										-0.16
Z1849809187	CCn(c1)ncc1C2CS(=O)CCN2c(ncn3)c(c3c45)oc4cccc5	49.64	-0.23										-0.19
Z18515952	c1ccc(F)cc1\C=C\C(=O)OCC(=O)N(C(C)C2)c(c23)cccc3	49.44	-0.15										0.09
Z18524337	c1ccccc1C(=O)C(C)OC(=O)c2c(cccc3)c3cc(c24)cccc4	49.64	-0.14										-0.03
Z18550258	O=c1n(C)c(=O)n(C)c(c12)ncn2CC(=O)OCc(n3)cc(=O)n4c3sc(c45)cccc5	49.54	-0.05										-0.11
Z18564242	CC1CN(CC(O1)C)S(=O)(=O)c(ccc2)cc2C(=O)OCC(=O)COC(=O)c3cc(ccc3)S(=O)(=O)N(CC4C)CC(O4)C	49.53	-0.11										-0.34
Z18605953	C1CC(C)Cc(c12)sc(c2C(=O)OCC)NC(=O)C(C)OC(=O)CNC(=O)c3cc(C)cc(C)c3	49.54	-0.05										-0.21
Z1860991703	C[C@@H](O)CCN	49.64	-0.14										-0.13
Z18618693	NC(=O)c1ccc(cc1)NC(=O)COC(=O)CNC(=O)C2CCCCC2	49.94	0.07										0.01
Z1868163291	Oc1c(=O)[nH]ccc1	49.44	-0.17										-0.22
Z1868163651	CS(=O)(=O)NN	49.84	-0.02										-0.16
Z18687566	CCOC(=O)c(c(C)[nH]c1C)c1C(=O)COC(=O)c2cc(ccc2)S(=O)(=O)N(C3)C(CC34C)CC(C)(C)C4	49.84	-0.02										0.12
Z18701821	C1C(C2)CC(C3)CC2CC13NC(=O)COC(=O)c4cc(ccc4)S(=O)(=O)N(CC5)c(c56)cccc6	49.84	0.23										0.08
Z18729004	c1ccc([N+]([O-])=O)cc1NC(=O)C(C)OC(=O)/C=C/c(c2)ccc(c23)OCO3	49.74	-0.13										-0.09
Z18730211	O1COc(c12)ccc(c2)\C=C\C(=O)OCC(=O)Nc(cc3)ccc3C(=O)N	49.45	-0.13										-0.23
Z1873103489	CC(C)NS(=O)(=O)NC(C)C(=O)NCCc1c[nH]c(c12)cccc2	49.54	-0.05										-0.01
Z1874006856	C1CC1NC(=O)Nc(cc2)ccc2C(C)Nc3ncnc(c34)c(F)ccc4	49.84	-0.02										-0.08
Z1874098579	NC(=O)C1CCN(C1)c2cc(ncn2)N3CCCC3	49.84	-0.02										-0.08
Z1874258536	Brc1cccc(c12)CN(C2)c3ncnc(c3Cl)N	49.43	-0.21										-0.04
Z18749963	c1ccccc1NC(=O)c2ccc(cc2)COC(=O)c3cc(C)ccc3	49.84	0.06										-0.03
Z18754412	c1cccc(c12)S(=O)(=O)N(C2=O)CC(=O)N(Cc3cc(OC)ccc3)C45CC6CC(C4)CC(C5)C6	49.84	-0.03										-0.09
Z1875726713	c1cc(F)ccc1C(C(=O)OC)CNC(=O)c(cc2)cn(c23)ccn3	49.94	0.08										0.02
Z18775968	c1ccccc1N(C)S(=O)(=O)c(ccc2)cc2NC(=O)COc(c3)ccc4oc(c5c34)cccc5	49.74	-0.04										-0.43
Z18780510	c1cc(Cl)ccc1C2(CCCC2)C(=O)OCC(=O)Nc3c(N4CCCC4)ccc(c3)S(=O)(=O)N5CCOCC5	49.84	-0.02										-0.16
Z1881805720	NC(=O)c1cc(c(F)cc1)NC(=O)C(CCC2)c(c23)nccc3	49.74	-0.08										0.05
Z18824911	O1CCOC=C1C(=O)OC(C)C(=O)Nc2ccc(cc2)N3CCOCC3	49.84	-0.02										-0.06
Z18825230	O1CCOC=C1C(=O)OCC(=O)Nc2cccc(c23)cccc3	49.64	-0.08										0.09
Z18825329	c1ccccc1C(c2ccccc2)NC(=O)COC(=O)C3=COCCO3	49.64	-0.14										-0.23
Z18825474	O1CCOC=C1C(=O)OCC(=O)Nc2cccc(c23)C(=O)c4c(C3=O)cccc4	49.94	0.07										0.01
Z1883315382	NC(=O)c1cc(ccn1)OC2CCN(CC2)c(s3)ncc3C	49.54	-0.32										-0.16
Z18833711	c1cccc(c1C#N)Sc(cccc2)c2C(=O)OCC(=O)NC(=O)NC34CC5CC(C3)CC(C4)C5	49.43	-0.21										0.06
Z1884369469	NC(=O)C1CCCN1C2CCN(CC2)C(=O)Cn(c3)nc(C)c3-c4ccccc4	49.64	-0.22										-0.06
Z18846680	CCOC(=O)c(c1C)sc(c12)nc([nH]c2=O)CSc3nncn3-c4ccccc4	49.74	-0.04										-0.13
Z18847488	c1ccccc1CN(CC)C(=O)CSc2nncn2-c3ccccc3	49.54	-0.33										0.01
Z18847495	C1CC1n(c(C)c2)c(C)c2C(=O)CSc3nncn3-c4ccccc4	49.53	-0.11										-0.04
Z18847601	CC1CCCN(C1)C(=O)CSc2nncn2-c3ccccc3	49.54	-0.07										-0.12
Z18847632	c1cccc([N+]([O-])=O)c1NC(=O)CSc2nncn2-c3ccccc3	49.45	-0.13										0.06
Z18851821	C1C(C2)CC(C3)CC2(Br)CC13C(=O)OCC(=O)Nc(cc4)ccc4C(=O)Nc5ccc(cc5)OC	50.94	1.08	++	++	Good	17.1802	6.79948	30.58	10.12	92.4		0.73	++	++	Good
Z18860703	COc(cc1)c(OC)cc1CCNC(=O)COC(=O)CCc2ccc(cc2)S(=O)(=O)N3CCCCC3	49.64	-0.14										-0.03
Z18865952	COC(=O)c(c1)sc(c12)n(nc2C)-c3ccc(F)cc3	49.94	0.16										0.07
Z18870050	c1cccc(c1C#N)COC(=O)c2cc(ccc2)S(=O)(=O)N(C)c3ccccc3	49.64	-0.08										-0.11
Z18870273	c1ccccc1N(C)S(=O)(=O)c(ccc2)cc2C(=O)OCc3cc(=O)oc(c34)cc(O)cc4	50.04	0.18										0.03
Z18870279	c1ccccc1N(C)S(=O)(=O)c(ccc2)cc2C(=O)OCc3cc(=O)oc(c34)cc(CC)cc4	49.64	-0.08										-0.01
Z18870302	c1ccccc1N(C)S(=O)(=O)c(ccc2)cc2C(=O)OCc3cc(=O)oc(c34)c(C)c(C)cc4	49.84	-0.02										-0.06
Z18870832	NC(=O)c1ccc(cc1)NC(=O)COC(=O)c2cc(ccc2)S(=O)(=O)N(C)c3ccccc3	49.74	0.13										-0.02
Z18873539	NC(=O)c1ccc(cc1)NC(=O)C(C)OC(=O)CNC(=O)c2ccc(C)cc2	49.54	-0.07										-0.12
Z1889709957	NCC(C)C(C)C	49.43	-0.21										0.06
Z1889902481	O=C(O)c(c1)ccc(c12)[nH]c(n2)N	49.74	-0.12										-0.18
Z1889917373	O=C(O)[C@H]1[C@@H](C1)C(=O)O	49.54	-0.07										-0.12
Z1889997500	O=C(O)C(S)CC(=O)O	49.53	-0.11										-0.04
Z18913381	C1C(C2)CC(C3)CC2CC13NC(=O)NC(=O)COC(=O)c4cc(ccc4)S(=O)(=O)Nc(cc5C)ccc5	49.85	0.27										0.46	++	++	Good	31.0401	13.7918	22.69	10.26	50.17
Z18951581	O=S1(=O)CC(CC1)NC(=O)COC(=O)/C=C/c2c(-c(c3)c(=O)oc(c34)cccc4)nn(c2)-c5ccccc5	49.54	-0.07										-0.22
Z1895583434	c1nn(C)c(c12)[nH]ccc2=O	49.45	-0.13										-0.03
Z1897485616	CC(C)(C)S(=O)(=O)CCNCC(C)c1ccccc1	49.74	-0.04										-0.03
Z18979407	c1ccccc1C(=O)NC(Cc2ccccc2)C(=O)OCC(=O)NCC34CC5CC(C3)CC(C4)C5	49.64	0.03										-0.12
Z19037591	C1C(C2)CC(C3)CC2CC13NC(=O)COC(=O)c4ccc(cc4)S(=O)(=O)N(CCC5)c(c56)cccc6	49.54	-0.05										-0.11
Z19062512	c1cc(C)ccc1COC(=O)c2cc(ccc2)S(=O)(=O)N(C)c3ccc(cc3)OC	49.54	-0.07										0.08
Z19062765	c1cc(C)cc(c12)oc(=O)cc2COC(=O)c3cc(ccc3)S(=O)(=O)N(C)c4ccc(cc4)OC	49.64	0.05										-0.01
Z19063267	N#Cc1ccc(cc1)COC(=O)c2cc(ccc2)S(=O)(=O)N(C)c3ccc(cc3)OC	49.94	0.16										-0.03
Z19063277	c1cccc(c12)C(=O)N(C2=O)CCOC(=O)c3cc(ccc3)S(=O)(=O)N(C)c4ccc(cc4)OC	49.45	-0.13										-0.03
Z19063291	c1cc(F)ccc1C(=O)CCCOC(=O)c2cc(ccc2)S(=O)(=O)N(C)c3ccc(cc3)OC	49.84	0.06										0.17
Z190662962	c1ccccc1/C(NC)=N\c(c2)ccc(c23)cccc3	49.74	-0.08										-0.05
Z19074824	C1C(C2)CC(C3)CC2CC13C(C)NC(=O)COC(=O)c4ccc(cc4)NS(=O)(=O)c(c5)ccc(c56)OCCO6	50.04	0.26										0.27
Z19086273	o1cccc1CNC(=O)NC(=O)CSc(s2)nnc2Nc(cc3)ccc3C	49.65	0.07										-0.03
Z19087107	Cc1c(C)cc([N+]([O-])=O)c(c1)NC(=O)CSc(s2)nnc2Nc(cc3)ccc3C	49.84	-0.03										0.11
Z1908931059	c1cccc(c12)CCN(CC2)C(=O)N(C3)c(cccc4)c4CN(C35)CCC5	49.55	-0.03										-0.13
Z1913043723	COCc1nnc([nH]1)S	49.84	-0.02										-0.18
Z19136280	C1C(C2)CC(C3)CC2CC13C(C)NC(=O)COC(=O)CNC(=O)c4ccc(cc4)-c5ccccc5	49.84	0.06										0.07
Z1915877467	[nH]1ccnc1C(C)NC(=O)c(c2)ccc(c23)CCC3	49.64	-0.22										-0.16
Z19175618	C1CCCCN1S(=O)(=O)c(c2OC)cc(cc2)NC(=O)COC(=O)/C=C/c3cc(OC)c(OC)c(c3)S(=O)(=O)N(CC4)c(c45)cccc5	49.74	0.02										-0.01
Z19190042	c1csc(c1C(=O)N)NC(=O)CSc(nc(c23)cccc3)n(c2=O)-c(c4C(C)C)cccc4	50.04	0.22										0.15
Z19235091	C1CC1c2nnc(n2N)SCC(=O)N(Cc3ccccc3)c(s4)nc(C)c4C(=O)OCC	49.74	-0.13										-0.29
Z19242818	CCOC(=O)c1c(C)c(C(=O)N(CC)CC)sc1NC(=O)COC(=O)C23CC4(Cl)CC(C2)CC(C3)C4	49.94	0.08										-0.18
Z19243484	O1COc(c12)ccc(c2)Cn(c(C)c3)c(C)c3C(=O)COC(=O)C45CC6(Cl)CC(C4)CC(C5)C6	49.74	-0.04										-0.03
Z1925930579	NCC(N)C1CCC1	49.33	-0.31										-0.14
Z1925961443	CC(O)CCCN	49.54	-0.18										-0.11
Z19261568	CC(C)(C)c1ccc(cc1)COC(=O)c2cc(ccc2)S(=O)(=O)N(C)c(cc3)ccc3C	49.73	0.09										0.16
Z19261797	Cc1ccc(cc1)N(C)S(=O)(=O)c(ccc2)cc2C(=O)OCc3cc(=O)oc(c34)cc(C)cc4	49.63	-0.01										0.06
Z19261965	Cc1ccc(cc1)N(C)S(=O)(=O)c(ccc2)cc2C(=O)OCc3cc(=O)oc(c34)c(C)c(C)cc4	49.34	-0.38										-0.11
Z19262012	NC(=O)C(C)OC(=O)c1cc(ccc1)S(=O)(=O)N(C)c(cc2)ccc2C	49.74	-0.12										-0.08
Z19262301	c1cc(Cl)ccc1COC(=O)c2cc(ccc2)S(=O)(=O)N(C)c(cc3)ccc3C	49.84	0.06										-0.03
Z19262304	NC(=O)COC(=O)c1cc(ccc1)S(=O)(=O)N(C)c(cc2)ccc2C	49.74	-0.04										-0.13
Z19262316	O1CCC(C1=O)OC(=O)c2cc(ccc2)S(=O)(=O)N(C)c(cc3)ccc3C	49.54	-0.07										0.18
Z1926303206	O=C1CCCCC(N1)C(=O)Nc(cc2)ccc2-c(n3)[nH]c(c34)cccc4	49.55	-0.03										0.16
Z19287580	C1C(C2)CC(C3)CC2CC13C(C)NC(=O)COC(=O)c4cc(c(C)cc4)NC(=O)c5ccco5	49.54	-0.07										-0.12
Z19288981	C1C(C2)CC(C3)CC2CC13C(C)NC(=O)COC(=O)c4c(cc(OC)c(c4)OC)NC(=O)c5ccco5	49.54	-0.07										0.08
Z19299856	C1C(C2)CC(C3)CC2CC13NC(=O)COC(=O)c4c(cc(OC)c(c4)OC)NC(=O)c5cccs5	50.04	0.18										0.03
Z19309411	COc(cc1)ccc1CNC(=O)C(C)OC(=O)c2c(Cl)ccc(c2)S(=O)(=O)NC34CC5CC(C3)CC(C4)C5	49.54	-0.05										-0.11
Z193103720	C1CCCN1c(cc2)c(cc2C(=O)N)NC(=O)CCc(c3)ccc(c34)OCO4	49.53	-0.11										-0.04
Z19325389	c1cc([N+]([O-])=O)ccc1-c(o2)nnc2CSc(s3)nnc3NCc4ccccc4	49.64	-0.08										-0.01
Z193284234	CCONC(=O)c1cc(I)ccc1	49.94	0.08										-0.08
Z193294566	c1ccccc1-c(c2C(=O)NOC)n(C)c(c23)cccc3	49.34	-0.24										-0.01
Z193322672	s1ccn(c12)c(=O)c(cn2)C(=O)Nc(ccc3c45)c5cccc4CC3	49.44	-0.17										0.28
Z19340474	NC(=O)c1ccc(cc1)NC(=O)COC(=O)COc(ccc2)c(c23)OC(C)(C)C3	49.64	0.03										0.08
Z19354749	c1cc(S(=O)(=O)N)ccc1NC(=O)COC(=O)C23CC4(c(cc5)ccc5C)CC(C2)CC(C3)C4	50.04	0.32										0.29
Z19354838	c1ccccc1CNC(=O)NC(=O)COC(=O)C23CC4(c(cc5)ccc5C)CC(C2)CC(C3)C4	49.93	0.29										0.16
Z19355388	c1cccc(c12)NC(=O)C(C)(C)N2C(=O)COC(=O)C34CC5(c(cc6)ccc6C)CC(C3)CC(C4)C5	49.84	0.06										-0.23
Z19355626	O1COc(c12)ccc(c2)NC(=O)COC(=O)C34CC5(c(cc6)ccc6C)CC(C3)CC(C4)C5	50.14	0.36										0.27
Z19359847	c1ccc(Cl)cc1N(C)S(=O)(=O)c(ccc2)cc2C(=O)OCc3cc(=O)oc4ccc(c5c34)cccc5	49.75	0.17										0.06
Z1939151289	CCOC(=O)c1c(N)n(cn1)C2CCN(CC2)c3ncnc(c34)c(F)ccc4	49.54	-0.18										-0.01
Z19441517	CC(=O)c1c(C)c([nH]c1C)C(=O)CSc(nc(c23)cccc3)n(c2=O)-c4ccc(cc4)OCC	49.84	-0.03										0.01
Z194470406	c1cc(C)c(O)cc1C(=O)OCC(=O)Nc(c2C)c(=O)n(n2C)-c3ccccc3	49.44	-0.17										-0.22
Z194471292	c1cc(C)c(O)cc1C(=O)OCC(=O)Nc2sc(C(=O)N(CC)CC)c(C)c2C(=O)OCC	49.35	-0.23										0.06
Z194473430	c1cc(C)c(O)cc1C(=O)OCC(=O)NC(C)c(c2)ccc(c23)CCCC3	49.54	-0.05										-0.01
Z194556572	o1cccc1C(C)NC(=O)CSc(n2)n(CC=C)c(=O)c(c23)scc3	49.64	-0.18										-0.05
Z194556848	c1cccc(F)c1CNC(=O)CSc(n2)n(CC=C)c(=O)c(c23)scc3	49.73	0.09										0.06
Z19455749	O=S1(=O)CC(CC1)N(CC)C(=O)CSc(o2)nnc2-c(c3)ccc(c34)OCO4	49.35	-0.23										0.16
Z19456322	NC(=O)c1ccc(cc1)NC(=O)CSc(o2)nnc2-c(c3)ccc(c34)OCO4	49.84	-0.03										0.01
Z1945700461	C#CCCCN	49.54	-0.05										0.09
Z1945700463	O=C1NCCCc(c1c23)[nH]c2ccc(Cl)c3	49.45	-0.13										-0.13
Z1945708819	O=C1NC(=S)NC(=O)C1=Cc2ccc(OC)c(c23)cccc3	49.44	-0.15										-0.01
Z194574834	c1cc(F)ccc1CSc(n2)n(C)c(=O)c(c23)scc3	49.64	-0.14										-0.23
Z194574842	c1ccccc1C(=O)CCCSc(n2)n(C)c(=O)c(c23)scc3	49.44	-0.17										-0.12
Z194575714	c1cccc(c12)sc(n2)CSc(n3)n(C)c(=O)c(c34)scc4	49.34	-0.24										-0.11
Z194575976	c1cc(C)ccc1CSc(n2)n(C)c(=O)c(c23)scc3	49.63	-0.01										-0.04
Z194576894	c1ccccc1CCSc(n2)n(C)c(=O)c(c23)scc3	49.54	-0.33										-0.19
Z194577024	c1ccc(OC)cc1CSc(n2)n(C)c(=O)c(c23)scc3	49.74	-0.13										-0.09
Z194577576	COc(cc1)ccc1CCSc(n2)n(C)c(=O)c(c23)scc3	49.74	-0.04										-0.03
Z194577720	c1cccc(C)c1CSc(n2)n(C)c(=O)c(c23)scc3	49.54	-0.24										-0.13
Z194578340	c1csc(c12)c(=O)n(C)c(n2)SCc(n3)cn(c34)cccc4C	49.74	-0.13										-0.29
Z194578462	N#Cc1cc(ccc1)CSc(n2)n(C)c(=O)c(c23)scc3	49.54	-0.24										-0.23
Z194579052	Cc(s1)ccc1C(=O)CSc(n2)n(C)c(=O)c(c23)scc3	49.54	-0.18										-0.01
Z194579780	c1cccc(C)c1CNC(=O)CSc(n2)n(C)c(=O)c(c23)scc3	49.44	-0.17										-0.22
Z1945984156	OCC(N)COC	49.64	-0.23										-0.09
Z1947445969	NCCN1CCC1	49.84	-0.03										0.01
Z1949076348	CCC(CC)NCCN	49.74	-0.13										-0.09
Z19506766	C1CCc(c12)cc3c(c2)c(cc(=O)o3)CSc(o4)nnc4-c5ccccc5	49.54	-0.18										-0.01
Z19507427	c1ccccc1CCCNC(=O)CSc(o2)nnc2-c3ccccc3	49.64	-0.18										0.15
Z19507520	c1ccccc1-c2csc(n2)N(CC=C)C(=O)CSc(o3)nnc3-c4ccccc4	49.74	0.13										-0.12
Z19512248	c1cc([N+]([O-])=O)ccc1CSc(n2-c3ccc(Cl)cc3)nnc2-c4c[nH]c(c45)cccc5	49.94	0.08										0.03
Z1952209324	n1ccncc1CCC(=O)NC2CCCN(C2)c3cc(OC)ccc3	49.64	-0.14										-0.13
Z1952626974	n1ccncc1CCC(=O)NC2C(N(C)CC2)c3ccccc3	49.34	-0.27										-0.02
Z1953526125	NCCC1(O)CNC1	49.25	-0.33										-0.03
Z1954757699	O=C1NC(=S)NC(=O)C1=Cc2c(C)nn(c2)-c3ccccc3	49.64	0.05										-0.01
Z195570032	NC(=O)c1ccc(cc1)CN(CC2)CCN2CCO	49.74	-0.12										-0.18
Z195623772	NC(=O)c1ccc(cc1)CN(C2CC(=O)OC)CCc(c23)cc(OC)c(c3)OC	49.54	-0.32										-0.08
Z1956501110	c1ncccc1C(c2ncc[nH]2)Nc(c3)ccc(CC)c3CC	49.54	-0.18										-0.11
Z1956515515	c1ncccc1C(c2ncc[nH]2)Nc3cc(Cl)cc(Cl)c3	49.64	-0.14										-0.23
Z1957556149	Cc1csc(c12)c(ncn2)-n(c3)ncc3[N+]([O-])=O	49.64	-0.22										-0.26
Z1957801846	Cc1csc(c12)c(ncn2)N(C3)C(C)CN(C34)CCC4	49.74	-0.13										-0.19
Z19579276	c1cc(C)cc(c1C)OCCSc(n2N)nnc2-c3cccnc3	49.53	-0.11										-0.04
Z195798348	NC(=O)CN(C(C)C)Cc(c1Cl)sc(c12)cccc2	49.44	-0.43										-0.19
Z19579928	COc(cc1)ccc1CCSc(n2N)nnc2-c3cccnc3	49.84	-0.03										0.01
Z1958059712	COC(=O)C1(CC1)CNc(ncn2)c(c23)scc3C	49.55	-0.03										0.06
Z1958232982	Cc1csc(c12)c(ncn2)N3CCN(CC4)CCC34	49.54	-0.18										-0.11
Z19593632	NC(=O)c1ccc(cc1)NC(=O)CSc(s2)nnc2Nc(cc3C)ccc3	49.74	-0.04										0.17
Z19594204	CN(C)S(=O)(=O)c(c1C)cc(cc1)NC(=O)COC(=O)C23CC4(CC(C2)CC(C3)C4)c5ccccc5	49.84	0.12										0.09
Z19594248	c1cc(S(=O)(=O)N)ccc1CCNC(=O)COC(=O)C23CC4(CC(C2)CC(C3)C4)c5ccccc5	49.54	-0.07										0.08
Z19594331	c1ccccc1N(CC2)CCN2C(=O)COC(=O)C34CC5(CC(C3)CC(C4)C5)c6ccccc6	49.64	-0.14										-0.13
Z19594750	CC(=O)Nc(cc1)cc(c12)oc(=O)cc2COC(=O)C34CC5(CC(C3)CC(C4)C5)c6ccccc6	49.84	-0.02										0.03
Z19595013	NC(=O)COC(=O)C12CC3(CC(C1)CC(C2)C3)c4ccccc4	49.74	-0.13										-0.19
Z19595120	c1cccc(c12)N(CC2)C(=O)COC(=O)C34CC5(CC(C3)CC(C4)C5)c6ccccc6	49.94	0.08										-0.18
Z19597327	CC(C)NC(=O)NC(=O)CSc(n1N)nnc1-c(cc2)ccc2C	49.43	-0.21										-0.04
Z19597497	CC(C)C(C)NC(=O)CSc(n1N)nnc1-c(cc2)ccc2C	49.64	0.05										-0.01
Z195976884	NC(=O)c1cc(C(=O)N)cc(c1)NC(=O)CN(CC2)CC=C2c3ccc(O)cc3	49.74	0.15										-0.01
Z195996468	C1CCCN1C(=O)C(C)N2CCN(CC2)Cc3csc(c34)cccc4	49.55	-0.03										-0.13
Z196020438	CCN(CC)c1ccc(cc1)NC(=O)CN2CCCC2C(=O)N(C)C	49.64	-0.14										-0.13
Z19603875	C1CCCC=C1CCNC(=O)COC(=O)c2ccc(cc2)OCC(=O)Nc3cc(OC)ccc3	49.43	-0.21										-0.14
Z19606247	FC(F)(F)c1cc(ccc1)NC(=O)COc(cc2)ccc2C(=O)OCC(=O)N	49.84	-0.02										0.23
Z196117758	o1cccc1CNc(ncn2)c(c23)scc3	49.64	0.05										-0.11
Z196117844	CN1CCN(CC1)c(ncn2)c(c23)scc3	49.55	-0.03										-0.13
Z196117864	COCCNc(ncn1)c(c12)scc2	49.84	0.02										0.05
Z196118054	c1ccccc1CNc(ncn2)c(c23)scc3	49.94	0.08										0.02
Z196118736	c1csc(c12)c(ncn2)N3CCOCC3	49.94	0.12										0.05
Z196118774	OCCNc(ncn1)c(c12)scc2	49.74	-0.13										0.01
Z196119270	CCC(CO)Nc(ncn1)c(c12)scc2	49.64	-0.08										-0.01
Z196119312	n1cnc(NC)c(c12)scc2	49.63	-0.01										-0.24
Z196120012	NC(=O)C1CCN(CC1)c(ncn2)c(c23)scc3	49.74	-0.08										0.15
Z196120788	CC(O)CNc(ncn1)c(c12)scc2	49.84	0.02										0.05
Z196121482	COCC(C)Nc(ncn1)c(c12)scc2	49.74	-0.04										-0.03
Z196122770	c1cc(C)ccc1CNc(ncn2)c(c23)scc3	49.35	-0.23										-0.13
Z196123616	CC(C)C(C)Nc(ncn1)c(c12)scc2	49.64	-0.22										-0.16
Z196128156	COC(=O)CCNc(ncn1)c(c12)scc2	49.64	-0.23										-0.19
Z196129124	NC(=O)C1CCCN(C1)c(ncn2)c(c23)scc3	49.44	-0.15										-0.01
Z196129476	CN(C)C(C)(C)CNc(ncn1)c(c12)scc2	49.74	0.02										-0.01
Z196129554	c1csc(c12)c(ncn2)N(CC3)CCC3O	49.64	-0.18										-0.05
Z196133726	Cn(n1)c(C)c(c1C)Nc(ncn2)c(c23)scc3	49.53	-0.11										-0.24
Z196135662	c1cccc(Cl)c1NC(=O)CN2CCN(CC2)c(ncn3)c(c34)scc4	49.44	-0.34										-0.03
Z196137820	c1cccc(c12)N(C(C)C2)c(ncn3)c(c34)scc4	49.94	0.07										-0.09
Z196143834	c1cccn(c12)cc(n2)CN3CCN(CC3)c(ncn4)c(c4c56)oc5cccc6	49.84	-0.03										-0.09
Z196153094	C=CCNC(=O)CN1CCN(CC1)c2ncnc(c2c34)sc3CCC4	49.94	0.08										-0.18
Z19629925	c1cccc(c12)c(=O)n(nc2C(=O)O)Cc3ccccc3	49.44	-0.28										-0.11
Z196385636	c1ccccc1/C=C(/C2=O)Oc(c23)cc(O)cc3	49.94	0.08										-0.06
Z196385658	c1cc(O)cc(c12)OC(\C2=O)=C\c3c(OC)ccc(c3)OC	49.84	-0.02										-0.06
Z196385666	COc(cc1)cc(OC)c1/C=C(\C2=O)Oc(c23)cc(O)cc3	49.74	-0.12										0.12
Z196385696	c1ccc(O)cc1/C=C(/C2=O)Oc(c23)cc(O)cc3	49.43	-0.21										-0.14
Z196385698	c1cccc(OC)c1/C=C(\C2=O)Oc(c23)cc(O)cc3	49.53	-0.11										-0.04
Z196386088	O1COc(c12)cc(Br)c(c2)/C=C(/C3=O)Oc(c34)cc(O)cc4	49.94	0.16										-0.03
Z196386108	c1ccc(OC)c(OC(F)F)c1/C=C(\C2=O)Oc(c23)cc(O)cc3	49.74	-0.13										0.11
Z196386114	c1cc(O)cc(c12)OC(\C2=O)=C\c(c3)c(nc(c34)cccc4)N5CCOCC5	49.73	0.09										0.26
Z196386184	c1cccc(OCC#N)c1/C=C(/C2=O)Oc(c23)cc(O)cc3	49.53	-0.11										-0.14
Z196386212	C=CCOc(ccc1)cc1/C=C(/C2=O)Oc(c23)cc(O)cc3	49.74	-0.04										-0.03
Z196386462	c1cc(O)cc(c12)OC(/C2=O)=C\c3cnn(c3)-c4ccccc4	50.84	1.25	++	++	Good	9.4517	17.5469					0.99	++	++	Good
Z19651896	c1cccc(c12)oc(n2)SCc3ncc(o3)-c4ccccc4	49.54	-0.07										-0.02
Z1966567935	NC(=O)c1c(N)n(cn1)-c2ccncc2	49.84	-0.02										-0.06
Z196824116	c1ncccc1CCC(=O)NCCCc(n2)[nH]c(c23)cccc3	49.84	-0.02										-0.28
Z19684188	c1cnccc1C(=O)OCc2ccc(cc2)COC(=O)c3ccncc3	49.54	-0.07										-0.12
Z196848694	Cc1n[nH]c(=O)c(c12)c(oc2C)NC(=O)CN(C)Cc3ccc(cc3)OCC	49.63	-0.01										-0.14
Z196865684	NC(=O)C1CCN(CC1)C(=O)c(c2)[nH]c(c23)cc(C)cc3C	49.15	-0.43										-0.33
Z19698148	CCCCC(=O)OCC(=O)NCCc1ccc(cc1)S(=O)(=O)N	49.54	-0.07										-0.02
Z197206046	O=C(O)CCSCC	49.84	-0.02										-0.06
Z197417372	NS(=O)(=O)c(c1)ccc(c12)N(CC2)C(=O)Nc3cccc(c34)cccc4	49.54	-0.07										0.08
Z197582620	NC(=O)c1cc(cn1C)S(=O)(=O)N(CC2)CCC2C(=O)Oc(c3C)cccc3	49.54	-0.07										-0.12
Z197584630	NC(=O)c1cc(cn1C)S(=O)(=O)N(CC2)CCC2C(=O)NCCCC	49.83	0.19										0.06
Z197598602	C1S(=O)(=O)CCC1(C)NC(=O)CSc(s2)nnc2NCCc3cccs3	49.84	-0.03										-0.09
Z197627004	NC(=O)c1cc(cn1C)S(=O)(=O)N(CC2)CCC2C(=O)NCCOc3ccccc3	49.64	-0.08										0.09
Z197628872	Cc(c1)ccc(c12)nc(C)c(c2)C(=O)Nc(ccc3)cc3-c4nnn[nH]4	49.74	-0.12										-0.18
Z19772385	CCOC(=O)\C=C\C(=O)OCC(=O)N(N1)C(c2ccc(cc2)OC)C(C=13)CCCC\3=C\c4ccc(cc4)OC	49.94	0.08										0.02
Z197781388	NC(=O)c1cc(cn1C)S(=O)(=O)N(CC2)CCN2C(=O)CSCc(n3)[nH]c(c34)cccc4	49.74	-0.04										-0.03
Z197782596	NC(=O)c1cc(cn1C)S(=O)(=O)N(CC2)CCN2C(=O)Cc3coc(c34)cc(C)c(c4)C(C)C	49.74	-0.13										-0.09
Z197785012	c1sccc1C(=O)NCCC(=O)N2CCN(CC2)S(=O)(=O)c(cn3C)cc3C(=O)N	49.54	-0.07										-0.02
Z19801772	c1c(Cl)cnc(c1Cl)NC(=O)COC(=O)c(cc2)cc(c23)S(=O)(=O)c4c(C3=O)cccc4	49.84	0.02										0.15
Z19802074	C1C(C2)CC(C3)CC2CC13C(C)NC(=O)COC(=O)c(cc4)cc(c45)S(=O)(=O)c6c(C5=O)cccc6	50.04	0.17										0.01
Z1980557893	CC(C)Oc(cc1)ccc1-c(n2)scc2C(=O)OC3CCCN(C3)Cc4ncccn4	49.84	-0.02										0.03
Z1980578941	CC1(C)C(=O)Nc(c12)ccc(c2)S(=O)(=O)N(C)c3cnccn3	49.44	-0.15										0.09
Z198120422	NC(=O)c1cc(cn1C)S(=O)(=O)N(CC2)CCN2Cc3cc(C)no3	49.74	-0.13										-0.19
Z1981382777	[nH]1cncc1NC(=O)Nc(c2)ccc(c23)C(=O)NC3=O	49.44	-0.17										-0.02
Z19815129	C1C(C2)CC(C3)CC2CC13C(=O)OCC(=O)Nc4cc(ccc4)S(=O)(=O)N(C)c5ccccc5	49.84	-0.02										0.13
Z19815348	C1C(C2)CC(C3)CC2CC13C(=O)OCC(=O)Nc(cc4)ccc4C(=O)Nc5c(OC)cccc5	50.14	0.42										0.39
Z19816078	O1COc(c12)ccc(c2)Cn(c(C)c3)c(C)c3C(=O)COC(=O)C45CC6CC(C4)CC(C5)C6	49.74	0.02										-0.11
Z1983080568	O=c1[nH]cnc(c12)n(nc2)-c3ccncc3	49.84	0.06										-0.23
Z198317146	O1CCOC=C1C(=O)Nc2c(O)ccc(c2)S(=O)(=O)N3CCOCC3	49.54	-0.32										-0.16
Z1983787383	c1c(F)c(F)cc(c12)ncc(n2)N[C@H](CCC3=O)[C@@H](N3)c4ccccc4	49.64	-0.18										0.15
Z1988295141	SCC(=O)NC	49.54	-0.18										-0.21
Z19896661	c1cc([N+]([O-])=O)ccc1CSc(n2-c3ccc(cc3)OC)nnc2-c4c(OC)cccc4	49.74	-0.08										-0.15
Z1992316386	CC(C)(C)CC(N)CN	49.54	-0.32										-0.18
Z1992316411	CC(C)(C)C(N)CN	49.54	-0.18										-0.11
Z1993522379	CCc1nc(Cl)c(F)cn1	49.64	-0.22										-0.16
Z1993522731	NCC1(C)CCNC1	49.45	-0.13										-0.13
Z1993523074	N1C(=O)NC(=O)C1(C)c2cnccn2	49.84	-0.03										-0.19
Z199575038	NC(=O)C1CCN(CC1)CC(=O)Nc(cc2C3CCCC3)n(n2)-c4ccccc4	49.84	-0.02										-0.28
Z199606260	NC(=O)c1ccc(cc1)NC(=O)c2c(ccs2)S(=O)(=O)N3CCCCC3	49.55	-0.03										-0.23
Z19981043	c1ccc(OC)cc1-c2n(-c3ccccc3)c(nn2)SC(C4=O)CCCC4	49.64	-0.14										-0.03
Z1999528290	c1cc(Br)ccc1C(C2)N(C(=O)C)N=C2c3ccccc3	49.84	-0.02										-0.08
Z200001564	c1ccccc1Cc2c(cccc2)NC(=O)CNS(=O)(=O)\C=C\c3ccc(C)cc3	49.84	-0.03										-0.09
Z200005736	CNS(=O)(=O)c(cc1)ccc1CCC(=O)Nc(cccc2)c2Cc3ccccc3	49.74	-0.04										0.07
Z200007252	c1ccccc1Cc2c(cccc2)NC(=O)c3ccc(cc3)CN4C(=O)NCC4=O	49.84	0.02										0.05
Z20002196	c1ccccc1C(=O)COC(=O)c2ccc(cc2)CNS(=O)(=O)c(cc3)cc(Cl)c3F	49.84	-0.03										0.01
Z200029362	C1CC1C(=O)Nc(ccc2)cc2CNC(=O)c(c3)sc(c34)n(nc4C)-c5ccccc5	49.84	-0.02										0.23
Z200030370	C1CC1C(=O)Nc(ccc2)cc2CNC(=O)c3c(C)ccc(c3)S(=O)(=O)Nc4ccc(F)cc4	49.94	0.08										-0.06
Z20003458	O1COc(c12)ccc(c2)NC(=O)COC(=O)CON=C(c3cccc4)c(c5c34)cccc5	49.75	0.17										0.36
Z200035708	c1ccccc1C(=O)c2ccc(cc2)C(=O)NCc3cc(ccc3)NC(=O)C4CC4	49.53	-0.11										0.06
Z2001437994	c1cccc(c1C)C(C2)C2C(=O)N3C(CCC34)CC(=C4)c5ccccc5	49.54	-0.24										-0.23
Z200656184	NC(=O)c1cnc(s1)NC(=O)c2cc([N+]([O-])=O)c(cc2)N(CC3)CCC3C	49.94	0.16										0.17
Z200656342	NC(=O)c1cnc(s1)NC(=O)c2cc(ccc2)S(=O)(=O)N(C)c3ccc(cc3)OC	49.84	0.06										-0.03
Z200657052	NC(=O)c1cnc(s1)NC(=O)c2cc(ccc2)S(=O)(=O)N(C)c3cc(Cl)ccc3	50.24	0.37										0.31
Z2009833089	NCCS(=O)(=O)CCN	49.43	-0.21										-0.04
Z2009852620	O=C(O)CNS(=O)(=O)NC	49.84	0.06										-0.03
Z201639328	c1ccccc1CN(CCC(=O)N)C(=O)COC(=O)C23CC4(CC(C2)CC(C3)C4)c5ccccc5	49.54	-0.24										-0.03
Z20176669	O=S1(=O)CC(CC1)N(CC)C(=O)CSc(s2)nnc2NC3CCCCC3	49.54	-0.05										-0.11
Z201845022	Sc(s1)nc(C)c1CC(=O)Nc2ccc(F)cc2	49.53	-0.11										-0.04
Z20198343	c1ccc(OC)cc1CNC(=O)COC(=O)CNC(=O)c(c2)ccc(c23)cccc3	49.65	0.07										-0.03
Z202013894	c1ccccc1CN(CCC(=O)N)C(=O)CSc2nccn2-c(c3C)ccc(C)c3	49.94	0.07										0.01
Z20207123	Fc1c(F)c(F)ccc1NC(=O)CNC(=O)COC(=O)CNC(=O)c2cc(OC)cc(c2)OC	49.73	0.09										-0.24
Z203135120	COC1CCN(CC1)C(=O)C(CC2=O)CN2c(c(cc3)OC)cc3C	49.65	0.07										0.06
Z203240914	c1cc(C)ccc1CCC2CCNCC2	49.64	-0.23										-0.19
Z2033612669	N#Cc1c(CC)c(CC)nnc1N(CC2)CCC2n(cn3)c(N)c3C(=O)N	49.84	-0.02										-0.06
Z2033615233	C1CCCc(c1c23)sc2nc(C)nc3N(CC4)CCC4c5nnc([nH]5)N(C)C	49.64	-0.14										-0.23
Z2034678731	Clc1cccc(c1C)NC(=O)CNc(c2)c(Cl)cc(Cl)c2C(=O)N	49.55	-0.03										-0.03
Z203888944	c1cccc(c1C)-c2nnc(o2)Nc3cc(ccc3)S(=O)(=O)N(C)c4ccccc4	49.74	-0.13										0.01
Z203896016	c1cccc(c12)OCC(O2)CNc(n3)cc(=O)n(c34)cccc4	49.74	-0.13										-0.19
Z203897868	c1cccc(OC)c1C(C)Nc(n2)cc(=O)n(c23)cccc3	49.65	0.07										-0.13
Z203898370	c1cc(F)ccc1CN(C)c(n2)cc(=O)n(c23)cccc3	49.74	0.02										-0.01
Z203901674	C1CCCCN1C(=O)C2CCN(CC2)c(n3)cc(=O)n(c34)cccc4	49.84	0.02										0.05
Z203905068	s1c(Cl)ccc1CN(C)c(n2)cc(=O)n(c23)cccc3	49.74	-0.12										-0.18
Z203916608	n1cccn1Cc(cccc2)c2CNc(n3)cc(=O)n(c34)cccc4	49.84	0.12										-0.11
Z203921288	C1CCCN1C(=O)C2CCN(CC2)c(n3)cc(=O)n(c34)cccc4	49.54	-0.05										-0.01
Z204004654	NC(=O)C1CN(CCN1)c2nc(CN(CC3)CCC3C)nc(c2c45)sc4CCC5	49.45	-0.13										-0.13
Z2044949087	OCCCOCCN	49.74	-0.04										-0.13
Z204706620	NC(=O)c1ccc(cc1)CN(CCC)Cc2nnc(o2)-c3ccco3	49.54	-0.07										-0.22
Z2055483958	n1[n-]nc(c12)CCC(C2)C(=O)N(CCO3)CC3c(c4C)cccc4	49.74	-0.13										-0.19
Z2082999653	CC1C(N)CC1	49.43	-0.21										-0.04
Z2092368820	c1c(F)ccc(c12)[nH]cc2C3CCNCC3	49.34	-0.24										-0.11
Z209248636	o1cccc1CNc2nnc(s2)SCc3csc(n3)-c4cc(Br)ccc4	49.94	0.08										0.22
Z209249066	o1cccc1CNc2nnc(s2)SCC(=O)N3CCN(CC3)C/C=C/c4ccccc4	49.84	0.02										0.05
Z209249820	C1CCCC=C1N(CCC)C(=O)CSc(s2)nnc2NCc3ccco3	49.94	0.12										0.15
Z2095986560	OCCCc1c(C)coc1	49.54	-0.24										-0.13
Z2095986893	C=CCCCN	49.84	0.06										-0.13
Z2096088772	CC(CF)N	49.45	-0.13										-0.03
Z210803722	O=C(O)Cc1cc(F)cc(c12)COCO2	49.74	-0.04										-0.23
Z2111443367	COC(=O)c(c1)ccc(c12)[nH]c(n2)CN	49.64	-0.18										-0.05
Z211301284	c1cc(F)ccc1-c2csc(c23)ncnc3N(CC4)CCN4c5nccs5	49.64	-0.14										-0.03
Z211311232	CCNc1ncnc(c12)n(nc2)-c3ccccc3	49.64	-0.18										0.25
Z211311338	CC1CCCCN1c2ncnc(c23)n(nc3)-c4ccccc4	49.84	0.12										0.19
Z211321404	Cc1ccc(cc1)-c(n[nH]c2)c2CNCc3cc(OC)c(cc3)OC	49.25	-0.33										-0.13
Z211328322	Cc1ccc(cc1)-c(n[nH]c2)c2CNCc(cc3)ccc3CN(C)C	49.74	-0.12										-0.08
Z212118138	c1ccccc1C(c2ccccc2)CC(=O)N3CCN(CC3)c4ccc([N+]([O-])=O)c(c45)cncc5	49.84	-0.02										-0.06
Z212321980	NC(=O)c1ncn(c12)c(C)c(c(n2)C)CCC(=O)NCCSc3ccccc3	49.84	-0.03										0.01
Z212682426	Cc1csc(n1)NC(=O)c2c(C)ccc(c2)S(=O)(=O)Nc(c3C)cccc3	49.74	0.02										-0.01
Z212978864	O1CCOC=C1C(=O)NCc2ccc(s2)S(=O)(=O)N3CCOCC3	49.74	-0.04										0.07
Z2130640634	O=C(O)c(c1)ccc(c12)[nH]c(n2)CCN	49.35	-0.23										-0.13
Z2130643845	CC(C)CC1CCCC(N1)CC(C)C	49.54	-0.05										-0.11
Z21390718	FC(F)(F)c1cc(c(Cl)cc1)NC(=O)COC(=O)CN(C2=O)C(=O)C(C23)CCCC3	49.84	0.02										0.05
Z2144521083	CSCC(=O)NCc(n1)[nH]c(c12)ccc(c2)C(=O)OC	49.84	-0.02										-0.18
Z214621500	c1c(Cl)ccc(c1C(=O)C)OCc(n2)cc(=O)n(c23)cccc3	49.64	0.05										-0.01
Z2146514374	C=CC(N)CO	49.54	-0.28										-0.15
Z21508154	O=S1(=O)CC(CC1)N(CC)C(=O)CSc(o2)nnc2-c(c3Cl)sc(c34)cccc4	49.74	-0.04										0.07
Z21509940	o1cccc1C(=O)N(CC2)CCN2C(=O)CSc(o3)nnc3-c(c4Cl)sc(c45)cccc5	49.55	-0.03										-0.13
Z215499606	O=C1CCc(c12)c(ccc2)OCc(n3)cc(=O)n(c34)cccc4	49.44	-0.17										-0.22
Z215512472	NC(=O)c1ccc(cc1)COc(cc2)cc(c23)oc(=O)cc3C(C)C	49.84	-0.02										0.03
Z2160914955	C[C@@H](N)C(C)OC	49.44	-0.15										-0.21
Z2161539043	CCC(=O)CCCN(CC1)CCC1C(C)O	49.44	-0.15										-0.01
Z216219720	NC(=O)c1cc(cn1C)S(=O)(=O)N(CC2)CCN2Cc3csc(n3)C	49.74	-0.08										-0.05
Z216399834	C1C(C2)CC(C3)CC2CC13NC(=O)c(c4)c(C)nc(c45)ccc(c5)OC	49.74	-0.12										-0.28
Z216594276	OC1CCN(CC1)CC(=O)Nc(oc2C)c(c23)c(=O)[nH]nc3C	49.55	-0.03										0.06
Z216635692	s1cccc1C(C(C)C)NC(=O)CCc(c(n2)C)c(C)n(c23)cnc3C(=O)N	49.53	-0.11										-0.04
Z216676342	Cc1n[nH]c(=O)c(c12)c(oc2C)NC(=O)CNC(C(C)C)c3ccc(CC)cc3	49.64	-0.18										-0.05
Z21671256	s1cccc1-c(o2)nnc2CSc(nn3)n(c34)c5c(cccc5)c(=O)n4-c6ccccc6	49.64	-0.08										-0.11
Z216811320	CS(=O)(=O)NC1CCN(CC1)Cc2cc(=O)oc(c23)cc(C)c(C)c3	49.84	-0.02										0.03
Z2168314610	c1cc(F)c(Cl)cc1C(C2)N(C(=O)C)N=C2c3ccc(cc3)NS(=O)(=O)C	49.64	-0.22										-0.16
Z2168499546	O=C(O)c(c1)ccc(c12)[nH]c(n2)CN	49.94	0.16										0.07
Z2168541798	COC(CC)CN	49.44	-0.28										-0.11
Z217160592	c1cc(Br)cc(F)c1/C=C(/C2=O)Cc(c23)c(O)ccc3	49.84	-0.03										0.11
Z217278528	Cc(c1)cc(Cl)c(c1C)NCc(n2)cc(=O)n(c23)ccs3	49.55	-0.03										-0.13
Z217280996	CCc(s1)nn(c12)c(=O)cc(n2)CNc3c(F)ccc(Cl)c3	49.54	-0.05										0.09
Z2177031126	NCCCCF	49.64	-0.23										-0.09
Z217709554	c1ccccc1-c(n2)scc2CN3CCN(CC3)c4ncnc5sc(c6c45)CCCC6	49.53	-0.11										0.06
Z217746672	n1c[nH]c(c12)ncnc2NC(=O)C(C)OC(=O)c(cc3)cc(c34)S(=O)(=O)c5c(C4=O)cccc5	49.53	-0.11										0.06
Z21813138	COc1c(OC)ccc(c1)NC(=O)CSc(s2)nnc2Nc3ccc(cc3)SC(F)F	50.34	0.73	++	++	Good	16.2402	4.87778	7.693	6.353	9.316		0.28										This compound was checked twice and no large shift detected (n=4, with NAD+). dTm=	-0.05
Z2181529253	NC(=O)c1cc(OCC(F)F)c(cc1)NC(=O)CCCc2ccc(cc2)OC	49.64	-0.23										-0.09
Z2182115572	NCC(C)CN(C)C	49.35	-0.23										-0.13
Z2182115573	O=C(O)C(O)C(C)OC	49.74	-0.13										-0.09
Z218567054	CO\N=C(\C)c(c1)ccc(c12)[nH]c(=O)[nH]2	49.84	0.06										0.07
Z2186882580	CC(N)CCCCN	49.64	-0.22										-0.26
Z2188171455	O=c1[nH]cnc(c12)n(cn2)-c3ccccc3	49.44	-0.17										-0.02
Z219101048	n1nc(C(F)(F)F)n(c12)nc(cc2)NCCO	49.74	-0.13										-0.09
Z219102100	O=c1n(C)c(=O)n(C)c(c1C#N)NCc2cccnc2	49.84	0.02										0.05
Z219103364	n1nc(C(F)(F)F)n(c12)nc(cc2)NCCCO	49.74	-0.13										-0.09
Z219104866	n1nc(C(F)(F)F)n(c12)nc(cc2)NCC=C	49.74	-0.12										-0.18
Z219106796	n1nc(C(F)(F)F)n(c12)nc(cc2)NC3CC3	49.64	-0.18										-0.05
Z219126476	o1cccc1CNC(=O)CN(C)CC(=O)Nc(n2)scc2-c3c[nH]c(c34)cccc4	49.45	-0.13										-0.23
Z219200548	c1ccc(O)c2Cc(c3c12)c(c4c(n3)ccc(Cl)c4)-c5c(Cl)cccc5	50.24	0.38										0.52	++	++	Good	24.2503	4.70149	ND	ND	ND
Z219247136	CS(=O)(=O)N(C)c(cc1)ccc1C(=O)c(c2)oc(c23)cc(cc3)OCCC	49.54	-0.05										-0.11
Z219303942	c1cc(Cl)cc(c12)ncnc2N(CCC3=O)CCN3	49.64	-0.08										0.09
Z219395666	CC1CN(CCO1)c(ncn2)c(c23)scc3	49.64	-0.22										-0.26
Z219397280	s1cccc1C(=O)NC(C)C(=O)Nc(n2)scc2-c(o3)ccc3CNC(=O)C	49.84	0.12										-0.01
Z219402202	Cc1c(OC)ccc(c1)C(NC2=O)Nc(c23)cccc3	49.43	-0.21										-0.04
Z219421066	O=C(O)c1ccc(cc1)-c2ccc(o2)C3NC(N)=Nc(n4)n3c(c45)cccc5	51.14	1.36	++	++	Good	17.5979	1.91059	38.07	4.728	306.6		1.27	++	++	Good
Z2194892742	NC(=O)c1c(C)c(ccc1)NC(=O)C(CCC(=O)OC)NC(=O)OC(C)(C)C	49.64	-0.18										-0.05
Z2195096826	C1NC(Cl)=Nc(c12)n(nc2)-c3ccccc3	49.64	-0.23										-0.09
Z2195993230	c1cccc(c12)oc(c2)C(O)Cc(n3)c(O)nc(c34)n(C)c(=O)[nH]c4=O	49.44	-0.17										-0.22
Z2197092210	NCC(CN)(CO)CO	49.64	0.03										-0.12
Z219997502	c1cccc(c2C(=O)O)c1cc(c23)cccc3	49.34	-0.24										-0.11
Z220004114	CC(=O)c1ccc(cc1)NC(=O)CCN(CC2)CCN2C(=O)OCC	49.84	-0.03										-0.19
Z220029408	NC(=O)c1ccc(cc1)NC(=O)CCN2CCN(CC2)c3cc(OC)ccc3	49.94	0.08										-0.18
Z220062742	c1cccc(c12)N(CC2)C(=O)CCN(C)Cc(c3)ccc(c34)cccc4	49.94	0.08										0.02
Z220145372	Clc1cccc(Cl)c1NC(=O)CCSc2ncccn2	49.74	-0.04										-0.03
Z220356546	Br\C=C\c1ccc(o1)[N+]([O-])=O	49.74	0.02										-0.01
Z220372020	n1cncn1-c(cc2)c(cc2C(F)(F)F)NC(=O)CSc(n3nc(n4)C)nc(c5c34)cccc5	49.35	-0.23										-0.03
Z220372430	c1cccc(c1c23)nc(n3nc(n2)C)SCc4nc(nc(n4)N)Nc5ccc(F)cc5	50.04	0.18										0.22
Z220379756	C1COCCN1c([nH]c2=O)nc(C)c2CCC(=O)NCc3cc(OC)c(cc3)OCc4ccccc4	49.35	-0.23										-0.03
Z220421258	CCc(cc1)ccc1C(c2cc(F)ccc2)Nc(cc3)nn(c34)nnn4	49.54	-0.07										0.08
Z220421702	n1nnn(c12)nc(cc2)NCc3cc(OC)c(OC)c(c3)OC	49.74	-0.04										-0.03
Z220422238	n1nnn(c12)nc(cc2)NC(C(C)C)c3ccc(cc3)CCC	49.54	-0.05										-0.11
Z220422620	n1nnn(c12)nc(cc2)NC(C(C)C)c3ccc(cc3)C(C)CC	49.94	0.16										0.07
Z220423636	n1nnn(c12)nc(cc2)NCCc3c(C)n(c(C)c3)-c4ccccc4	49.73	0.09										0.26
Z220537812	c1cc(O)ccc1CCC(C)NC(=O)C(C)SCc([nH]c2=O)nc(c23)scc3-c4ccccc4	49.84	-0.02										0.03
Z220541304	c1cccc(c12)[nH]cc2CCC(=O)N(C3)CCCC3c(n4)[nH]c(c45)cccc5	49.84	0.02										0.05
Z220564244	Sc1ncnc(c12)n(nc2)-c3ccc(F)cc3	49.34	-0.24										-0.01
Z220564272	CC(N)CCc1ccc(O)cc1	49.55	-0.03										-0.13
Z220564798	NC(=O)C1CCN(CC1)c2nc(C)nc(c23)sc(c3)CC	49.64	-0.22										-0.18
Z220564842	NC(=O)C1CCN(CC1)c2nc(C(C)C)nc(c23)sc(c3)CC	49.84	-0.03										0.01
Z220564944	CCc(c1)sc(c12)nc(C)nc2N3CCCC3	49.54	-0.07										-0.72
Z220594088	c1c(Cl)ccc(c12)oc(c2C)C(=O)NCc(nn3)n(c34)CCC4	49.85	0.27										0.06
Z2205958946	CC(C)c1ccc(cc1)C2(C)C(=O)NC(=O)C2	49.34	-0.24										-0.11
Z2205998776	CC(C)(N)CCCN	49.64	-0.22										-0.26
Z220601418	c1sccc1-c(n2)scc2CN3CCN(CC3)c4ncnc5sc(c6c45)CCCC6	49.74	-0.08										0.05
Z220634706	NC(=O)c1ccc(cc1)CN(c2ccc(cc2)OC)Cc(cc3)ccc3C(=O)N	49.74	0.02										-0.11
Z2210710388	CC1C(O1)P([O-])([O-])=O	49.44	-0.15										-0.01
Z221341260	C1CCCCC12CC(=O)C(C(=O)C2)=CN/N=C\3C(=O)Nc(c34)cccc4	49.54	-0.07										-0.02
Z221435224	C1CCCc(c12)sc(c2C(=O)N)NC(=O)CSc(n3CC4CCCO4)nnc3N5CCCC5	49.84	-0.03										0.01
Z2216562486	N1CSCC1C(=O)NCc2c(O)cc(C)cc2	49.64	-0.18										-0.05
Z2216711553	NCCCCS(=O)(=O)O	49.64	-0.23										0.01
Z2216781694	O=C1NC(=S)NC(=O)C1=Cc2c(C)n(nc2)-c3ccccc3	49.54	-0.07										-0.22
Z2217052349	NCC(C)CN	49.94	0.08										-0.18
Z2217110365	O=C(O)[C@H](O)CCC(=O)O	49.55	-0.03										-0.03
Z2218555716	CC(C)(N)CCN	49.64	-0.14										-0.03
Z222999572	COc(cc1)ccc1-c(no2)nc2CN3CCN(CC3)c4ncnc(c45)scc5-c6ccccc6	49.84	-0.02										-0.16
Z222999582	COc(cc1)ccc1-c(no2)nc2CN3CCN(CC3)c4ncnc5sc(c6c45)CC(C)CC6	49.74	0.02										-0.01
Z2230911100	CC(N)CCCN	49.94	0.08										-0.08
Z223145764	N#CCCN(C)C(=O)C(C)(C)c1ccccc1	49.74	-0.12										-0.08
Z223310192	O=C(O)CCc1ccc(cc1)S(=O)(=O)NCC(C)c(n2)n(C(F)F)c(c23)cccc3	49.84	-0.03										0.01
Z223458276	NC(=O)C1CCCN(C1)C(=O)CSc(n2)[nH]c(c23)ccc(c3)OCC	49.44	-0.15										-0.11
Z2234631229	CCC1(N)CC1	49.53	-0.11										-0.04
Z2235064633	Cn1cccc1C(=O)N2CCCCC2CCOC(=O)c(c3)ccc(c34)[nH]c(n4)OCC	49.74	-0.13										-0.09
Z2235066941	n1cccn1CC(C)OC(=O)c(c2)ccc(c23)[nH]c(n3)OCC	49.44	-0.15										-0.11
Z2235068398	C1OCC[C@@H]1OC(=O)c(c2)ccc(c23)[nH]c(n3)OCC	49.54	-0.28										-0.15
Z2235675333	c1cccc(c12)nc(C(=O)O)nc2Nc3ccc(Cl)cc3	49.44	-0.15										-0.11
Z2235810238	CC[C@H]1[C@@H](C1)CN	49.84	-0.03										-0.09
Z2235813444	N=C(N)NCCN	49.74	-0.04										-0.13
Z223589864	c1ccccc1-c(n2)cc(n(c23)cnc3C(=O)N)C(=O)NC(C)CCCC(C)C	49.84	0.12										-0.01
Z223689270	NC(=O)C1CCCCN1C(=O)CSc(n2)[nH]c(c23)ccc(c3)OCC	49.64	-0.18										-0.05
Z223699462	C1CCc(c12)sc(c2C(=O)N)NC(=O)CSc(n3C4CC4)nnc3N5CCCC5	49.44	-0.17										0.08
Z223701106	C1CCc(c12)sc(c2C(=O)N)NC(=O)CSc(n3C4CC4)nnc3N(CC5)CCC5C	49.74	0.15										-0.11
Z223810926	o1cccc1CNc2nnc(s2)SCc3csc(n3)-c4ccccn4	49.85	0.27										-0.03
Z223821052	C1COc(c12)ccc(c2)CN3CCN(CC3)c4ncnc(c45)n(C)nc5	49.45	-0.13										-0.13
Z223821358	c1cccc(O)c1NC(=O)C2CCN(CC2)c3ncnc(c34)n(C)nc4	49.84	-0.02										-0.18
Z223826704	Cc1ccc(cc1)NC(=O)CN(C)S(=O)(=O)c(c2)ccc(c23)N(C)C(=O)C3	49.94	0.08										0.03
Z2238830252	O=C1N(C)C(=O)N(C)C(=O)C1=Cc2cccc(c23)cc(cc3)OC	49.45	-0.13										0.16
Z2238830294	O=C1NC(=O)NC(=O)C1=Cc2cccc(c23)cc(cc3)OC	49.24	-0.37										-0.22
Z2238830340	O=C1NC(=S)NC(=O)C1=Cc2cccc(c23)cc(cc3)OC	49.64	-0.22										-0.28
Z223885500	CC(=O)Nc(s1)ccc1C(=O)Nc2cc(ccc2)S(=O)(=O)NCc3ccco3	49.84	-0.02										0.02
Z2238934536	NCC(=C)CC	49.74	-0.12										0.02
Z2238934682	OCC(O)CS(=O)(=O)O	49.64	-0.18										0.05
Z2238935018	Clc1ccc(S)nc1	49.44	-0.15										0.09
Z224054318	NC(=O)CCn(c1=O)cnc(c12)scc2	49.65	0.07										-0.03
Z224120574	NC(=O)C1CCCCN1C(=O)CSc(n2)[nH]c(c23)ccc(Cl)c3	49.64	-0.22										0.02
Z2242856201	N#Cc1cc(C)c(cc1)S(=O)(=O)N(C2)CC[C@@H]2N	49.64	-0.18										-0.05
Z224726462	c1cccc(c1C(=O)N)NC(=O)CN2CCN(CC2)c(n3)cc(C)nc3C(C)C	49.53	-0.11										0.06
Z22509141	CC1CC(C)CN(C1)C(=O)COc(c2)ccc3c2oc(=O)c(c34)CCC4	49.64	0.03										-0.02
Z22509881	Cc1cc(ccc1)NC(=O)COc(c2)ccc3c2oc(=O)c(c34)CCC4	49.63	-0.01										0.06
Z225113826	C1CC1C(=O)Nc(s2)ccc2C(=O)NCc3ccc(cc3)N4CCCC4=O	50.04	0.18										0.03
Z225157314	Fc1cccc(F)c1-c(o2)cnc2CCC(=O)N(C)Cc3cnn(c3)Cc4ccccc4	49.55	-0.03										-0.03
Z22517974	c1cc(C)cc(c1C)NC(=O)COc(c2)ccc3c2oc(=O)c(c34)CCC4	49.63	-0.01										-0.14
Z22545450	C1CCCc(c1c23)[nH]c2ccc(c3)C(=O)OCc(n4)cc(=O)n5c4sc(c56)cccc6	49.84	0.25										0.09
Z225602086	CSc(cc1)ccc1NC(=O)C2CC(=O)Nc(c23)cc(F)cc3	49.64	-0.22										-0.16
Z225654040	c1cccc(c12)[nH]cc2CC(=O)N(C3)CCc(c3c45)[nH]c4cccc5	49.64	-0.14										0.37
Z225655260	c1cccc2[nH]c(c3c12)CCN(C3)C(=O)c4cc(ccc4)S(=O)(=O)N(C)c5cc(Cl)ccc5	49.84	-0.03										0.11
Z225663868	O1COc(c12)ccc(c2)CCC(=O)N(C3)CCc(c3c45)[nH]c4cccc5	49.44	-0.15										-0.01
Z225725704	N1C(=O)NC(=O)C12CCN(CC2)C(=O)C34CC5(Br)CC(C3)CC(C4)C5	49.74	-0.08										0.05
Z225871868	C1CCCN1c(cc2)c(cc2C(=O)N)NC(=O)Cn(c3=O)cnc(c34)n(C)nc4	49.64	0.03										-0.12
Z225958196	c1cc(F)cc(c12)NC(=O)CC2C(=O)Nc(cc3)ccc3-c4csc(n4)N5CCOCC5	49.84	0.06										-0.23
Z226254936	O1CCOC=C1C(=O)NCc(c2)ccc(c23)cc(cc3)OC	49.84	-0.02										-0.38
Z227404762	c1ccc([N+]([O-])=O)cc1NC(=O)C(C)OC(=O)c2cc(n[nH]2)-c(cc3)ccc3C	49.94	0.12										0.25
Z227420456	c1cccc(c12)CCCC2N(C)C(=O)CSc3ncnc(c34)n(C)nc4	49.74	-0.04										-0.23
Z227420708	s1cccc1CN(CC)C(=O)CSc2ncnc(c23)n(C)nc3	49.44	-0.15										-0.11
Z227550378	COc(cc1)ccc1-c(no2)nc2CCC(=O)OCc3cc(=O)oc(c34)cc(cc4)NC(=O)C	49.74	0.15										-0.01
Z227733844	O=C(O)Cc1csc(n1)SCc(cc2)ccc2C(=O)N	49.84	-0.03										-0.09
Z227820570	c1cccc(c12)N(C(C)CC2)C(=O)CSc3n[nH]c(n4)n3c(c45)cccc5	49.84	-0.02										-0.06
Z227822750	CC(C1)Oc(c12)cc(c(c2)OCC)CNC(=O)NCc3c(-c4ccccc4)nn(c3)Cc5ccccc5	49.54	-0.07										-0.02
Z227830170	C1CNCCN1C(=O)CN2CCOCC2	49.43	-0.21										-0.04
Z227830918	O=C1NC(=S)NC(=O)C1=Cc2ccc(s2)-c3ccccc3	49.74	-0.12										-0.06
Z227968578	NNc1ncnc(c12)n(nc2)-c3ccccc3	49.54	-0.05										-0.11
Z228584346	NC(=O)[C@@H](C)N	49.54	-0.07										-0.12
Z228592080	c1ccccc1C(=O)C(c2ccccc2)Sc([nH]n3)nc3-c4ccccc4	49.94	0.08										0.12
Z228746484	s1cccc1-c(on2)cc2CN(C3=O)c4cccc5cccc3c45	49.64	0.05										-0.01
Z228942146	C1COCCN1CCNC(=O)/C=C/c2ccc(cc2)N3CCCC3=O	49.53	-0.11										0.16
Z228989086	N#Cc1ncn(n1)-c(ncn2)c(c23)scc3	49.94	0.16										-0.03
Z229171252	CON(C)C(=O)Cn(c(c12)cccc2)c3c(c1=O)cccc3	49.54	-0.05										0.09
Z229195724	o1cccc1CNc2nnc(s2)SCC(=O)N3CCN(CC3)Cc4cccc(c45)cccc5	49.74	-0.13										-0.09
Z229196586	c1ccccc1C2(CCC2)CNc(n3)cc(=O)n(c34)cccc4	49.74	0.02										-0.11
Z229292558	c1ccccc1-c(n2)c(n(c23)ccs3)CN4CCN(CC4)Cc5csc(n5)C	49.74	0.02										-0.01
Z229319572	c1ccccc1C(=O)C2CCN(CC2)c(ncn3)c(c3c45)oc4cccc5	49.74	-0.04										-0.03
Z229955224	COC(=O)c1c(C)c([nH]c1C)C(=O)NCCc2ccc(cc2)-n3cccn3	49.75	0.17										-0.03
Z229974752	NC(=O)c1ccc(cc1)C(=O)N(C2)Cc(c3C24CCCC4)cc5c(c3)OCCO5	49.74	-0.08										-0.05
Z229992444	Cc1ccc(cc1)-c2nnc(S)n2CCC(=O)N3CCN(CC3)Cc4nc(no4)-c5cccs5	49.65	0.07										0.16
Z2301438387	NCC(=O)CCC	49.64	-0.14										-0.23
Z2301438443	O=C(O)CCS([O-])(=O)=O	49.55	-0.03										0.06
Z2301499685	CCNCCOCCN	49.53	-0.11										-0.24
Z2301527375	NCC1(CN)CCCCC1	49.35	-0.23										-0.03
Z230658310	c1ccccc1CN(C(=O)N)Cc2ccccc2	49.64	0.05										-0.11
Z2306624727	C1NCCC1(C(=O)N)c2ccccc2	49.74	-0.08										-0.05
Z230876272	Cc1cc(no1)NC(=O)N(C2)Cc(c3C24CCCC4)cc5c(c3)OCCO5	49.54	-0.33										-0.09
Z2309759086	N#Cc1c(C)cc(C(=O)O)nc1	49.74	-0.08										0.05
Z2309761486	CCN(C1)CCC1N	49.94	0.08										-0.28
Z231316460	c1ccc(OC)cc1-n2ccnc2SC(C3=O)CCCCN3	49.84	0.06										-0.03
Z23162293	C1C=CCC(C12)C(=O)N(C2=O)CC(=O)NC(C)C34CC5CC(C3)CC(C4)C5	49.64	-0.14										-0.03
Z231949114	c1cc(C)ccc1C(=O)CCC(=O)Nc(cc2C(=O)N)c(cc2)N3CCCC3	49.64	-0.14										-0.03
Z231956088	C1CCCN1c(cc2)c(cc2C(=O)N)NC(=O)c(c3)cnc(c34)onc4C(C)C	49.84	0.06										-0.03
Z231956112	C1CCCN1c(cc2)c(cc2C(=O)N)NC(=O)CCNC(=O)Cc3ccccc3	49.53	-0.11										0.16
Z232523248	CC(=O)Nc1c(Cl)cc(cc1)NCc2cc(=O)oc(c23)c(C)c(O)cc3	49.74	0.02										-0.11
Z232523864	CC(=O)Nc1c(Cl)cc(cc1)NCc(nn2)n(c23)c4c(c(=O)n3C)cccc4	49.94	0.08										-0.06
Z232539566	c1ccccc1NC(=S)N(C)C(C)c2ccc(cc2)-n(cn3)c(c34)cccc4	49.94	0.07										0.01
Z23306737	C1C(C2)CC(C3)CC2CC13NC(=O)NC(=O)COC(=O)c(c4)ccc5[nH]c(c6c45)CCC(C)C6	50.14	0.27										0.31
Z234855694	O1COc(c12)ccc(c2)N3C(=O)NC(=O)C3=O	49.74	0.13										-0.02
Z234855730	c1cc(C(=O)O)cc2C(=O)c(c3c12)cccc3	49.84	0.02										-0.05
Z234874988	CCc(cc1)ccc1C(=O)Cn(c2)c(C)nc(=N)c2COCC	49.64	-0.14										-0.03
Z234874990	COc(cc1)ccc1C(=O)Cn(c2)c(C)nc(=N)c2COCC	49.94	0.08										-0.08
Z234894271	COC(=O)C(C1)Nc(c12)cccc2	49.35	-0.23										-0.13
Z234895459	O=C(O)c(c1)ccc(c12)[nH]c(=O)[nH]2	49.74	-0.12										-0.26
Z235259164	c1cc(O)ccc1C2CCN(CC2)C(=O)Nc3cccc(c34)cccc4	49.64	-0.08										-0.11
Z235336637	c1ccc(OC)cc1N2C(=O)NC(=O)C2=O	49.64	-0.22										-0.18
Z235342045	Cc1c(C(=O)O)cnc(n2)n1c(c23)cccc3	49.54	-0.18										-0.21
Z235344735	O=c1[nH]c(CN)nc(c12)n(nc2)-c3ccccc3	47.94	-1.92	--	++	Good	62.5065	5.24417	7.608	6.35	9.115		-1.78	++	+/-	Good
Z235352033	O=C(O)c(c1)[nH]c(c12)ccc(C)c2	49.53	-0.11										-0.04
Z235352035	O=C(O)CCn(c1=O)cnc(c12)scc2	49.43	-0.21										-0.14
Z235352943	c1ccccc1-c(n[nH]2)cc2-c(n3)nn4cnc(c5c34)cccc5	49.43	-0.21										-0.04
Z235352953	c1ccccc1-c(n[nH]2)cc2-c(n3)nn4c(=O)[nH]c(c5c34)cccc5	49.44	-0.15										-0.01
Z235448592	c1ccccc1-c(c2CO)n(C)c(c23)cccc3	49.54	-0.07										-0.02
Z235463236	Nc1ncnc(c12)n(c(C)c2C)-c3ccc(O)cc3	49.54	-0.07										-0.02
Z235467878	c1c(Br)ccc(O)c1C(=O)c2cnc(nc2)-c3ccccc3	49.44	-0.15										0.09
Z235544462	CCc(c1)sc(c12)nc(C)nc2N(CC3)CCN3Cc(c4)ccc(c45)OCO5	49.33	-0.31										-0.04
Z235615726	C1CC(C2)CC(C12)C(C)NC(=O)c(cc3)cc4C(=O)c(c5c34)cccc5	50.04	0.18										-0.06
Z235922152	c1ccnc(c12)c(ccc2)NC(=O)c(cc3)cc4C(=O)c(c5c34)cccc5	49.94	0.35										0.09
Z235979660	C1COCCN1CC(=O)Nc2ccc(cc2)NC(=O)c3c(Br)ccc(c3)S(=O)(=O)N	49.94	0.07										-0.09
Z236040830	c1cccc(c12)oc(=O)c(c2)C(=O)N(CC3)CCC3c4ccc(O)cc4	49.24	-0.37										-0.12
Z237024188	c1cccc(c12)[nH]c(n2)CCC(=O)Nc(c3)ccc(c3C)N4CCCC4	49.74	-0.08										-0.15
Z237103494	CN(C)c(cc1)ccc1CCC(=O)N2CCN(CC2)c3cnccn3	49.64	-0.14										-0.03
Z237490262	CCCCn1c(C)cn2c1nc(c23)n(C)c(=O)n(c3=O)CCCC	49.84	-0.02										-0.06
Z237506342	c1cccn(c12)c(=O)c(cn2)C(=O)N(C)Cc3cc(F)ccc3	49.74	0.13										-0.12
Z237550756	NC(=O)NC(=O)CCN(CC1)CCN1CC(=O)Nc2ccccc2	49.64	-0.14										-0.03
Z237580922	COc(cc1)cc(c12)ccc(c2)CNc3ncnc(c34)[nH]nc4	49.64	-0.08										-0.01
Z237683176	o1nc(C)nc1COC(=O)c2cc(-c(o3)ccc3C)nc(c24)cccc4	49.63	-0.01										-0.04
Z237710046	c1ccccc1C(=O)c2ccc(cc2)OCC(=O)NC(C(=O)N)C(=O)N	49.84	0.06										-0.03
Z237717338	O1CCOC=C1C(=O)NC(c(cc2)cc(c23)[nH]c(n3)C(F)(F)F)c4ccccc4	49.53	-0.11										-0.14
Z237721100	O1CCOC=C1C(=O)NC(c(c2)ccc(c23)[nH]cn3)c4ccccc4	49.64	0.03										0.18
Z238098918	C1CCCC1N2CC(CC2=O)C(=O)N3CCN(CC3)c4ncnc(c45)n(C)nc5	49.54	-0.18										-0.11
Z238102258	o1cccc1C(=O)Nc(s2)ccc2C(=O)N3CCCC3c4c(OC)ccc(c4)OC	49.84	-0.02										-0.18
Z238177652	c1ccccc1NC(=O)CN(CC2)CCN2C(=O)CCc3c[nH]c(c34)cccc4	49.64	-0.23										-0.09
Z238518436	COc(cc1)c(OC)c(OC)c1/C=C(\C2=O)COc(c23)ccc(Br)c3	49.44	-0.15										-0.01
Z238520810	c1ccc(OC)c(OC(F)F)c1/C=C(\C2=O)COc(c23)ccc(Br)c3	49.74	-0.08										0.25
Z238521630	COc(cc1)c(OC(F)F)cc1/C=C(\C2=O)COc(c23)ccc(Br)c3	50.04	0.18										0.02
Z238523306	c1c(Br)ccc(c12)OCC(/C2=O)=C\c3cccc(c34)cccn4	49.74	0.02										0.09
Z238658414	o1cccc1C(=O)N(CC2)CCC2Nc3nc(-c4ccccc4)nc(c35)cccc5	49.74	-0.04										0.07
Z238779426	NC(=O)c1ccc(cc1)OCC(=O)NCC2CN(CCO2)Cc3ccccc3	49.84	-0.02										0.02
Z238833340	c1ccccc1-n(c2Cl)nc(C)c2CN3CCN(CC3)c4ncnc(c45)n(C)nc5	49.74	-0.12										-0.18
Z238833398	Clc1ccc(nc1)NC(=O)CN2CCN(CC2)c3ncnc(c34)n(C)nc4	49.84	0.06										-0.03
Z238917674	O=c1[nH]c(=O)n(C)c(c12)nc(N(CC3)CCC3C(=O)N)n2CCCSc(n4)sc(c45)cccc5	49.74	-0.04										-0.03
Z239083058	O=c1n(C)c(=O)n(C)c(c12)nc(n2CC(=O)C)CN(CC3)CCC3C(=O)N	49.84	-0.02										0.03
Z239083084	O=c1n(C)c(=O)n(C)c(c12)nc(n2CC(=O)OC)CN(CC3)CCC3C(=O)N	49.64	0.05										-0.01
Z239083136	O=c1[nH]c(=O)n(C)c(c12)nc(N(CC3)CCC3C(=O)N)n2CCSc4ncccn4	49.54	-0.07										-0.02
Z239084216	O=c1[nH]c(=O)n(C)c(c12)nc(N(CC3)CCC3C(=O)N)n2CCSc(n4)sc(c45)cccc5	49.74	0.02										-0.11
Z239168512	c1c(Cl)ccc(c12)nc(C)c(c2)C(=O)NCC(N3CCCC3)c4ccccc4	49.64	-0.22										-0.28
Z239546962	O=c1[nH]c(=O)n(C)c(c12)nc(N(CC3)CCC3C(=O)N)n2CCSc(n4)oc(c45)cccc5	49.84	0.02										0.05
Z239871314	c1c(Br)ccc(c12)oc(c2C)C(=O)N3C(C)(C)C(=O)Nc(c34)cccc4	49.34	-0.38										-0.41
Z240090426	O=C1NC(=S)NC(=O)C1=Cc2c(OC)ccc(c23)cccc3	49.84	0.02										-0.15
Z240177188	c1ccccc1-c(c2C(=O)NC)n(C)c(c23)cccc3	49.84	0.02										-0.05
Z240264662	c1cccn(c12)c(=O)c(cn2)C(=O)N(C)Cc3cc(F)c(cc3)OC	49.94	0.12										0.15
Z240266270	c1cccn(c12)c(=O)c(cn2)C(=O)N(C)Cc3ccc(cc3)N(C)C	49.74	-0.13										-0.09
Z240301674	Cn(n1)ccc1NC(=O)C(NC(=O)c2cccs2)Cc3c[nH]c(c34)cccc4	49.45	-0.13										-0.23
Z240456206	c1cccn(c12)c(=O)c(cn2)C(=O)N(CC)Cc3cc(F)ccc3	49.34	-0.24										-0.11
Z240578626	C1CCCN1c(cc2)c(cc2C(=O)N)NC(=O)c3cn(nn3)Cc4ccccc4	49.94	0.12										-0.05
Z240692114	c1cccc(Br)c1C(=O)Nc(s2)nc(-c3ccccc3)c2-c4nccn4C	49.84	0.02										0.05
Z240877382	c1cccc2oc(c3c12)c(C)c4c(n3)CCCCCCCCCC4	50.04	0.18										-0.08
Z240877602	COC(=O)c1ccc(cc1)C2NC(=O)NC(=C23)CN(C3=O)CCO	49.65	0.07										-0.03
Z24100479	s1cccc1C2=NN(C(C2)c3cccs3)C(=O)CSc(o4)nnc4Cc5ccccc5	49.94	0.12										0.15
Z24126130	c1cc(Br)ccc1OCCOc(cc2)cc(c23)oc(=O)cc3-c4ccccc4	49.74	0.02										-0.01
Z24173041	NC(=O)c1ccc(cc1)NC(=O)CSc(n2CC=C)nnc2-c3ccncc3	49.84	0.06										0.07
Z242283282	NC(=O)c1ccc(cc1)NC(=O)Cn2c(S)nnc2-c3ccc(cc3)OC	49.63	-0.01										-0.04
Z242379612	CC(=O)Nc(cc1)ccc1CNC(=O)c2c(C)[nH]c(c23)cccc3	49.64	0.05										-0.01
Z242397966	c1cccn(c12)cc(c2C#N)Cn(c3=O)nnc(c34)cccc4	49.94	0.07										-0.09
Z242935152	O=C1CCCCCN1CC(=O)N2CCN(CC2)c3cnccn3	49.63	-0.01										-0.04
Z24347751	c1ccccc1CN(CC(=O)NC)S(=O)(=O)c2ccc(Cl)cc2	49.85	0.27										-0.03
Z243545246	c1cccc(c12)[nH]cc2CC(=O)NCc3ccc(cc3)-c4ccc(O)cc4	49.54	-0.07										0.08
Z243545986	c1cccc(c12)S(=O)(=O)N=C2NC(CCCC)C(=O)NCc3ccc(cc3)-c4ccc(O)cc4	49.94	0.08										0.12
Z243555472	n1ccncc1C(=O)NCC(C2)C3c(cccc4)c4C2c(c35)cccc5	49.44	-0.17										0.08
Z243556310	n1ccnc(N)c1C(=O)NCC(C2)C3c(cccc4)c4C2c(c35)cccc5	49.64	-0.22										-0.38
Z24389118	NC(=O)c1ccc(cc1)NC(=O)COC(=O)CNC(=O)c2c(OC)cccc2	49.53	-0.11										0.06
Z244263918	Cc1nn(C)c(c12)nc(-c3ccccc3)cc2C(=O)N4CCN(CC4)Cc5c(F)cccc5	49.74	-0.12										-0.28
Z24493954	C1CC1C(C#N)(C)NC(=O)COC(=O)c2cc(-c3ccc(O)cc3)nc(c24)cccc4	49.75	0.17										0.16
Z245302466	N#Cc1ccc(cc1)CN(CC2)CCC2CCc3ccc(O)cc3	49.94	0.08										-0.06
Z245304058	N#Cc1cc(F)c(cc1)CN(CC2)CCC2CCc3ccc(O)cc3	49.53	-0.11										-0.24
Z246226700	CCCNC(=O)C1CCCN1c2cc(C(F)(F)F)nc(c23)cccc3	49.35	-0.23										-0.03
Z24731490	c1ccc(OC)cc1-c(no2)nc2COC(=O)C3CCCN3C(=O)C45CC6CC(C4)CC(C5)C6	49.94	0.08										0.03
Z24731648	c1cccc(c12)[nH]cc2C(=O)C(C)OC(=O)C3CCCN3C(=O)C45CC6CC(C4)CC(C5)C6	49.84	-0.02										-0.06
Z247569902	CC(C)C(N(C)C)CNC(=O)c(c1)ccc(c12)n(CC)c(=O)c(n2)C	49.94	0.08										-0.08
Z247607538	O=c1[nH]c(=O)n(C)c(c12)nc(N(CC3)CCC3C(=O)N)n2CC(C)CSc(n4)oc(c45)cccc5	49.64	-0.14										-0.13
Z24777890	CC(C)(C)c1cc(c(C)cc1)SCC(=O)Nc(c2)cc(C(=O)N)cc2C(=O)N	49.83	0.19										0.06
Z24783992	C1C(C2)CC(C3)CC2CC13NC(=O)COC(=O)CC(NC(=O)N)c4cc(ccc4)Oc5ccccc5	49.74	-0.04										0.07
Z24949248	COc(cc1)cc(c12)oc(=O)cc2COC(=O)c3ccc(=O)n(n3)Cc4ccccc4	49.84	0.06										-0.13
Z25043221	c1cc(Cl)cc(c1C#N)NC(=O)COC(=O)c2nc(-c3ccccc3)n(n2)-c4ccccc4	49.73	0.09										-0.04
Z25059439	Cc1cc([N+]([O-])=O)c(cc1)NC(=O)C(c2ccccc2)OC(=O)C34CC5(O)CC(C3)CC(C4)C5	49.65	0.07										-0.13
Z25059906	C1C(C2)CC(C3)CC2(O)CC13C(=O)OCC(=O)c4c(C)n(c(C)c4)CCc5ccc(cc5)OC	49.64	-0.23										-0.19
Z25059941	C1C(C2)CC(C3)CC2(O)CC13C(=O)OCC(=O)c4c(C)n(c(C)c4)-c(c5C)c(=O)n(n5C)-c6ccccc6	49.25	-0.33										-0.23
Z25060086	C1C(C2)CC(C3)CC2(O)CC13C(=O)OCC(=O)Nc(cccc4)c4C(=O)Nc5ccc(cc5)OC	49.83	0.19										-0.04
Z25060090	C1C(C2)CC(C3)CC2(O)CC13C(=O)OCC(=O)c4c(C)n(c(C)c4)-c5cc(ccc5)S(=O)(=O)N6CCOCC6	49.84	-0.03										0.01
Z25060168	C1C(C2)CC(C3)CC2(O)CC13C(=O)OCC(=O)Nc(cccc4)c4C(=O)NC(C)c5ccccc5	49.94	0.12										0.05
Z25060352	O1COc(c12)ccc(c2)-n(c(C)c3)c(C)c3C(=O)COC(=O)C45CC6(O)CC(C4)CC(C5)C6	49.64	0.03										-0.02
Z25097691	c1cccc(c12)ccc(c2)C3=NN(C(C3)c4ccccc4)C(=O)CSc5nnnn5-c6ccc(O)cc6	50.13	0.49	++	++	Good	28.4595	4.71865	ND	ND	ND		0.66	++	++	Good
Z25104212	Cc1nnc(s1)SCC(=O)NCCc2cc(OC)c(cc2)OC	49.74	-0.12										-0.18
Z25162641	NC(=O)COC(=O)C(CC1=O)CN1c(c2)ccc(c23)OCCO3	49.84	-0.02										-0.18
Z25165503	c1ccccc1CC(C(=O)C)NC(=O)COC(=O)C(CC2=O)CN2CCc3cc(OC)c(cc3)OC	49.25	-0.33										-0.13
Z25190853	O=C1CSC(=O)N1CCNC(=O)CSc([nH]2)nnc2-c3c(Br)cccc3	49.73	0.09										0.06
Z25218783	c1cc(C)cc(c1C)NC(=O)Cc(n2)scc2COC(=O)c3c(O)cc(O)cc3	50.04	0.22										0.05
Z252857050	COc(cc1)ccc1C(c2ccccc2)NC(=O)C(C)NC(=O)C34CC5CC(C3)CC(C4)C5	49.54	-0.07										-0.12
Z252925762	n1ccccc1C(=O)Nc2ccc(cc2)NC(=O)NCC3CCCO3	49.65	0.07										0.06
Z25319637	C1CCCCC1c(cc2)ccc2C(=O)COC(=O)CNC(=O)CNS(=O)(=O)c(c3)ccc(C)c3C	49.83	0.19										0.06
Z25346987	c1cccc(c12)[nH]cc2C(=O)CSC(=N3)N(c4ccc(F)cc4)C(=O)\C3=C\c5ccccc5	49.84	-0.02										-0.08
Z25403523	c1cc(O)cc(c12)oc(=O)cc2CSc(s3)nnc3Nc4ccccc4	50.24	0.38										0.13
Z25404869	O1CCCC1Cn(c(C)c2)c(C)c2C(=O)COC(=O)c3c(N4CCCCC4)ccc(c3)S(=O)(=O)N5CCCCC5	49.84	0.02										-0.05
Z25407982	CCOC(=O)c1c(C2CC2)csc1NC(=O)COC(=O)C(CC3=O)CN3c(c4C(C)CC)cccc4	49.34	-0.48										-0.25
Z25422427	c1ccccc1/C=C(n2nnnc2C)\C(=O)OCc3c(C)cccc3	49.34	-0.24										-0.21
Z25428341	o1cccc1CNC(=O)C(C)OC(=O)CNC(=O)c2c(C)cccc2	49.74	-0.12										-0.06
Z254325942	CONC(=O)c(c1)ccc(c12)[nH]c(C)c2C	49.74	-0.12										-0.06
Z25455779	c1c(Cl)cnc(c1Cl)NC(=O)C(C)OC(=O)/C=C/c2c(C)nn(c2Cl)Cc3ccccc3	49.94	0.07										0.01
Z25486317	c1ccccc1CCN(CCc2ccccc2)C(=O)COC(=O)C34CC5(NC(=O)C)CC(C3)CC(C4)C5	49.54	-0.05										-0.01
Z25486438	c1ccccc1-c2c(cccc2)NC(=O)C(C)OC(=O)C34CC5(NC(=O)C)CC(C3)CC(C4)C5	49.84	-0.02										0.02
Z25488097	C1C(C2)CC(C3)CC2CC13NC(=O)COC(=O)c4cc(ccc4)NS(=O)(=O)\C=C\c5ccccc5	49.74	0.02										-0.01
Z25518624	c1cc(C)ccc1C(=O)C(c2ccc(C)cc2)OC(=O)c3c(C)noc3C	49.64	-0.22										-0.26
Z25519181	COc(cc1)ccc1C(=O)C(C)OC(=O)c2c(C)noc2C	49.43	-0.21										-0.04
Z25519569	NC(=O)c1ccc(cc1)NC(=O)COC(=O)c2c(C)noc2C	49.44	-0.28										-0.01
Z25522241	O=S1(=O)CC(CC1)N(CC)C(=O)CSc2nnc(s2)SCc3ccc(Cl)cc3	49.64	-0.08										-0.01
Z25525521	NC(=O)c1ccc(cc1)NC(=O)C(C)OC(=O)C(CC2=O)CN2Cc3ccco3	49.84	0.06										-0.13
Z25590336	CC(=O)c1ccc(cc1)NC(=O)C(C)OC(=O)c2cc(ccc2)S(=O)(=O)NC(C)C34CC5CC(C3)CC(C4)C5	49.94	0.35										0.19
Z25590638	c1csc(c1C#N)NC(=O)COC(=O)c2cc(ccc2)S(=O)(=O)NC(C)C34CC5CC(C3)CC(C4)C5	50.14	0.36										0.37
Z25622078	c1cccc(c12)[nH]cc2C(=O)CN3S(=O)(=O)c4cccc5cccc3c45	49.94	0.08										0.22
Z25645167	o1cccc1CNC(=O)C(C)Oc(cc2)cc(c23)oc(C)c(c3=O)-c4c(F)cccc4Cl	49.53	-0.11										-0.14
Z256708380	c1cccc(c12)n(C)c(c2)-c3ccccc3	49.64	-0.08										-0.01
Z256720110	c1ccccc1-c(c2-c3csc(n3)N)[nH]c(c24)cccc4	49.73	0.09										0.16
Z25746349	c1cccc(CC2)c1CC23C(=O)N(C(=O)N3)Cc4nnc(o4)-c5ccc(Cl)cc5	49.55	-0.03										-0.03
Z25777200	c1cccc(c1C(=O)N)OCc2cc(ccc2)COc(c3C(=O)N)cccc3	49.84	0.02										-0.05
Z257803658	c1nc(C)ccc1C(=O)Nc2ccc(cc2)NC(=O)NCC3CCCO3	50.34	0.52	++	++	Good	-1.09661	6.03459					0.55	++	++	Good
Z25790861	Nc1cccc(c12)C(=O)N(C2=O)CC(=O)N(Cc3cc(OC)ccc3)C45CC6CC(C4)CC(C5)C6	49.64	-0.18										0.05
Z25833153	c1cccc(c1C#N)COc(cc2)ccc2N(C)S(=O)(=O)c3ccccc3	49.74	-0.12										-0.26
Z25859174	CC(C)(C)c1ccc(cc1)COc(c2)ccc3c2oc(=O)c(c34)CCC4	49.35	-0.23										-0.23
Z25975334	C1C(C2)CC(C3)CC2CC13NC(=O)CN(Cc4ccccc4)S(=O)(=O)c(cc5)ccc5OCC	49.64	0.05										-0.01
Z26066774	C1C(C2)CC(C3)CC2CC13NC(=O)CN(c(cc4)ccc4C)S(=O)(=O)c(c5)ccc(c56)OCCO6	49.64	-0.08										-0.11
Z26133032	Cc1ccc(cc1)OCc(n2)n(c(c23)cccc3)Cc4ccccc4	49.44	-0.15										-0.21
Z26133749	Cc1ccc(cc1)OCc(n2)n(c(c23)cccc3)Cc4c(C)cccc4	49.43	-0.21										-0.14
Z26148627	c1ccccc1CN(C(C)(C)C)C(=O)Cn(c2=O)nnc(c23)cccc3	49.74	-0.13										0.01
Z26148841	c1cccc(c12)nnn(c2=O)Cc(cc(=O)o3)c(c4)c3cc(c45)CCC5	49.54	-0.07										-0.12
Z262221498	O=C(O)C(N)CCCN	49.84	-0.02										-0.08
Z262221684	O=C(O)c1cccc(c12)cccc2	49.74	-0.12										-0.06
Z262221778	ClCS([O-])(=O)=O	49.35	-0.23										-0.03
Z26270769	o1cccc1CNC(=O)C(C)Oc(cc2)ccc2-c(n3)sc(c34)cccc4	49.74	-0.12										-0.16
Z26393350	C1CCCC1CC(=O)Nc(cc2)ccc2C(=O)NCCN(CC)CC	49.94	0.07										0.01
Z26395710	O1CCOC=C1C(=O)NCCc2c[nH]c(c23)cccc3	49.64	-0.14										-0.13
Z26395733	c1ccccc1N(C)S(=O)(=O)c(ccc2)cc2C(=O)NCCc3c[nH]c(c34)cccc4	49.94	0.16										0.17
Z26395906	Cc1ccc(cc1)N(C)S(=O)(=O)c(ccc2)cc2C(=O)NCCc3c[nH]c(c34)cccc4	49.84	0.23										0.18
Z26396172	c1cccc(c12)CCCC2NC(=O)c3c(C)onc3-c4ccccc4	49.94	0.12										-0.05
Z26396201	c1cccc(c12)c(=O)[nH]n(c2=O)CC(=O)NC3CCCc(c34)cccc4	49.83	0.19										-0.04
Z26396277	c1cccc(c12)c(=O)n(CC)nc2C(=O)NC3CCCc(c34)cccc4	49.34	-0.44										-0.23
Z26396683	c1cccc(c12)nc(C)c(c2C)CC(=O)NC3CCCc(c34)cccc4	49.54	-0.07										-0.02
Z26397003	c1cccc(c12)CCCC2NC(=O)CCCc([nH]c3=O)nc(c34)cccc4	49.35	-0.23										-0.23
Z26397791	c1ccccc1C(c2ccccc2)C(=O)NC3CCCc(c34)cccc4	49.54	-0.05										-0.11
Z26402045	c1ccc(C)c(c1C(C)C)NC(=O)c2cc(ccc2)S(=O)(=O)N(C)c(cc3)ccc3C	49.45	-0.13										0.06
Z26409995	c1cccc(c1C(C)(C)C)NC(=O)C(CC2=O)CN2Cc3ccccc3	49.54	-0.18										-0.01
Z26410249	c1cccc(c1C(C)(C)C)NC(=O)c2ccc(cc2)S(=O)(=O)N3CCCC3	49.54	-0.07										-0.12
Z26412251	CCCCCC(C)NC(=O)c1cc(ccc1)S(=O)(=O)N(C)c2ccc(cc2)OC	49.84	0.25										0.09
Z26414663	C1CCCc(c12)cccc2NC(=O)c3c(C)onc3-c4ccccc4	49.84	0.02										-0.05
Z26421256	C1CCCCCC1NC(=O)c(c2C)oc(c23)c4c(cc3)cccc4	49.43	-0.21										-0.14
Z26421750	c1cccc(C)c1C(=O)N(CC2)CCC2C(=O)NC3CCCCCC3	49.64	0.05										-0.11
Z26445989	c1cccc(c12)sc(\n2C)=N\NC(=O)Cc3c(-c(cc4)ccc4C)sc(n3)-c5ccccc5	49.74	-0.08										0.25
Z26476778	O1CCOC=C1C(=O)Nc(cc2)cc(c2C)S(=O)(=O)N3CCOCC3	49.73	0.09										-0.04
Z26491512	CC1CCN(CC1)C(=O)C23CC4(CC(C2)CC(C3)C4)c5ccccc5	49.74	-0.13										-0.19
Z26512723	c1ccc(OC)cc1NC(=O)COc(cc2)ccc2C(=O)NC(C)C34CC5CC(C3)CC(C4)C5	49.64	0.03										-0.12
Z26514086	c1cccc(c12)[nH]cc2CCC(=O)NNC(=O)CCN3CCN(CC3)c4ccccc4	49.63	-0.01										0.06
Z26520778	Cc(c1)ccc(C)c1C(=O)Nc2cc(ccc2)S(=O)(=O)N3CCCCCC3	49.64	-0.18										0.05
Z26520779	Cc(c1)cc(C)cc1C(=O)Nc2cc(ccc2)S(=O)(=O)N3CCCCCC3	49.94	0.12										0.15
Z26546268	c1ccccc1-c2c(cccc2)NC(=O)c3cc(ccc3)S(=O)(=O)N(C)c4ccccc4	49.84	0.23										-0.02
Z26546362	c1ccccc1-c2c(cccc2)NC(=O)c3cc(ccc3)S(=O)(=O)N(C)c4ccc(cc4)OC	49.84	0.06										0.17
Z26548473	N#Cc1cc(ccc1)NC(=O)c2cc(ccc2)S(=O)(=O)N(C)c3ccc(cc3)OC	50.04	0.22										0.35
Z26548548	N#Cc1cc(ccc1)NC(=O)c2cc(ccc2)S(=O)(=O)N(C)c(cc3)ccc3C	50.04	0.43										0.28
Z26548583	N#Cc1cc(ccc1)NC(=O)c2cc(ccc2)S(=O)(=O)N(C)c3cc(Cl)ccc3	50.14	0.32										0.45
Z26552695	n1nncn1-c(cc2)ccc2NC(=O)c3cc(ccc3)S(=O)(=O)N(C)c4ccc(cc4)OC	50.23	0.59	++	++	Good	26.0574	6.73609	ND	ND	ND		0.76	++	++	Good
Z26571559	O1COc(c12)ccc(c2)\C=C\C(=O)N3CCCC3c(n4)sc(c45)cccc5	49.64	0.05										-0.11
Z26595847	CS(=O)(=O)Cc(cc1)ccc1C(=O)NCC2(CCCCC2)N3CCCCC3	49.55	-0.03										-0.03
Z26618267	C1CCCc(c12)sc(c2)C(=O)N(c3ccccc3)Cc4ccccc4	49.74	-0.08										-0.25
Z26619118	c1ccc(S(=O)(=O)C)cc1C(=O)N(c2ccccc2)Cc3ccccc3	49.74	-0.13										0.11
Z26619393	CS(=O)(=O)c(cc1)ccc1C(=O)N(c2ccccc2)Cc3ccccc3	49.74	-0.08										-0.05
Z26619824	CSc(cc1)cc(OC)c1C(=O)N(c2ccccc2)Cc3ccccc3	49.64	-0.22										-0.16
Z26628875	c1cccc(Cl)c1CN(C)C(=O)c2cc(ccc2)S(=O)(=O)N(C)c(cc3)ccc3C	49.34	-0.24										-0.11
Z26703473	c1cccc(c12)nc(cc2)\C=C\C(=O)NCCc3cc(OC)c(cc3)OC	49.63	-0.01										-0.04
Z26709363	c1ccccc1\C=C(c2ccccc2)\C(=O)NCc3c(OC)cccc3	49.74	-0.13										-0.09
Z26710645	c1ccccc1SC(c2ccccc2)C(=O)NCc3c(OC)cccc3	49.44	-0.15										-0.01
Z26725374	c1ccccc1C(c2ccccc2)NC(=O)Cc3cccc(c34)cccc4	49.74	-0.04										-0.03
Z26725462	c1cccc(c12)ccc(c2)C(=O)NC(c3ccccc3)c4ccccc4	49.64	0.03										-0.12
Z26752635	c1cccc(OCC)c1NC(=O)c2cc(ccc2)S(=O)(=O)NC(C)C34CC5CC(C3)CC(C4)C5	49.94	0.16										0.17
Z26754392	CCCNC(=O)c(c1)ccc2[nH]c(c3c12)CCC(C)C3	49.94	0.16										-0.03
Z26759254	c1cccc(C2=O)c1S(=O)(=O)c(c23)cc(cc3)C(=O)Oc(cccc4)c4Cc5ccccc5	49.84	0.02										0.15
Z26762215	c1ccccc1C(=O)CCC(=O)Nc(cccc2)c2Cc3ccccc3	49.44	-0.15										-0.11
Z26762382	c1cc(C)cc(c12)occ2CC(=O)Nc(cccc3)c3Cc4ccccc4	49.65	0.07										0.06
Z26762792	CC(C1)CCc(c12)sc(c2)C(=O)Nc(cccc3)c3Cc4ccccc4	49.74	-0.04										-0.13
Z26763425	c1ccccc1Cc2c(cccc2)NC(=O)Cc3cccc(c34)cccc4	49.74	-0.04										0.07
Z26763491	c1ccccc1CCC(=O)Nc(cccc2)c2Cc3ccccc3	49.74	-0.12										-0.06
Z26763511	c1cccc(c12)ccc(c2)C(=O)Nc(cccc3)c3Cc4ccccc4	49.64	-0.08										-0.01
Z26763707	C1C(C2)CC(C3)CC2(Br)CC13C(=O)Nc(cccc4)c4Cc5ccccc5	50.04	0.18										-0.16
Z26763950	Cc(n1)cc(C)n(c12)nc(n2)C(=O)Nc(cccc3)c3Cc4ccccc4	49.74	0.02										-0.11
Z26765559	c1cc([N+]([O-])=O)ccc1C(=O)Oc(c2)ccc3oc(c4c23)cccc4	49.84	-0.02										-0.08
Z26765583	C1CC1C(=O)Oc(c2)ccc3oc(c4c23)cccc4	49.44	-0.17										-0.32
Z26765774	c1ccc(C)cc1C(=O)Oc(c2)ccc3oc(c4c23)cccc4	50.04	0.18										-0.16
Z26766000	Cc1ccc(cc1)N(C)S(=O)(=O)c(ccc2)cc2C(=O)Oc(c3)ccc4oc(c5c34)cccc5	49.63	-0.01										0.06
Z26777662	c1ccc(CC)c(c1CC)NC(=O)C(c2ccccc2)c3ccccc3	49.64	0.03										0.18
Z26781028	c1ccccc1\C=C(c2ccccc2)\C(=O)NCc(n3)[nH]c(c34)cccc4	49.73	0.09										0.06
Z26781104	s1cccc1CCCC(=O)NCc(n2)[nH]c(c23)cccc3	49.43	-0.21										-0.24
Z26781765	c1ccccc1C(O)(c2ccccc2)C(=O)NCc(n3)[nH]c(c34)cccc4	49.94	0.07										-0.09
Z26783216	CCC(C)(C)NC(=O)c(c1)ccc(c12)[nH]c(=O)c(=O)[nH]2	49.64	0.05										-0.01
Z26794430	[nH]1c(=O)[nH]c(c12)ccc(c2)NC(=O)C3c(cccc4)c4Oc(c35)cccc5	49.74	-0.04										0.07
Z26826310	c1csc(c12)ncn(c2=O)CC(=O)Nc3c(cccc3)Oc4ccccc4	49.74	-0.13										-0.09
Z26826724	c1cccc([N+]([O-])=O)c1C(=O)Nc2c(cccc2)Oc3ccccc3	49.64	-0.18										-0.15
Z26826729	c1ccc([N+]([O-])=O)cc1C(=O)Nc2c(cccc2)Oc3ccccc3	49.45	-0.13										-0.03
Z26826901	c1cccc(c12)oc(cc2=O)C(=O)Nc3c(cccc3)Oc4ccccc4	49.94	0.07										-0.09
Z26826905	COc(cc1)c(OC)cc1C(=O)Nc2c(cccc2)Oc3ccccc3	49.84	-0.03										-0.09
Z26826974	c1ccc(C)cc1C(=O)Nc2c(cccc2)Oc3ccccc3	49.45	-0.13										-0.13
Z26827252	c1cccc(c12)OCC(O2)C(=O)Nc3c(cccc3)Oc4ccccc4	49.44	-0.15										-0.21
Z26850114	CC(C)(C)c1ccc(cc1)C(=O)N2CCN(CC2)c3cccc(C)c3C	49.84	-0.02										0.02
Z26859807	c1cc(Cl)cc(c1C#N)NC(=O)c2cc(-c3cc(OC)c(cc3)OC)nc(c24)cccc4	49.34	-0.27										-0.02
Z26860550	CCC(C)c1c(cccc1)NC(=O)Cc2coc(c23)ccc4c3cccc4	49.74	-0.13										-0.09
Z26860551	CCC(C)c1c(cccc1)NC(=O)Cc2coc(c23)cc4c(c3)CCC4	49.74	-0.04										-0.03
Z26870120	c1cc(Cl)ccc1NC(=O)CN(C)C(=O)c2c(cccc2)SCC(=O)NC34CC5CC(C3)CC(C4)C5	49.33	-0.31										0.16
Z26904654	c1ccc(OC)cc1NC(=O)CN(C)C(=O)c2c(cccc2)SCC(=O)NC34CC5CC(C3)CC(C4)C5	49.94	0.07										-0.09
Z26940217	CCOc1c(OCC)ccc(c1)NC(=O)CN(C)C(=O)/C=C/c2ccc(cc2)S(=O)(=O)N3CCCCCC3	49.55	-0.03										-0.03
Z26979911	c1cccc(c12)cccc2C(=O)N3CCN(CC3)C(=O)c4ccccc4	49.54	-0.07										-0.02
Z26983489	O=S1(=O)CC(CC1)N(CCC)C(=O)c2ccc(cc2)Oc3ccccc3	49.54	-0.07										-0.32
Z27002392	O1CCOC=C1C(=O)Nc2c(OCC)ccc(c2)S(=O)(=O)N3CCOCC3	49.54	-0.18										-0.11
Z27015588	O1CCOC=C1C(=O)Nc2c(Oc3ccccc3)ccc(c2)S(=O)(=O)N4CCOCC4	49.74	-0.04										-0.03
Z27051832	C1CC1C(=O)NNC(=O)C(C(C)C)NC(=O)c2ccco2	49.64	-0.22										-0.18
Z27054700	c1cccc(c12)OCC(O2)C(=O)NNC(=O)Cc3c(-c(cc4)ccc4C)sc(n3)-c5ccccc5	49.84	0.06										0.27
Z27057743	O=c1ccc(=O)[nH]n1CC(=O)Nc(n2)scc2-c3ccc(cc3)NC(=O)C	49.64	-0.18										0.05
Z27074269	C1CCCCCCN1C(=O)C2CCN(CC2)S(=O)(=O)c(c3)ccc(C)c3C	49.74	0.15										-0.01
Z27075291	C1CCCCCCN1C(=O)C(Cc2ccccc2)NC(=O)c3ccccc3	49.53	-0.11										-0.14
Z271099482	O=C(O)CC(C)N	49.84	0.02										0.05
Z271110114	c1cccc(c12)CCC2N(C)C(=O)Cc3ccc(cc3)-c4ccccc4	49.25	-0.33										-0.13
Z27112805	CCC(=O)c1ccc(cc1)OCC(=O)NNC(=O)c2c(C)oc(C)c2	49.74	-0.04										-0.03
Z27151080	CC(C1)CCc(c1c23)[nH]c2ccc(c3)C(=O)Nc4cc(ccc4)S(=O)(=O)N(C)c5ccccc5	50.14	0.42										0.39
Z27151131	N#Cc1cc(ccc1)C(=O)Nc2cc(ccc2)S(=O)(=O)N(C)c3ccccc3	49.74	0.13										0.08
Z27152120	c1cccc(c12)[nH]cc2CCC(=O)Nc3cc(ccc3)S(=O)(=O)N(C)c4ccccc4	50.24	0.38										0.32
Z27152409	c1cccc(c12)[nH]cc2CCCC(=O)Nc3cc(ccc3)S(=O)(=O)N(C)c4ccccc4	50.24	0.52	++	++	Good	-10.3916	9.34361					0.39
Z27206045	O1CCOC=C1C(=O)N(C)CC(=O)Nc2cccc(c23)cccc3	49.35	-0.23										-0.23
Z27326927	C1S(=O)(=O)CCC1(C)NC(=O)Cc2c(-c(cc3)ccc3C)sc(n2)-c4ccccc4	49.45	-0.13										-0.33
Z27358886	C1CCCc(c12)sc(c2C(=O)N)NC(=O)c3cc(ccc3)S(=O)(=O)N(C)c(cc4)ccc4C	49.74	-0.12										0.13
Z27360199	C1CCc(c12)sc(c2C(=O)N)NC(=O)C3CCN(CC3)c(nc4)c(Cl)cc4C(F)(F)F	50.03	0.39										0.16
Z27363033	C1CC(C)Cc(c12)sc(c2C(=O)N)NC(=O)c3cc(ccc3)S(=O)(=O)N(C)c4ccc(cc4)OC	49.94	0.08										0.02
Z27393387	c1cccc(c1C)OCC(=O)NNC(=O)c2cc(c(cc2)OC)S(=O)(=O)NC(C)C34CC5CC(C3)CC(C4)C5	49.73	0.09										0.36
Z274588496	NS(=O)(=O)Cc1cc(Cl)ccc1	49.84	0.06										-0.13
Z274615120	CC(C)CCn1c(C)cn2c1nc(c23)n(C)c(=O)n(c3=O)CCC(C)C	49.44	-0.17										-0.02
Z275199702	c1cc(O)cc(O)c1/C=N/NC(=O)CC(=O)N\N=C\c2c(O)cc(O)cc2	49.74	0.15										0.29
Z275237524	O=C(O)c(c1)ccc(c12)[nH]c(n2)S	49.45	-0.13										-0.13
Z27535793	c1cccc(c12)ccc(c2)N(C)C(=O)c3cc(O)nc(c34)cccc4	49.55	-0.03										-0.03
Z275391662	c1ccc(C)cc1C=C2C(=O)NC(=S)NC2=O	49.54	-0.07										-0.02
Z276141986	O=c1[nH]cnc(c12)n(nc2)-c3cc(Cl)ccc3	49.45	-0.13										-0.13
Z27627456	O=C1N(C)C(=O)c(c12)ccc(c2)NC(=O)c3cc(ccc3)S(=O)(=O)N(C)c(cc4)ccc4C	50.04	0.45	++	--	Bad							0.89	++	++	Good	25	14	ND	ND	ND
Z27653766	C1C(C2)CC(C3)CC2CC13NC(=O)CSc(cccc4)c4C(=O)Nc(cc5)ccc5NC(=O)C	49.43	-0.21										0.06
Z27654341	CC(=O)Nc1ccc(cc1)NC(=O)c2cc(ccc2)S(=O)(=O)N(C)c(cc3)ccc3C	49.53	-0.11										-0.04
Z27656059	COC(=O)c1c(cccc1)NC(=O)Cc2c[nH]c(c23)cccc3	49.64	-0.22										-0.16
Z27656163	COC(=O)c1c(cccc1)NC(=O)c2ccc(CC)cc2	49.44	-0.17										-0.02
Z27656949	CC1CCCC(C)N1NC(=O)c(c2C)oc(c23)ccc(c3)OCC	49.64	-0.08										-0.11
Z27658228	CC1CCCC(C)N1NC(=O)CCCN(C2=O)C(=O)c(c23)cccc3	49.54	-0.24										-0.33
Z27666614	c1cccc(c12)[nH]c(n2)NC(=O)c3cc(ccc3)S(=O)(=O)N(C)c(cc4)ccc4C	49.84	-0.02										-0.06
Z27687625	CCOc(cc1)ccc1NC(=O)COc(cc2)c(OC)cc2C(=O)NC34CC5CC(C3)CC(C4)C5	49.74	-0.12										-0.06
Z27709345	c1cnccc1C(=O)NNC(=O)c2cc(ccc2)S(=O)(=O)N(C)c(cc3)ccc3C	49.64	-0.08										-0.01
Z27737116	C1C(C2)CC(C3)CC2CC13NC(=O)CSc(cccc4)c4C(=O)N5CCN(CC5)c6c(OC)cccc6	49.64	-0.14										-0.13
Z27742322	COc(cc1)ccc1\C=C\C(=O)NCCC(=O)N2CCN(CC)CC2	49.84	0.02										-0.05
Z27753413	C1CCCN1C(=O)c2c(-c3cccs3)nn(c2)Cc4ccccc4	49.63	-0.01										-0.14
Z27782910	c1ccccc1NC(=O)c2cc(ccc2)S(=O)(=O)N(C)c3ccccc3	49.84	0.12										-0.01
Z27787226	c1cc(Br)ccc1NC(=O)c2cc(ccc2)S(=O)(=O)N(C)c3ccc(cc3)OC	49.95	0.36										1.36	++	++	Good	29.2468	12.096	ND	ND	ND
Z27789337	c1ccc(Br)cc1NC(=O)c2cc(ccc2)S(=O)(=O)N(C)c3ccc(cc3)OC	50.24	0.38										0.32
Z27793634	c1cccc(c1C)NC(=O)c2cc(ccc2)S(=O)(=O)N(C)c(cc3)ccc3C	49.75	0.17										0.06
Z27795745	c1ccc(OC)cc1NC(=O)c2cc(ccc2)S(=O)(=O)N(C)c(cc3)ccc3C	49.84	-0.02										-0.06
Z27802078	Cc(c1)ccc(c1C)NC(=O)c2cc(ccc2)S(=O)(=O)N(C)c(cc3)ccc3C	49.55	-0.03										-0.13
Z27810171	N#Cc1ccc(cc1)C(=O)Nc2c(Cl)cccc2Cl	49.94	0.07										0.01
Z278104206	Cc1cc(c(cc1)OC)NCCn2c(C)c(C)n3c2nc(c34)n(C)c(=O)[nH]c4=O	49.64	-0.08										-0.01
Z278104360	c1cccc(c12)CN(CC2)CCCn3c(C)cn4c3nc(c45)n(C)c(=O)[nH]c5=O	49.64	-0.22										-0.28
Z27812633	c1cccc(Cl)c1NC(=O)c2cc(ccc2)S(=O)(=O)N(C)c(cc3)ccc3C	49.65	0.07										-0.13
Z27814386	COc(cc1)ccc1CC(=O)NNC(=O)COc(cc2)ccc2CC	49.65	0.07										0.16
Z278153954	C1C(C2)CC(C3)CC2(O)CC13CC(=O)Nc4cccc(c45)CCCC5	49.64	-0.08										-0.01
Z278156958	C1C(C2)CC(C3)CC2(O)CC13CC(=O)Nc4c(OC(C)C)ccc(c4)S(=O)(=O)N(CC)CC	49.74	-0.04										0.17
Z27833168	C1C(C2)CC(C3)CC2CC13NC(=O)CSc(cccc4)c4C(=O)Nc5c(OC)ccc(c5)S(=O)(=O)N6CCOCC6	49.84	0.02										-0.05
Z27879707	c1cccc(c1C(=O)C)NC(=O)c2c(F)c(F)c(F)c(F)c2	49.54	-0.24										-0.03
Z27888920	C1C(C2)CC(C3)CC2(NC(=O)C)CC13C(=O)NNC(=O)COc(cccc4)c4Cc5ccccc5	49.64	-0.22										-0.28
Z27890155	O1CCOC=C1C(=O)NNC(=O)COc(cccc2)c2Cc3ccccc3	49.44	-0.15										-0.11
Z27915774	CC(C)Cc1nnc(s1)NC(=O)Cc2c(-c(cc3)ccc3C)sc(n2)-c4ccccc4	49.44	-0.15										-0.01
Z279569818	C1C(C2)CC(C3)CC2CC13C(=O)NCc4c(cccc4)-c(cc5)ccc5CN6CCCC6=O	49.54	-0.28										-0.05
Z279814580	c1ccnc(c1C#N)NCc2cc(OC)ncc2	49.64	-0.18										-0.05
Z28004930	C1COCCN1C(=O)c2c(C)c(-c3ccccc3)sc2NC(=O)C45CC6(O)CC(C4)CC(C5)C6	49.84	-0.02										-0.06
Z28006307	C1COCCN1C(=O)c2c(C)c(-c3ccccc3)sc2NC(=O)C4=COCCO4	49.35	-0.23										0.06
Z28096726	N#Cc1ccc(cc1)OC(C)C(=O)NC(C)c(c2)ccc(c23)cccc3	49.54	-0.07										-0.02
Z281072464	NC(=O)c1ccc(cc1)CN(c(c2)cc(C)cc2C)Cc(cc3)ccc3C(=O)N	49.74	-0.04										-0.03
Z28133083	CN(C)c1ccc(cc1)NC(=O)c2cc(ccc2)S(=O)(=O)N(C)c3cc(Cl)ccc3	49.85	0.27										0.06
Z28135084	Cc1ccc(cc1)NC(=O)c2cc(ccc2)S(=O)(=O)N(C)c3ccc(cc3)OC	50.04	0.17										0.11
Z28135159	Cc1ccc(cc1)NC(=O)c2cc(ccc2)S(=O)(=O)N(C)c(cc3)ccc3C	50.04	0.45	++	--	Bad							0.29
Z28139306	COc(cc1)ccc1NC(=O)c2cc(ccc2)S(=O)(=O)N(C)c3ccc(cc3)OC	49.64	0.03										-0.02
Z28147825	c1ccc(C)c(c1CC)NC(=O)c2cc(ccc2)S(=O)(=O)N(C)c(cc3)ccc3C	49.44	-0.15										-0.11
Z28149936	c1ccc(SC)cc1NC(=O)c2cc(ccc2)S(=O)(=O)N(C)c(cc3)ccc3C	49.94	0.35										0.19
Z28156194	c1cccc(c12)cccc2NC(=O)c3cc(ccc3)S(=O)(=O)N(C)c4ccc(cc4)OC	49.74	-0.13										-0.09
Z28158305	c1cccc(c12)ccc(c2)NC(=O)c3cc(ccc3)S(=O)(=O)N(C)c4ccc(cc4)OC	50.64	0.82	++	++	Good	-4.02089	16.5176					0.65	++	++	Good
Z28162134	c1cc(Cl)ccc1NC(=O)c2cc(ccc2)S(=O)(=O)N(C)c3ccc(cc3)OC	49.95	0.36										0.86	++	++	Good	17.5622	7.05072	29.69	17.36	50.78
Z28167980	c1cccc(c1C(F)(F)F)NC(=O)c2cc(ccc2)S(=O)(=O)N(C)c3ccccc3	49.64	-0.14										0.07
Z28168149	c1cccc(c1C(F)(F)F)NC(=O)c2cc(ccc2)S(=O)(=O)N(C)c(cc3)ccc3C	49.74	-0.13										-0.09
Z281813660	c1ccccc1-n(nc2)c(c23)ncnc3-n4ccnc4	49.44	-0.15										-0.11
Z281939474	CC(C)(C)C(=O)Nc1cc(ccc1)NC(C2=O)CCCCN2	49.53	-0.11										0.06
Z28230579	N#Cc1ccc(cc1)C(=O)Oc(c2C)c(C)ccc2	49.74	-0.12										-0.06
Z283697832	FC(F)(F)CC(=O)Nc1cc(F)ccc1	49.84	-0.02										-0.08
Z283750626	NC(=O)CCn(cn1)c(c12)cc(F)c(F)c2	49.34	-0.27										-0.22
Z284445318	NC(=O)c1cc(c[nH]1)-c2csc(n2)NC(=O)c3ccc(cc3)CNC(=O)N	49.84	-0.03										0.11
Z285126306	c1cc(Cl)ccc1CCC(=O)N2CCN(CC2)c3ccnc(c34)cc(Cl)cc4	49.94	0.08										0.02
Z285753816	C1CCCC1Nc2cc(Cl)nc(n2)N	49.44	-0.17										-0.02
Z285802438	c1cccc(c12)ccc(c2)S(=O)(=O)N(C)c3ccc(cc3)Oc4ncnc(c45)cccc5	49.44	-0.17										-0.42
Z285847580	s1cccc1-c(no2)nc2CCCN3CCN(CC3)c4ncnc(c45)sc(c5)CC	49.44	-0.38										0.05
Z285877214	Cc1cc(no1)NC(=O)C2CCN(CC2)c3ncnc(c34)sc(c4)CC	49.74	-0.08										0.05
Z28591453	c1cccc(c12)nc(O)cc2C(=O)Nc(c3)ccc(O4)c3OC45CCCC5	49.65	0.07										-0.03
Z28591743	c1cccc(c12)nc(C)cc2C(=O)Nc(c3)ccc(O4)c3OC45CCCC5	49.74	0.02										-0.01
Z285938612	COCCOc1cc(Br)ccc1	49.74	-0.04										-0.13
Z286089972	c1ccc(OC(F)(F)F)cc1NCC(=O)N(C)CC(=O)Nc2c(Cl)cccc2	49.94	0.08										-0.06
Z28623017	C1COCCN1S(=O)(=O)c(c2OC)cc(cc2)NC(=O)c3cc(ccc3)S(=O)(=O)NC(C)C45CC6CC(C4)CC(C5)C6	49.94	0.08										0.32
Z28624219	O1CCOC=C1C(=O)Nc(cc2)cc(c2OC)S(=O)(=O)N3CCOCC3	49.74	-0.13										-0.29
Z28651824	C1C(C2)CC(C3)CC2CC13C(=O)NNC(=O)c4ccc(cc4)S(=O)(=O)N(C)c5ccccc5	49.64	0.03										0.08
Z286930212	o1cccc1-c(n2)scc2CC(=O)N(c(c3)ccc(c34)OCCO4)C/C=C/c5ccccc5	49.74	-0.12										-0.06
Z28706548	O1CCOC=C1C(=O)Nc2c(OCC(F)(F)F)ccc(c2)S(=O)(=O)N3CCOCC3	49.94	0.07										0.01
Z287307932	NC(=O)C(C)N(C)Cc1c(OC(F)(F)F)cccc1	49.74	-0.12										-0.08
Z287309518	NC(=O)c1c(=O)n(c(C(F)(F)F)cc1)CC(O)COc(cc2)ccc2C	49.74	-0.13										0.01
Z28744078	C1C(C2)CC(C3)CC2CC13CC(=O)NNC(=O)CCCN(C4=O)C(=O)c5cccc6cccc4c56	49.84	0.02										0.05
Z28744125	C1C(C2)CC(C3)CC2CC13CC(=O)NNC(=O)c4ccc(cc4)S(=O)(=O)N(CC5)Cc(c56)cccc6	49.83	0.19										0.26
Z28744738	C1C(C2)CC(C3)CC2CC13CC(=O)NNC(=O)c4cc(ccc4)S(=O)(=O)N(C)c(cc5)ccc5C	50.04	0.45	++	--	Bad							0.19
Z287722698	CC(C)C(=O)N(CC1)CCC1C(=O)N(CC2)c(c23)ccc(c3)S(=O)(=O)N(C)C	49.74	-0.13										0.01
Z288647076	COc(cc1)ccc1CC(=O)NCCNC(=O)c2cc(F)c(C)cc2	49.64	-0.14										-0.13
Z28905387	Cc1ccc(cc1)C2(CC(C3)CC(C4)C2)CC34C(=O)N5CCN(CC5)S(=O)(=O)Cc6ccccc6	49.84	-0.02										-0.08
Z289148254	CC(C1)C1C(=O)NCc2c(cccc2)-c(cc3)ccc3CN4CCCC4	49.74	0.02										-0.21
Z28979130	c1ccc(C)n(c12)cc(n2)C(=O)Nc3nc(n[nH]3)SCc4ccc(Cl)cc4	49.84	-0.03										0.11
Z289987384	s1cccc1CN(CC2)CCN2C(=O)CSc(o3)nnc3-c(c4C)sc(n4)C	49.84	0.02										-0.05
Z29013546	c1cc(C)ccc1C(=O)NNC(=O)c2ccc(cc2)S(=O)(=O)N3CCCC3	49.74	-0.13										-0.09
Z29013786	c1cc(C)ccc1C(=O)NNC(=O)c2cc(ccc2)S(=O)(=O)N(C)c(cc3)ccc3C	49.64	-0.14										-0.03
Z29046607	CCCCn(c(=O)[nH]c1=O)c(N)c1N(CCOC)C(=O)c2cc(ccc2)S(=O)(=O)N(C)c3ccccc3	49.74	-0.12										-0.06
Z29046776	CCCCn(c(=O)[nH]c1=O)c(N)c1N(CCOC)C(=O)c2cc(ccc2)S(=O)(=O)N(C)c(cc3)ccc3C	49.44	-0.17										-0.12
Z29050312	c1cccc(c12)[nH]cc2CCC(=O)Nc(o3)nnc3-c4ccccc4	50.24	0.52	++	++	Good	10.8094	9.75258					0.39
Z29082513	c1csc(c1C#N)NC(=O)c2cc(ccc2)S(=O)(=O)N(C)c3ccc(cc3)OC	49.64	0.03										0.28
Z29084530	c1csc(c1C(=O)N)NC(=O)c2cc(ccc2)S(=O)(=O)N(C)c3ccccc3	50.24	0.38										0.22
Z29084699	c1csc(c1C(=O)N)NC(=O)c2cc(ccc2)S(=O)(=O)N(C)c(cc3)ccc3C	49.75	0.17										0.26
Z29084734	c1csc(c1C(=O)N)NC(=O)c2cc(ccc2)S(=O)(=O)N(C)c3cc(Cl)ccc3	50.04	0.18										0.22
Z29086250	CC1(C)C(=O)N(C(=O)N1)CC(=O)Nc(sc(c23)CCCC3)c2-c(n4)[nH]c(c45)cccc5	50.04	0.26										0.37
Z29175624	NC(=O)c1cc(ccc1)NC(=O)c(c2)sc(c23)c4c(CC3)cccc4	50.64	1.03	++	++	Good	4.3342	7.44963					0.88	++	++	Good
Z29176947	NC(=O)c1cc(ccc1)NC(=O)c2nn(c(=O)c(c23)cccc3)Cc4ccccc4	49.55	-0.03										0.06
Z29177490	NC(=O)c1cc(ccc1)NC(=O)C2CCN(CC2)S(=O)(=O)c3cccs3	49.64	0.05										-0.11
Z29184295	c1ccccc1CN(c(n2)sc(c23)CCCC3)C(=O)CSc(o4)nnc4-c5ccccc5	49.44	-0.17										0.08
Z29184725	c1ccccc1CN(c(n2)sc(c23)CCCC3)C(=O)CSc(n4)oc(c45)cccc5	49.85	0.27										0.16
Z29325741	Cc1cnc(s1)NC(=O)c2cc(ccc2)S(=O)(=O)N(C)c(cc3)ccc3C	49.74	-0.12										-0.06
Z29331999	FC(F)(F)c1c(Br)ccc(c1)NC(=O)c2cc(ccc2)S(=O)(=O)N(C)c3ccc(cc3)OC	50.34	0.62	++	++	Good	5.06527	7.35038					0.69	++	++	Good
Z29355220	CCCOC(=O)c1ccc(cc1)NC(=O)c2cc(ccc2)S(=O)(=O)N(C)c3ccc(cc3)OC	49.94	0.35										0.29
Z29389233	Cc(c1)cc(Cl)c(c1C)NC(=O)c2cc(ccc2)S(=O)(=O)N(C)c(cc3)ccc3C	49.74	-0.08										0.05
Z29393286	CCCCn(c(=O)[nH]c1=O)c(N)c1N(CC(C)C)C(=O)c2cc(ccc2)S(=O)(=O)N(C)c3ccccc3	49.74	-0.08										-0.05
Z29393455	CCCCn(c(=O)[nH]c1=O)c(N)c1N(CC(C)C)C(=O)c2cc(ccc2)S(=O)(=O)N(C)c(cc3)ccc3C	49.64	-0.18										-0.05
Z29406681	Cc1ccc(cc1)C2(CC(C3)CC(C4)C2)CC34C(=O)N5CCN(CC5)S(=O)(=O)c6ccccc6	49.34	-0.27										-0.02
Z29442712	C1C(C2)CC(C3)CC2CC13CNC(=O)c(c4)ccc(c45)C(=O)N(C5=O)c(c6C)cccc6	49.65	0.07										0.26
Z29444601	COc(cc1)ccc1NC(=O)COc(cc2)c(OC)cc2C(=O)NCC34CC5CC(C3)CC(C4)C5	49.24	-0.34										-0.01
Z29444612	C1C(C2)CC(C3)CC2CC13CNC(=O)c4c(OC)ccc(c4)S(=O)(=O)N(CC5)c(c56)cccc6	49.94	0.22										0.09
Z29481179	c1cccc(OC)c1C(=O)NC(CCSC)C(=O)Nc(cc2)ccc2C34CC5CC(C3)CC(C4)C5	49.64	-0.08										-0.11
Z29481266	CC(=O)Nc1ccc(cc1)S(=O)(=O)N(C)CC(=O)Nc(cc2)ccc2C34CC5CC(C3)CC(C4)C5	49.54	-0.07										0.18
Z29527981	O1CCCOc(c12)ccc(c2)\C=C\C(=O)N3CCN(CC3)S(=O)(=O)\C=C\c4ccccc4	49.74	0.02										-0.11
Z295462496	Cc1ccc(cc1)C2CCCN2	49.53	-0.11										-0.04
Z295652114	s1ccn(c12)c(=O)cc(n2)CSc(c(n3)C)nc(c34)cccc4	49.74	0.02										-0.21
Z295732542	c1cccc(c12)ccc(c2)C(=O)NCc(nn3)n(c34)c5c(CC4)cccc5	49.84	0.02										0.05
Z295798514	o1cccc1-c(n2)scc2CN3CCN(CC3)c4ncnc5sc(c6c45)CC(C)CC6	49.74	-0.12										-0.06
Z29583302	c1cccc(c12)[nH]c(n2)C(Cc3ccccc3)NC(=O)/C=C/c4ccc(cc4)OCC=C	49.84	-0.02										0.02
Z29584009	c1ccccc1CC(NC(=O)C(CC(C)C)NC(=O)N)c(n2)[nH]c(c23)cccc3	49.44	-0.17										-0.12
Z295858498	c1cccc(c1C)NC(=O)CN(CC2)CC=C2c3c[nH]c(c34)cccc4	49.83	0.19										0.06
Z29603611	c1ccc(Cl)cc1N(C)S(=O)(=O)c(ccc2)cc2C(=O)Oc(c3)ccc4c3oc(=O)c(c45)CCC5	49.74	0.02										0.09
Z29631809	C1C(C2)CC(C3)CC2(NC(=O)C)CC13C(=O)Oc(cc4)ccc4N(C)S(=O)(=O)c(c5C)cc(C)cc5	49.84	-0.02										-0.18
Z296589388	c1ncccc1CCNC(=O)c2c(cccc2)OCc3c(C)noc3C	49.74	-0.12										-0.18
Z29671084	CCCCCc1nnc(s1)NC(=O)c2cc(ccc2)S(=O)(=O)N(C)c3ccc(cc3)OC	50.04	0.22										0.35
Z29710924	c1cccc(OC)c1C(=O)NC(CCSC)C(=O)NCCN(C(=O)S2)C(=O)/C2=C\c(c3)ccc(c34)OCO4	49.74	-0.04										0.07
Z297175258	c1ccc(NS(=O)(=O)N)cc1CNC(=O)CCCc([nH]c2=O)nc(c23)cccc3	49.45	-0.13										-0.03
Z29723165	O=c1[nH]c(=O)n(CC(C)C)c(N)c1N(CCCC)C(=O)c2cc(ccc2)S(=O)(=O)N(C)c(cc3)ccc3C	49.73	0.09										-0.14
Z29731440	Cc1cc(=O)oc(c12)cc(cc2)NC(=O)c3cc(ccc3)S(=O)(=O)N(C)c4ccccc4	49.44	-0.17										0.08
Z29731534	Cc1cc(=O)oc(c12)cc(cc2)NC(=O)c3cc(ccc3)S(=O)(=O)N(C)c4ccc(cc4)OC	49.74	-0.13										-0.09
Z297487570	NC(=O)C1CCC(CC1)NC(=O)c(c2)ccc(c23)[nH]c(C)c3C	49.74	0.13										-0.12
Z29804663	C1C(C2)CC(C3)CC2CC13NC(=O)CSc(cccc4)c4C(=O)Nc5ccc(cc5)S(=O)(=O)C	49.84	-0.03										-0.09
Z29819846	c1cc(Br)cc(Cl)c1NC(=O)c2cc(ccc2)S(=O)(=O)N(C)c3ccccc3	49.84	0.06										0.07
Z29834898	COC(=O)c1c(ccc(Br)c1)NC(=O)c2cc(ccc2)S(=O)(=O)N(C)c(cc3)ccc3C	49.63	-0.01										-0.04
Z298403444	CCOC(=O)C1=C(NC(=O)NC1)COC(=O)c2c(-c3ccccc3)nc(s2)-c4ccco4	49.53	-0.11										0.06
Z29860224	FC(F)(F)c1cc(ccc1)CNC(=O)c(c2Cl)sc(c23)cccc3	49.74	-0.12										-0.06
Z298624864	Cc1c(Cl)cc(cc1)CCC(=O)Nc(cc2C(=O)N)c(cc2)N3CCCCC3	49.73	0.09										0.06
Z298680760	CC(C)(C)OC(=O)N1CCCC1C(=O)N2CCN(CC2)c3cnccn3	49.74	-0.13										-0.09
Z29906358	c1ncc(Br)cc1C(=O)Nc2ccc(cc2)Oc(cc3C)ccc3	49.74	-0.04										0.07
Z299177524	c1cccc(c12)OCC(=C2)C(=O)NC3CCS(=O)(=O)c(c34)cccc4	49.74	-0.08										-0.05
Z29919024	c1ncc(Br)cc1C(=O)Nc2ccc(cc2)Oc(cc3)ccc3C	49.84	-0.02										-0.26
Z29957318	c1cccc(c12)C(OC2=O)CC(=O)Nc(cc3)cc4Cc(c5c34)cccc5	49.84	0.02										0.05
Z29961195	O1CCOC=C1C(=O)NCC(c2ccccc2)c3c[nH]c(c34)cccc4	49.35	-0.23										-0.03
Z30000257	c1ccccc1OCc(cccc2)c2C(=O)Nc3cc(ccc3)S(=O)(=O)N4CCOCC4	49.74	-0.13										-0.09
Z30000464	c1ccccc1Cn(c(=O)c(c23)cccc3)nc2C(=O)Nc4cc(ccc4)S(=O)(=O)N5CCOCC5	49.74	-0.08										0.05
Z30000561	CC(C)(C)c1ccc(cc1)OCCCC(=O)Nc2cc(ccc2)S(=O)(=O)N3CCOCC3	50.14	0.28										0.02
Z30000599	C1COCCN1S(=O)(=O)c(ccc2)cc2NC(=O)c3cc(-c4ccccc4)nn3-c5ccccc5	49.73	0.09										-0.04
Z30000749	C1COCCN1S(=O)(=O)c(ccc2)cc2NC(=O)Cc3ccc(cc3)-c4ccccc4	49.94	0.07										0.11
Z30000755	c1cccc(c12)Oc3c(cccc3)C2C(=O)Nc4cc(ccc4)S(=O)(=O)N5CCOCC5	49.74	-0.13										-0.09
Z30000763	c1ccccc1COc(cccc2)c2C(=O)Nc3cc(ccc3)S(=O)(=O)N4CCOCC4	49.94	0.08										-0.08
Z30000785	c1ccccc1C(c2ccccc2)C(=O)Nc3cc(ccc3)S(=O)(=O)N4CCOCC4	49.73	0.09										0.16
Z30000858	c1cccc(c12)N(CC2)S(=O)(=O)c(ccc3)cc3C(=O)Nc4cc(ccc4)S(=O)(=O)N5CCOCC5	50.24	0.37										0.41
Z30000889	c1ccccc1Cc(cccc2)c2C(=O)Nc3cc(ccc3)S(=O)(=O)N4CCOCC4	49.74	-0.13										-0.09
Z30000917	O1CCOC=C1C(=O)Nc2cc(ccc2)S(=O)(=O)N3CCOCC3	49.64	0.03										-0.12
Z30000991	c1ccccc1-n(c2)nc(-c3ccccc3)c2C(=O)Nc4cc(ccc4)S(=O)(=O)N5CCOCC5	49.84	-0.02										0.12
Z30000992	c1ccccc1-n(c2)nc(-c3ccc(Cl)cc3)c2C(=O)Nc4cc(ccc4)S(=O)(=O)N5CCOCC5	50.44	0.58	++	++	Good	13.8033	3.16319					0.63	++	++	Good
Z30000993	c1ccccc1-n(c2)nc(-c3ccc(F)cc3)c2C(=O)Nc4cc(ccc4)S(=O)(=O)N5CCOCC5	49.84	0.25										0.39
Z30001047	c1ccccc1-n(c2)nc(-c(cc3)ccc3C)c2C(=O)Nc4cc(ccc4)S(=O)(=O)N5CCOCC5	49.65	0.07										0.26
Z30001079	C1COCCN1S(=O)(=O)c(ccc2)cc2NC(=O)c3ccc(cc3)S(=O)(=O)N(C)c4ccccc4	49.74	0.02										-0.01
Z30001192	C1COCCN1S(=O)(=O)c(ccc2)cc2NC(=O)CCCNC(=O)c3ccc(Cl)cc3	49.94	0.07										0.01
Z30001317	c1cccc(c12)nc([nH]c2=O)CCC(=O)Nc3cc(ccc3)S(=O)(=O)NCc4ccco4	49.74	-0.08										0.05
Z30001392	c1cccc(c12)c(=O)[nH]n(c2=O)CC(=O)Nc3cc(ccc3)S(=O)(=O)NCc4ccco4	49.84	0.12										-0.01
Z30001676	c1cccc(c12)c(=O)n(C(C)C)nc2C(=O)Nc3cc(ccc3)S(=O)(=O)NCc4ccco4	49.54	-0.05										-0.01
Z30001749	C/C=C/c1cc(OC)c(cc1)OCC(=O)Nc2cc(ccc2)S(=O)(=O)NCc3ccco3	49.44	-0.15										-0.11
Z30001911	o1cccc1CNS(=O)(=O)c(ccc2)cc2NC(=O)C3CCN(CC3)C(=O)Nc4ccccc4	49.84	0.02										0.05
Z30002112	c1cccc(c12)oc(=O)n2CCCC(=O)Nc3cc(ccc3)S(=O)(=O)NCc4ccco4	49.74	0.02										-0.11
Z30002259	o1cccc1CNS(=O)(=O)c(ccc2)cc2NC(=O)c3ccc(o3)COc4ccccc4	49.63	-0.01										0.06
Z30002307	c1cccc(c12)OCC(=O)N2CC(=O)Nc3cc(ccc3)S(=O)(=O)NCc4ccco4	49.94	0.07										-0.09
Z30002534	c1cccc(c12)[nH]cc2CCC(=O)Nc3cc(ccc3)S(=O)(=O)NCc4ccco4	49.63	-0.01										0.06
Z30002617	o1cccc1CNS(=O)(=O)c(ccc2)cc2NC(=O)c3cc(OC)c(cc3)OCc4ccccc4	49.64	0.03										0.08
Z30002646	C1CCCN1C(=O)CSc(cccc2)c2C(=O)Nc3cc(ccc3)S(=O)(=O)NCc4ccco4	49.64	-0.18										-0.05
Z30002695	c1ccccc1N(C(=O)CC2)N=C2C(=O)Nc3cc(ccc3)S(=O)(=O)NCc4ccco4	49.64	-0.18										0.05
Z30002754	c1cccc(c12)nc(-c3ccccc3)cc2C(=O)Nc4cc(ccc4)S(=O)(=O)NCc5ccco5	49.74	0.15										0.19
Z30002874	c1ccccc1COc(cccc2)c2C(=O)Nc3cc(ccc3)S(=O)(=O)NCc4ccco4	49.84	-0.03										0.11
Z30003102	c1ccccc1-n(c2)nc(-c3ccccc3)c2C(=O)Nc4cc(ccc4)S(=O)(=O)NCc5ccco5	50.14	0.27										0.21
Z30003156	c1cccc(c12)sc(n2)CCC(=O)Nc3cc(ccc3)S(=O)(=O)NCc4ccco4	49.94	0.08										-0.06
Z30003162	c1cccc(Cl)c1COc(cccc2)c2C(=O)Nc3cc(ccc3)S(=O)(=O)NCc4ccco4	49.84	0.06										0.17
Z30003176	c1ccccc1-c2c(cccc2)OCC(=O)Nc3cc(ccc3)S(=O)(=O)NCc4ccco4	49.74	0.13										-0.02
Z30003259	o1cccc1CNS(=O)(=O)c(ccc2)cc2NC(=O)c3c(OC)ccc(c3)S(=O)(=O)N(CC4)c(c45)cccc5	50.04	0.22										0.25
Z30003268	o1cccc1CNS(=O)(=O)c(ccc2)cc2NC(=O)/C=C/c3ccc(cc3)S(=O)(=O)N(CC4)c(c45)cccc5	49.95	0.36										0.26
Z30003300	c1cccc(c12)sc(n2)CCCC(=O)Nc3cc(ccc3)S(=O)(=O)NCc4ccco4	49.54	-0.18										-0.11
Z30003393	c1cccc(c12)oc(c2CSC)C(=O)Nc3cc(ccc3)S(=O)(=O)Nc4c(OC)cccc4	50.04	0.18										-0.08
Z30003503	c1cccc(c12)c(=O)[nH]n(c2=O)CC(=O)Nc3cc(ccc3)S(=O)(=O)Nc4c(OC)cccc4	49.84	0.06										-0.03
Z30007250	O1CCOC=C1C(=O)Nc2ccc(cc2)S(=O)(=O)N3CCOCC3	49.54	-0.05										-0.11
Z300095782	CC(C1)N(S(=O)(=O)N)c(c12)cccc2	49.44	-0.17										-0.02
Z300207556	c1cccc(c12)CCCC2C(=O)NCC(N(C)C)c3ccccc3	49.45	-0.13										-0.03
Z30156573	O1CCOC=C1C(=O)Nc2c(Oc3ccc(F)cc3)ccc(c2)S(=O)(=O)N4CCOCC4	49.74	-0.12										-0.16
Z30179405	n1cc(C)ncc1C(=O)Nc(c2C)ccc(I)c2	49.64	-0.23										-0.09
Z30240677	COCCNC(=O)CSc(cccc1)c1C(=O)Nc(cc2)ccc2C(=O)N	49.74	-0.04										-0.13
Z30240713	NC(=O)c1ccc(cc1)NC(=O)Cc2c(nc(s2)C)-c(cc3)ccc3C	49.74	-0.12										-0.08
Z30241009	NC(=O)c1ccc(cc1)NC(=O)c2cc(-c(c3C)ccc(C)c3)nc(c24)cccc4	49.64	-0.22										-0.06
Z30241405	NC(=O)c1ccc(cc1)NC(=O)c2c(cccc2)S(=O)(=O)N3CCCCC3	49.74	0.15										-0.01
Z30242016	NC(=O)c1ccc(cc1)NC(=O)c2cc(-c3ccccc3)nc(c24)cccc4	49.64	-0.08										-0.01
Z30242220	NC(=O)c1ccc(cc1)NC(=O)c2cc(-c3cccnc3)nc(c24)cccc4	49.74	-0.13										-0.09
Z30242277	NC(=O)c1ccc(cc1)NC(=O)c2cc(-c3ccc(cc3)OC)nc(c24)cccc4	49.84	-0.02										0.02
Z30242375	NC(=O)c1ccc(cc1)NC(=O)C(Cc2ccccc2)NC(=O)c3ccccc3	49.94	0.07										-0.19
Z30242474	NC(=O)c1ccc(cc1)NC(=O)c2c(Cl)ccc(c2)S(=O)(=O)N(C)c3ccc(F)cc3	49.84	0.12										-0.11
Z30242482	NC(=O)c1ccc(cc1)NC(=O)c2cc(ccc2)S(=O)(=O)N(C)c(cc3)ccc3C	50.05	0.46	++	++	Good	0.78329	9.65064					0.46	++	++	Bad
Z30242517	NC(=O)c1ccc(cc1)NC(=O)c2cc(ccc2)S(=O)(=O)N(C)c3cc(Cl)ccc3	49.94	0.08										-0.08
Z30242519	NC(=O)c1ccc(cc1)NC(=O)c2cc(ccc2)S(=O)(=O)N(CC=C)c3ccc(Cl)cc3	49.74	-0.04										-0.03
Z30271091	CNC(=O)c(c1)ccc2[nH]c(c3c12)CCCC3	49.64	-0.18										0.25
Z30341766	c1cccc(c12)[nH]c(n2)SCCCC(=O)N(CC)CC(=O)Nc3ccc(cc3)NC(=O)C	49.94	0.22										0.09
Z30368709	COc(cc1)c(OC)cc1CCC(=O)Nc2c(OC(C)C)ccc(c2)S(=O)(=O)N3CCCCC3	49.84	0.02										-0.05
Z30376405	O1CCOC=C1C(=O)Nc2c(OC(C)C)ccc(c2)S(=O)(=O)N3CCOCC3	49.74	-0.12										-0.06
Z30425726	O1CCOC=C1C(=O)NCC(c2ccc(cc2)OC)c3c[nH]c(c34)cccc4	49.84	-0.02										-0.16
Z30447291	Cc1ccc(cc1)OCCNC(=O)Cc2coc(c23)cc4c(c3)CCC4	49.54	-0.07										-0.12
Z30469705	CCc1ccc(cc1)CN(C)C(=O)c2cc(C)nc(c23)cccc3	49.63	-0.01										0.16
Z30482098	CCCCc1ccc(cc1)NC(=O)c2cc(ccc2)S(=O)(=O)N(C)c3cc(Cl)ccc3	50.44	0.58	--	--	Bad							-0.16
Z30483599	C1C(C2)CC(C3)CC2CC13NC(=O)CSc(cccc4)c4C(=O)Nc5c(cccc5)N6CCOCC6	49.64	-0.18										-0.05
Z304838862	C=CCN(CC=C)C(C(C)C)CNc(cc1)nn(c12)nnn2	49.25	-0.33										-0.13
Z304859520	c1cc(Cl)ccc1C(O)CNc2ncccn2	49.33	-0.31										-0.04
Z30538642	FC(F)(F)c1cc(ccc1)NC(=O)COc(cccc2)c2C(=O)Nc3ccc(cc3)S(=O)(=O)Nc4nccs4	50.84	0.98	++	++	Good	10.0783	4.55557					0.82	++	++	Good
Z30624432	c1ccc(Cl)cc1C(=O)N(CC2)c(c23)cccc3	49.63	-0.01										-0.04
Z30632433	C1C(C2)CC(C3)CC2CC13NC(=O)CSc(cccc4)c4C(=O)NCCc5ccc(cc5)OC	49.84	0.02										0.05
Z30697742	n1ccncc1C(=O)Nc2c(c3c(nc4C)cccc3)n4c(c25)cccc5	49.74	-0.04										-0.13
Z307687170	NC(=O)c1ccc(cc1)COC(=O)c(c2)[nH]c(c23)ccc4c3cccc4	49.64	0.05										0.09
Z30796280	c1cnccc1C(=O)Nc2ccc(F)c(F)c2F	49.54	-0.05										-0.01
Z30822535	c1cccc(c12)[nH]c(n2)-c3c(cccc3)NC(=O)c4cc(ccc4)S(=O)(=O)N(C)c5ccccc5	49.94	0.33										0.38
Z30824740	c1cc(Br)cc(F)c1NC(=O)c2cc(ccc2)S(=O)(=O)N(C)c3ccc(cc3)OC	49.65	0.07										0.36
Z30826926	Cc1c(Br)ccc(c1)NC(=O)c2cc(ccc2)S(=O)(=O)N(C)c(cc3)ccc3C	50.34	0.48	++	--	Bad							0.73	++	++	Good	27	11	ND	ND	ND
Z30839871	C1CC1NC(=O)c(c2)ccc3[nH]c(c4c23)CCCC4	49.74	-0.12										-0.16
Z30839880	C1CC1NC(=O)c(c2)ccc3[nH]c(c4c23)CCC(C)C4	49.64	-0.14										0.07
Z30840982	C1CC1NC(=O)c(c2)sc(c23)n(nc3C)-c(cc4C(F)(F)F)ccc4	49.64	0.05										-0.01
Z30849695	COc1c(OC)ccc(c1)NC(=O)c2cc(ccc2)S(=O)(=O)N(C)c3ccc(cc3)OC	49.33	-0.31										-0.04
Z30857991	CCOc(cc1)ccc1C(=O)NCCc2ccc(cc2)S(=O)(=O)N	49.73	0.09										0.16
Z30898945	NC(=O)C1CCN(CC1)C(=O)c(c2)ccc3[nH]c(c4c23)CCCC4	50.04	0.17										0.01
Z30904622	c1cc(F)cc(c1C)NC(=O)c2cc(ccc2)S(=O)(=O)N(C)c(cc3)ccc3C	49.54	-0.05										-0.01
Z30906733	Cc1cc(=O)oc(c12)cc(cc2)OC(=O)c3cc(ccc3)S(=O)(=O)N(C)c(cc4)ccc4C	49.83	0.19										0.16
Z30930287	O1CCOC=C1C(=O)Nc2c(OCC)cc(c(c2)OCC)N3CCOCC3	49.44	-0.15										-0.11
Z30965741	c1cccc(c12)cccc2NCC(=O)Nc3cc(ccc3)S(=O)(=O)N(C)c4ccccc4	50.04	0.17										0.41
Z30970121	Cc1c(C)cccc1NC(=O)CN2CCN(CC2)c3c(F)cccc3	49.94	0.12										-0.05
Z31066282	O1CCCC1CN2CCN(CC2)c3nc(C)nc(c34)scc4-c5ccccc5	49.54	-0.05										-0.01
Z31101877	CCOC(=O)c(c1C)sc(c12)nc(C)nc2N3CCN(CC3)S(=O)(=O)c4cccs4	49.74	-0.08										0.05
Z31103333	C1CC(C)Cc(c1c23)sc2ncnc3N4CCN(CC4)S(=O)(=O)c(c5)ccc(c56)OCCO6	49.64	0.03										0.18
Z31104766	c1ccccc1/C=C/S(=O)(=O)N(CC2)CCN2c3cc(C)nc(c34)ccc(c4)OC	49.54	-0.07										-0.02
Z31104941	c1ccccc1/C=C/S(=O)(=O)N(CC2)CCN2c3ncnc4sc(c5c34)CCCCC5	49.64	-0.14										0.07
Z31139071	N1CCN(CC1=O)c(ncn2)c(c2c34)oc3cccc4	49.54	-0.07										-0.12
Z31153341	FC(F)(F)C1CCCN(C1)c2nsc(c23)cccc3	49.84	0.06										-0.23
Z31162351	C1CCCc(c1c23)sc2nc([nH]c3=O)CN4CCN(CC4)c5ncnc6sc(c7c56)CCCCC7	49.44	-0.17										-0.02
Z31182119	NC(=O)C1CCCN(C1)c2ncnc3sc(c4c23)CCCC4	49.64	-0.18										-0.15
Z31182121	NC(=O)C1CCCN(C1)c2ncnc(c23)sc(C)c3C	49.45	-0.13										-0.03
Z31182129	NC(=O)C1CCCN(C1)c2nc(nc(c23)sc(C)c3C)CSc4ccccc4	49.74	-0.12										-0.18
Z31182275	CCOC(=O)c(c1C)sc(c12)ncnc2N(C3)CCCC3C(=O)N	49.44	-0.28										-0.21
Z31189037	OC1CCN(CC1)c(ncn2)c(c2c34)oc3cccc4	49.94	0.08										-0.28
Z31197383	c1cccc2oc(c3c12)c(ncn3)N4CCCC4	49.53	-0.11										-0.14
Z31205939	OCCN(C)c(ncn1)c(c1c23)oc2cccc3	49.34	-0.27										-0.32
Z31212017	CCN(CC)c(ncn1)c(c1c23)oc2cccc3	49.75	0.17										-0.03
Z31213062	C1CCc2sc(c3c12)ncnc3N4CCN(CC4)c5ccc(O)cc5	49.54	-0.33										-0.19
Z31213097	CCOC(=O)c(c1C)sc(c12)nc(C)nc2N3CCN(CC3)c4ccc(O)cc4	49.45	-0.13										0.06
Z31234909	CC(C)CNc(ncn1)c(c1c23)oc2cccc3	49.84	0.02										-0.05
Z31237926	NC(=O)C1CCN(CC1)c2nc(C)nc(c2c34)sc3CCC4	49.94	0.07										0.01
Z31237927	NC(=O)C1CCN(CC1)c(ncn2)c(c2c34)oc3cccc4	49.74	-0.13										-0.09
Z31237931	NC(=O)C1CCN(CC1)c2ncnc3sc(c4c23)CCCC4	50.14	0.28										0.32
Z31237933	NC(=O)C1CCN(CC1)c2ncnc(c23)sc(C)c3C	49.53	-0.11										0.06
Z31237938	C1CCCc(c1c23)sc2nc(CSc4ccccc4)nc3N(CC5)CCC5C(=O)N	51.64	1.78	++	++	Good	12.8982	15.4456					2.22	++	++	Good
Z31237950	NC(=O)C1CCN(CC1)c2ncnc(c2c34)sc3CCC4	49.43	-0.21										-0.04
Z31237952	NC(=O)C1CCN(CC1)c2nc(C)nc3sc(c4c23)CCCC4	50.34	0.56	++	++	Good	11.5405	6.34817					0.57	++	++	Good
Z31237953	NC(=O)C1CCN(CC1)c2ncnc3sc(c4c23)CC(C)CC4	49.83	0.19										0.26
Z31237967	NC(=O)C1CCN(CC1)c2nc(C)nc(c23)sc(c3)-c4ccccc4	49.43	-0.21										-0.04
Z31237974	NC(=O)C1CCN(CC1)c2nc(-c3cccnc3)nc4sc(c5c24)CCCC5	49.94	0.33										0.48	++	++	Good	39.6603	19.1866	29.84	8.682	102.6
Z31237995	NC(=O)C1CCN(CC1)c2nc(-c3cccnc3)nc(c24)sc(C)c4C	49.84	0.25										-0.01
Z31238012	NC(=O)C1CCN(CC1)c2nc(CN3CCCC3)nc(c24)sc(C)c4C	49.74	-0.12										0.12
Z31238017	NC(=O)C1CCN(CC1)c2nc(CN3CCCCC3)nc(c2c45)sc4CCC5	49.94	0.07										-0.19
Z31238049	NC(=O)C1CCN(CC1)c2nc(-c3cccs3)nc4sc(c5c24)CCCC5	52.44	2.58	++	++	Good	0.0174064	3.13548					2.33	++	++	Good
Z31238051	NC(=O)C1CCN(CC1)c2nc(-c3cccs3)nc(c24)sc(C)c4C	50.44	0.58	++	++	Good	-0.574413	3.27833					0.53	++	++	Good
Z31238072	NC(=O)C1CCN(CC1)c2nc(C)nc3sc(c4c23)CCCCC4	50.43	0.78	++	++	Good	14.4648	10.5815					0.66	++	++	Good
Z31238073	NC(=O)C1CCN(CC1)c2ncnc3sc(c4c23)CCCCC4	49.95	0.36										0.26
Z31257622	FC(F)(F)c1cc(ccc1)N(CC2)CCN2c3nc(C)nc(c3c45)sc4CCC5	49.94	0.16										-0.03
Z31269080	COc(cc1)ccc1N(CC2)CCN2c3ncnc(c3c45)sc4CCC5	49.74	-0.13										-0.19
Z31299360	C1C(C2)CC(C3)CC2CC13C(=O)NN/C=C\4C(=O)N(C(=O)c(c45)cccc5)c6ccc(cc6)OC	50.04	0.43										0.18
Z31300387	C1C(C2)CC(C3)CC2CC13CC(=O)NN/C=C\4C(=O)N(C(=O)c(c45)cccc5)Cc6ccccc6	50.04	0.32										0.19
Z31300389	C1C(C2)CC(C3)CC2CC13CC(=O)NN/C=C\4C(=O)N(C(=O)c(c45)cccc5)Cc6ccc(cc6)OC	49.73	0.09										0.06
Z31321620	c1ncccc1/C=C2\C(=O)OC(=N2)c3cc(OC)ccc3	49.84	-0.02										-0.18
Z31380487	c1ccccc1C(O)CNCCc2c[nH]c(c23)cccc3	49.35	-0.23										-0.03
Z314606428	NNc1ncnc(c12)n(nc2)-c3ccc(Cl)cc3	49.74	0.15										-0.01
Z314662514	CCCOc(cc1)ccc1C(=O)C2=C(O)C(=O)N(C2c3ccc(cc3)OC)CCN4CCOCC4	49.84	0.02										0.05
Z314662520	CCCOc(cc1)ccc1C(=O)C2=C(O)C(=O)N(C2c3cccs3)CCN4CCOCC4	49.64	-0.14										-0.13
Z314662564	COc(cc1)c(OC)cc1C(=O)C2=C(O)C(=O)N(C2c3ccccc3)CCCN4CCOCC4	49.43	-0.21										-0.14
Z314662576	COc(cc1)c(OC)cc1C(=O)C2=C(O)C(=O)N(C2c3ccc(cc3)OC)CCCN4CCOCC4	49.54	-0.05										-0.01
Z314662588	CCCOc(cc1)ccc1C(=O)C2=C(O)C(=O)N(C2c3ccco3)CCCN4CCOCC4	49.94	0.12										-0.05
Z31561407	N#Cc1ccc(cc1)OC(C)C(=O)NNC(=O)c2cc(ccc2)S(=O)(=O)N(C)c(cc3)ccc3C	49.54	-0.05										0.09
Z31599917	C1C(C2)CC(C3)CC2CC13CC(=O)NCC(=O)Nc4ccc(cc4)Sc(n5)[nH]c(c56)cccc6	50.04	0.18										0.23
Z316094148	COc(cc1)c(OC)cc1C(=O)C2=C(O)C(=O)N(C2c(o3)ccc3C)CCN4CCOCC4	49.63	-0.01										-0.14
Z316156248	c1ccc(OC)cc1C(=O)C2=C(O)C(=O)N(C2c3cc(F)ccc3)CCCN4CCOCC4	49.44	-0.17										0.08
Z316156274	c1ccc(OC)cc1C(=O)C2=C(O)C(=O)N(C2c(cc3)ccc3C(=O)OC)CCCN4CCOCC4	49.74	-0.08										0.15
Z316156312	COc(cc1)c(OC)cc1C(=O)C2=C(O)C(=O)N(C2c3ccncc3)CCCN4CCOCC4	49.44	-0.15										-0.11
Z316156316	CCCOc(cc1)ccc1C(=O)C2=C(O)C(=O)N(C2c3cc(OC)ccc3)CCCN4CCOCC4	49.84	-0.02										-0.06
Z316169336	c1cc(C)ccc1C(=O)C2=C(O)C(=O)N(C2c3ccc(cc3)OC(C)C)CCCN4CCOCC4	49.84	0.12										-0.01
Z316169340	COc(cc1)ccc1C(=O)C2=C(O)C(=O)N(CCCN3CCOCC3)C2c4ccc(cc4)OCCC	49.64	0.05										-0.01
Z316169366	c1ccccc1C(=O)C2=C(O)C(=O)N(C2c3cc(ccc3)OCCC)CCCN4CCOCC4	49.74	-0.08										-0.05
Z316169370	COc(cc1)c(OC)cc1C(=O)C2=C(O)C(=O)N(C2c3ccco3)CCCN4CCOCC4	49.74	-0.04										-0.03
Z316169506	c1ccc(OC)cc1C(=O)C2=C(O)C(=O)N(C2c3ccccc3)CCCN4CCOCC4	49.53	-0.11										-0.04
Z316169588	CCCOc(cc1)ccc1C(=O)C2=C(O)C(=O)N(C2c(o3)ccc3C)CCCN4CCOCC4	49.75	0.17										-0.03
Z316169616	c1ccc(OC)cc1C(=O)C2=C(O)C(=O)N(C2c3c(F)cccc3)CCCN4CCOCC4	49.44	-0.17										-0.02
Z316169638	c1ccc(OC)cc1C(=O)C2=C(O)C(=O)N(C2c3cc([N+]([O-])=O)ccc3)CCCN4CCOCC4	49.74	-0.08										0.05
Z316169716	c1ccc(OC)cc1C(=O)C2=C(O)C(=O)N(C2c3ccc(cc3)OCC)CCCN4CCOCC4	49.64	-0.08										-0.11
Z316169772	C=CCOc(cc1)ccc1C(=O)C2=C(O)C(=O)N(C2c3ccco3)CCCN4CCOCC4	49.74	-0.04										0.07
Z316169774	C=CCOc(cc1)ccc1C(=O)C2=C(O)C(=O)N(C2c3ccc(F)cc3)CCCN4CCOCC4	49.54	-0.05										-0.11
Z316169776	C=CCOc(cc1)ccc1C(=O)C2=C(O)C(=O)N(C2c3cccs3)CCCN4CCOCC4	49.74	-0.13										-0.09
Z316169778	C=CCOc(cc1)ccc1C(=O)C2=C(O)C(=O)N(C2c3c(F)cccc3)CCCN4CCOCC4	49.74	-0.04										0.07
Z316169780	c1ccccc1C(=O)C2=C(O)C(=O)N(CCCN3CCOCC3)C2c4ccc(cc4)OCCC	49.65	0.07										-0.03
Z316169820	Cc(o1)ccc1C(=O)C2=C(O)C(=O)N(C2c3cc(OC)c(cc3)OCC)CCCN4CCOCC4	49.53	-0.11										-0.04
Z316169822	c1cc(F)ccc1C(=O)C2=C(O)C(=O)N(C2c3cc(OC)c(cc3)OCC)CCCN4CCOCC4	49.74	-0.12										0.02
Z316169824	Cc(o1)ccc1C(=O)C2=C(O)C(=O)N(C2c3cc(ccc3)OCCC)CCCN4CCOCC4	49.44	-0.17										-0.12
Z316326372	s1cccc1CNC(=O)CSc(n2)n(CC)c(=O)c(c23)scc3	49.63	-0.01										0.06
Z316327208	c1csc(c12)c(=O)n(CC)c(n2)SCc3cc(F)ccc3	49.64	-0.23										-0.19
Z316414520	c1cccc(c12)oc(c2)C(=O)C3=C(O)C(=O)N(C3c4ccc(cc4)OC)CCN5CCOCC5	49.74	0.02										-0.01
Z316414628	Cc(o1)ccc1C(=O)C2=C(O)C(=O)N(CCCN3CCOCC3)C2c4ccc(cc4)OCC=C	49.63	-0.01										-0.04
Z316873230	COc(c1)c(OC)c(OC)cc1C(=O)N(C)Cc(cc2)ccc2C(=O)N	49.74	0.15										-0.11
Z317042662	CCCOc(cc1)ccc1C(=O)C2=C(O)C(=O)N(C2c3cccs3)CCCN4CCOCC4	49.74	-0.12										-0.06
Z317042674	CCCOc(cc1)ccc1C(=O)C2=C(O)C(=O)N(C2c3ccco3)CCN4CCOCC4	49.84	-0.02										-0.06
Z317044912	Cc(o1)ccc1C(=O)C2=C(O)C(=O)N(C2c3ccc(cc3)OC(C)C)CCCN4CCOCC4	49.84	-0.02										0.02
Z317044916	COc(cc1)ccc1C(=O)C2=C(O)C(=O)N(C2c3cc(ccc3)OCC=C)CCCN4CCOCC4	49.74	0.15										-0.01
Z317044918	COc(cc1)ccc1C(=O)C2=C(O)C(=O)N(C2c3cc(ccc3)OCCC)CCCN4CCOCC4	49.35	-0.23										-0.13
Z317044962	c1ccccc1C(=O)C2=C(O)C(=O)N(CCCN3CCOCC3)C2c4ccc(cc4)OCC=C	49.64	0.03										-0.02
Z317045376	CCCOc(cc1)ccc1C(=O)C2=C(O)C(=O)N(C2c3ccccn3)CCCN4CCOCC4	49.64	0.03										-0.12
Z317045386	COc(cc1)c(OC)cc1C(=O)C2=C(O)C(=O)N(C2c3ccccn3)CCN4CCOCC4	49.75	0.17										-0.03
Z317045520	C1COCCN1CCCN(C(=O)C(O)=C2C(=O)c3ccco3)C2c4ccc(cc4)OCCC	49.74	-0.12										0.03
Z317045584	COc(cc1)ccc1C(=O)C2=C(O)C(=O)N(C2c3ccccn3)CCCN4CCOCC4	49.73	0.09										-0.04
Z317045614	COc(cc1)c(Cl)cc1C(=O)C2=C(O)C(=O)N(C2c3ccco3)CCCN4CCOCC4	49.74	0.02										-0.11
Z317045626	C=CCOc(cc1)ccc1C(=O)C2=C(O)C(=O)N(CCN3CCOCC3)C2c4ccc(cc4)OCC	49.65	0.07										-0.03
Z317045700	c1cc(F)ccc1C(=O)C2=C(O)C(=O)N(CCCN3CCOCC3)C2c4ccc(cc4)OCCC	49.65	0.07										0.06
Z317045706	s1cccc1C(=O)C2=C(O)C(=O)N(C2c3cc(ccc3)OCCC)CCCN4CCOCC4	49.94	0.07										0.01
Z317045718	C1COCCN1CCCN(C(=O)C(O)=C2C(=O)c3ccco3)C2c4ccc(cc4)OCC=C	49.25	-0.33										-0.13
Z317045742	s1cccc1C(=O)C2=C(O)C(=O)N(C2c3cc(ccc3)OCC=C)CCCN4CCOCC4	49.84	0.06										0.17
Z317133214	c1ccccc1NC(=O)C2CCCN2C(=O)c3cnc(C)cn3	49.45	-0.13										-0.23
Z317162850	c1cccc(c12)n(c(n2)SC(F)F)CC(=O)N3CCCC3C(=O)Nc4ccccc4	49.44	-0.15										-0.11
Z317429996	c1cccc(c12)C(=O)NC(=O)C\2=C\NCCCN(CC3)c(c34)cccc4	49.54	-0.33										-0.19
Z31744781	NC(=O)NCC(=O)Nc(c1C)cccc1Cl	49.54	-0.28										-0.05
Z31758782	c1cccc(c1CC)N2CC(CC2=O)C(=O)Nc3cc(ccc3)S(=O)(=O)Nc4ccc(cc4)OC	49.74	0.02										0.09
Z317730126	c1ccc(C(=O)N)cc1C(=O)NC(c2cccs2)c(cc3)ccc3C(C)C	49.64	-0.18										-0.05
Z31813489	C1C(C2)CC(C3)CC2CC13C(=O)NCC(=O)Nc4ccc(cc4)S(=O)(=O)Nc5c(OC)cccc5	49.64	0.03										0.08
Z318172036	NC(=O)c1c(Cl)ccc(c1)NC(=O)c2ccc(o2)-c3c(F)cccc3	49.84	0.06										-0.13
Z318172138	NC(=O)c1c(Cl)ccc(c1)NC(=O)c2ccc(o2)-c3c(Cl)cccc3	49.43	-0.21										-0.04
Z318173908	NC(=O)c1c(Cl)ccc(c1)NC(=O)c2nn(c(c23)CCCC3)-c4ccc(F)cc4	49.74	-0.04										-0.03
Z318192212	CC(=O)Nc(c1C)ccc(c1)NC(=O)c2cc(C(=O)N)ccc2	49.54	-0.07										-0.12
Z318348866	O=C1CC(C)(C)Cc(c12)[nH]c(c2C)C(=O)NCC3CCCc(c34)cccc4	49.24	-0.34										-0.11
Z319215842	CCCOc(cc1)ccc1C(=O)C2=C(O)C(=O)N(C2c3ccccn3)CCN4CCOCC4	49.74	0.13										-0.02
Z319215894	o1cccc1C(=O)C2=C(O)C(=O)N(C2c3cc(OCC)c(cc3)OCC)CCCN4CCOCC4	49.64	-0.08										-0.01
Z319215932	c1ccccc1-n(nc2)c(C)c2C(=O)C3=C(O)C(=O)N(C3c4ccccc4)CCCN5CCOCC5	49.64	0.03										-0.12
Z319216342	o1cccc1C(=O)C2=C(O)C(=O)N(C2c3cc(ccc3)OCC=C)CCCN4CCOCC4	49.64	-0.08										-0.11
Z319216344	o1cccc1C(=O)C2=C(O)C(=O)N(C2c3cc(ccc3)OCCC)CCCN4CCOCC4	49.84	0.06										-0.13
Z319216346	O1CCOc(c12)ccc(c2)C(=O)C3=C(O)C(=O)N(C3c4cc(OC)ccc4)CCCN5CCOCC5	49.65	0.07										-0.03
Z319216386	c1cccc(c12)oc(c2)C(=O)C3=C(O)C(=O)N(C3c4ccc(cc4)OCC)CCCN5CCOCC5	49.84	-0.02										-0.18
Z319216456	O1CCOc(c12)ccc(c2)C(=O)C3=C(O)C(=O)N(C3c4c(OC)cccc4)CCCN5CCOCC5	49.74	-0.12										-0.16
Z319216458	c1ccccc1-n(nc2)c(C)c2C(=O)C3=C(O)C(=O)N(C3c4cccs4)CCCN5CCOCC5	49.84	-0.02										-0.06
Z319216538	c1ccc(OC)cc1C(=O)C2=C(O)C(=O)N(C2c3ccccn3)CCCN4CCOCC4	49.74	0.02										-0.11
Z319216580	Cc(o1)ccc1C(=O)C2=C(O)C(=O)N(C2c3cc(ccc3)OCC=C)CCCN4CCOCC4	49.84	-0.02										-0.06
Z319216950	CCOc(cc1)ccc1C(=O)C2=C(O)C(=O)N(C2c3ccccn3)CCCN4CCOCC4	49.44	-0.17										-0.02
Z319366866	NC(=O)c1ccc(cc1)CN(C)Cc2c(O)c(C(=O)OC)cc(c23)cccc3	49.84	0.06										-0.13
Z319609820	c1ccccc1-n(nc2)c(C)c2C(=O)C3=C(O)C(=O)N(C3c4ccco4)CCCN5CCOCC5	49.64	-0.18										-0.05
Z319609828	o1cccc1C(=O)C2=C(O)C(=O)N(C2c3cc(OC)c(cc3)OCC)CCCN4CCOCC4	49.74	-0.12										0.12
Z319609834	c1cccc(c12)oc(c2)C(=O)C3=C(O)C(=O)N(C3c(cc4)ccc4C)CCCN5CCOCC5	49.84	0.02										0.05
Z319609840	o1cccc1C(=O)C2=C(O)C(=O)N(C2c3ccc(cc3)OC(C)C)CCCN4CCOCC4	49.84	-0.02										0.03
Z319609862	C=CCOc(cc1)ccc1C(=O)C2=C(O)C(=O)N(C2c3ccco3)CCN4CCOCC4	49.44	-0.15										-0.01
Z319609866	o1cccc1C(=O)C2=C(O)C(=O)N(C2c3ccccn3)CCCN4CCOCC4	49.74	-0.08										0.05
Z319609900	s1cccc1C(=O)C2=C(O)C(=O)N(C2c3cc(OC)c(cc3)OCC)CCCN4CCOCC4	49.44	-0.17										0.08
Z319668972	COC(=O)CCCNC(=O)c(cc(n1)-c2ccco2)n(c13)cnc3C(=O)N	49.54	-0.07										-0.02
Z319697564	o1cccc1-c(n2)cc(n(c23)cnc3C(=O)N)C(=O)NNc(n4)nc(C)cc4C	49.43	-0.21										0.06
Z319739094	c1c(F)ccc(c12)[nH]c(c2)C(=O)N3CCN(CC3)c4ncnc(c45)scc5	49.54	-0.07										-0.12
Z319894650	NC(=O)c1ccc(cc1)CN(C)S(=O)(=O)c(c2)ccc(c23)CCC3	49.94	0.12										0.15
Z320078504	c1ccccc1CCN2C(=O)CC(C2=O)N3CCN(CC3)c4cnccn4	49.45	-0.13										0.06
Z32014913	CN(C)C(=O)c(c1)ccc2[nH]c(c3c12)CCCC3	49.54	-0.18										-0.11
Z32014925	CN(C)C(=O)c(c1)ccc2[nH]c(c3c12)CCC(C)C3	49.44	-0.17										-0.02
Z32015490	CNC(=O)Cn(n1)ccc1C(F)(F)F	49.74	-0.04										-0.03
Z32023646	CCNC(=O)c(c1)ccc(c12)[nH]c(C)c2C	49.55	-0.03										0.06
Z321115912	c1cc(F)ccc1N(C(C2)C(=O)N)N=C2C(=O)NCCCN(CC3)CCC3C	49.54	-0.07										-0.12
Z321158842	c1cccc(c12)OC(C2)C(=O)Nc(cc3)ccc3-c(co4)nc4C	49.74	0.15										-0.01
Z32278662	NC(=O)C1CCCN(C1)C(=O)c(c2)ccc(c23)[nH]c(C)c3C	49.94	0.22										-0.11
Z32380593	CC(C)(C)OC(=O)NNC(=O)c1cc(ccc1)S(=O)(=O)N(C)c2ccc(cc2)OC	49.43	-0.21										-0.14
Z32399142	NC(=O)C1CCN(CC1)C(=O)c(c2)ccc(c23)[nH]c(C)c3C	49.64	-0.08										-0.01
Z324553180	O=C(O)c(c1)ccc2[nH]c(c3c12)CCNC3	49.84	-0.03										-0.09
Z325208406	O=C(O)c1ccc(cc1)OCc2cccs2	49.84	-0.03										0.01
Z32811897	c1cc(F)ccc1\C=C\C(=O)NCCCn(cc2)c(c23)cccc3	49.94	0.08										0.02
Z32865633	o1cccc1CCNC(=O)CCc2c[nH]c(c23)cccc3	49.54	-0.05										-0.11
Z32934320	n1cc(C)ncc1C(=O)NC2CCCC(C)C2C	49.65	0.07										0.06
Z33002697	s1ccn(c12)cc(n2)CC(=O)NNC(=O)c3ccc(cc3)C(=O)OC	49.94	0.35										0.09
Z33029654	CCCNC(=O)c(c1)ccc(c12)[nH]c(C)c2C	49.74	-0.08										0.05
Z33080323	CC(C)(C)c1cc(c(C)cc1)S(=O)(=O)Nc(ccc2)cc2C(=O)NNC(=O)c3cc(ccc3)S(=O)(=O)Nc(cc4C(F)(F)F)ccc4	51.04	1.22	--	++	Good	-8.09399	14.8695					0.65	++	+/-	Good
Z332940860	c1cc(O)ccc1CNC(=O)C2=NN(C(C2)C(=O)N)c3ccccc3	49.74	-0.12										-0.28
Z33331668	C1C(C2)CC(C3)CC2CC13C(=O)NNC(=O)c4cc(ccc4)S(=O)(=O)Nc5ccc(cc5)OC	49.54	-0.05										-0.01
Z33332391	C1C(C2)CC(C3)CC2CC13C(=O)NNC(=O)c4ccc(cc4)NS(=O)(=O)c(c5)ccc(c56)OCCO6	49.74	-0.12										-0.08
Z33362711	C1C(C2)CC(C3)CC2CC13CC(=O)NNC(=O)c4ccc(cc4)NS(=O)(=O)\C=C\c5ccccc5	50.04	0.17										0.21
Z333676108	O1CCOC=C1C(=O)NCc2c(nccc2)N3CCOCC3	49.44	-0.17										-0.12
Z333759884	C1CC1C(=O)Nc(cc2)ccc2C(C)NC(=O)c3c(N)nccn3	49.44	-0.15										-0.01
Z33466073	C1C(C2)CC(C3)CC2CC13C(=O)NCC(=O)N4CCN(CC4)S(=O)(=O)c(c5)ccc(c56)cccc6	49.74	-0.12										-0.18
Z33481898	C1C(C2)CC(C3)CC2CC13CNC(=O)c4ccc(cc4)CNS(=O)(=O)c(c5OC)cccc5	49.74	0.02										0.09
Z33485944	NC(=O)c1cc(C(=O)N)cc(c1)NC(=O)c2cc(ccc2)S(=O)(=O)N(C)c3cc(Cl)ccc3	49.74	0.15										-0.01
Z33486690	NC(=O)c1cc(C(=O)N)cc(c1)NC(=O)CC(c2ccccc2)c3ccccc3	49.84	-0.02										-0.06
Z335359122	c1cccc(c12)nc(C(F)(F)F)nc2N(CC3)CCN3C(C)c4nc(no4)-c(cc5)ccc5C	49.84	0.02										0.15
Z335359134	Cc1ccc(cc1)-c(no2)nc2C(C)N3CCN(CC3)c4ncnc(c45)cc(Cl)cc5	49.84	-0.02										0.02
Z335427258	c1cc(F)ccc1CNC(=O)c2nnc(s2)COC(=O)c(c3)sc(c34)CCCC4	49.43	-0.21										-0.14
Z335451198	c1cccc(c12)oc(c2)C(=O)C3=C(O)C(=O)N(C3c4ccco4)CCCN5CCOCC5	49.74	0.02										0.09
Z335452500	c1cccc(c12)oc(c2)C(=O)C3=C(O)C(=O)N(C3c4cc(ccc4)OCC)CCCN5CCOCC5	49.63	-0.01										0.06
Z33545311	NC(=O)c1cc(ccc1)S(=O)(=O)N(C)c(cc2)ccc2C	49.53	-0.11										-0.04
Z335453496	Cc(o1)ccc1C(=O)C2=C(O)C(=O)N(C2c3ccccn3)CCCN4CCOCC4	49.73	0.09										-0.14
Z335454240	o1cccc1\C=C\C(=O)C2=C(O)C(=O)N(C2c3cc(ccc3)OCCC)CCCN4CCOCC4	49.63	-0.01										0.06
Z335454248	o1cccc1\C=C\C(=O)C2=C(O)C(=O)N(C2c3cc(OC)c(cc3)OCC)CCCN4CCOCC4	49.44	-0.17										-0.12
Z335454296	c1cccc(c12)oc(c2)C(=O)C3=C(O)C(=O)N(C3c(o4)ccc4C)CCCN5CCOCC5	49.84	0.02										0.05
Z335454414	c1ccccc1-c(s2)nc(C)c2C(=O)C3=C(O)C(=O)N(C3c4cccs4)CCN5CCOCC5	49.54	-0.05										-0.01
Z33546381	c1ccccc1-c(cc2C(=O)N)nc(c23)cccc3	49.84	-0.02										-0.08
Z33547017	NC(=O)c(c1)ccc2[nH]c(c3c12)CCCC3	49.94	0.12										0.15
Z335772236	CC(=O)c1cc(OC)c(cc1)OCc2nc(C)on2	49.54	-0.24										-0.23
Z335928862	O=C1CCCN1C(=O)Cn(c2=O)cnc(c23)cc(Cl)cc3	49.53	-0.11										-0.04
[truncated: 1,197 more rows]
