# Supplementary material for: A prospective compound screening contest identified broader inhibitors for Sirtuin 1
Source: Sci Rep. 2019 Dec 20;9:19585. doi: 10.1038/s41598-019-55069-y (PMC6925144; doi:10.1038/s41598-019-55069-y)
Supplement: Supplementary file 3 — Dataset 2 [file 41598_2019_55069_MOESM3_ESM.xlsx]

## Sheet: ProposedCompounds-ID
G01	G02	G03	G04	G05	G06	G07	G08	G09	G10	G11	G12	G13	G14	G15	G16
Z30003079	Z815818436	Z234894271	Z275237524	Z317044918	Z119968784	Z240877602	Z89967309	Z1908931059	Z45353734	Z1245650003	Z30242482	Z1443862840	Z1376340761	Z1945700463	Z96854038
Z30003268	Z1354937060	Z1557636977	Z1250100670	Z355444842	Z119968746	Z25097691	Z17545193	Z1128824081	Z194575976	Z1245649997	Z33545311	Z298403444	Z30857991	Z56789076	Z98268729
Z605664280	Z442923658	Z57727175	Z1622825549	Z57219675	Z119968804	Z56802372	Z319668972	Z243555472	Z17892157	Z1245649995	Z1193495377	Z52333700	Z413811228	Z2188171455	Z29184295
Z605682156	Z239168512	Z56995161	Z1889902481	Z316169824	Z2238830340	Z332940860	Z608370914	Z197628872	Z1618254012	Z2217052349	Z30242517	Z100741260	Z1574937447	Z1695729060	Z96966262
Z70798827	Z56828884	Z57989126	Z57234692	Z319609828	Z1558581152	Z1089877562	Z52683695	Z829299702	Z1386875228	Z1849009160	Z56763988	Z92489729	Z57408937	Z1127124482	Z89884730
Z605684716	Z46572144	Z1463350448	Z379898556	Z319216580	Z57392956	Z18271720	Z166089686	Z278153954	Z56968573	Z966690422	Z19261965	Z1557056590	Z1228088482	Z1647982181	Z229292558
Z60423769	Z873036634	Z108567082	Z2168499546	Z27002392	Z119968734	Z18472071	Z16563132	Z26762792	Z1252378512	Z1250080890	Z200656342	Z219421066	Z32015490	Z118699848	Z1376470791
Z70794662	Z1551619439	Z57990009	Z1495385201	Z57385474	Z56832245	Z57911610	Z19456322	Z26709363	Z194577024	Z818727278	Z200657052	Z101759694	Z57461088	Z1127124343	Z151830314
Z60249133	Z333759884	Z437212654	Z1171979272	Z319216344	Z1945708819	Z228746484	Z18411401	Z26710645	Z217280996	Z2210710388	Z33485944	Z1428159365	Z397894654	Z193294566	Z48211015
Z70837718	Z1983787383	Z2242856201	Z2111443367	Z57392426	Z240090426	Z44868847	Z317730126	Z26414663	Z15634840	Z1778561104	Z29393455	Z92489585	Z1612251732	Z196118736	Z26445989
Z70798697	Z1926303206	Z220564272	Z2130640634	Z316169340	Z1409330745	Z49540602	Z199606260	Z26762382	Z729099596	Z262221778	Z127099866	Z381223954	Z27814386	Z276141986	Z25746349
Z70858525	Z136137662	Z1082769782	Z57234694	Z319609820	Z1583404504	Z56931841	Z1139382588	Z26133749	Z1673949793	Z1266933925	Z26766000	Z165043132	Z1189024282	Z256720110	Z1213673031
Z605910112	Z952983442	Z637524782	Z1728629553	Z317045718	Z57118996	Z234855694	Z900213498	Z26777662	Z940579546	Z1583387379	Z29046776	Z56814617	Z1647982181	Z57453495	Z102736836
Z605684514	Z196824116	Z104341562	Z1144113792	Z57391440	Z46095385	Z235336637	Z46365232	Z649159688	Z1390795392	Z2230911100	Z56844068	Z1624129828	Z56764207	Z57101189	Z95694654
Z70837066	Z1621564984	Z56938004	Z1227497167	Z335454248	Z1583404175	Z15729502	Z33486690	Z26765774	Z237490262	Z2186882580	Z30482098	Z905776044	Z765742488	Z365775410	Z243545986
Z70833934	Z30341766	Z56347259	Z1181645966	Z96305816	Z57119049	Z19629925	Z25519569	Z26763950	Z1267600091	Z1198107466	Z27152409	Z1939151289	Z343739896	Z1837054430	Z220537812
Z70837738	Z952525380	Z432862594	Z1230603379	Z336089010	Z79736788	Z24949248	Z1082648840	Z26794430	Z197781388	Z1262252988	Z56855208	Z1157834222	Z14788051	Z56761990	Z1014194782
Z70798181	Z53773464	Z219103364	Z2235064633	Z1203512201	Z57176950	Z56924510	Z384378806	Z26826310	Z235979660	Z56886418	Z56812614	Z1139901919	Z989447660	Z90662848	Z27054700
Z30002874	Z1736409936	Z56812733	Z2235066941	Z212978864	Z57705936	Z91650776	Z239083084	Z26133032	Z1217948351	Z1245664644	Z26412251	Z242379612	Z353078180	Z196137820	Z126102756
Z90034882	Z1226862691	Z99600492	Z2235068398	Z28706548	Z238520810	Z1454838342	Z14192292	Z26618267	Z240264662	Z1799815228	Z111782072	Z19896661	Z27742322	Z227968578	Z22545450
Z60249160	Z422699262	Z56867221	Z2238830252	Z317044916	Z46095138	Z742163338	Z166138402	Z26826974	Z2034678731	Z1267882076	Z29084699	Z56865232	Z423315140	Z56896154	Z90102638
Z70903461	Z30469705	Z56985802	Z2238830340	Z57217650	Z196385698	Z15729527	Z1518448968	Z650294542	Z1430521771	Z2301438443	Z30906733	Z90167535	Z25519181	Z196122770	Z29184725
Z30000785	Z27656163	Z1748930759	Z2238830294	Z169794294	Z56767774	Z26765583	Z18242315	Z26979911	Z1703564819	Z2301499685	Z1523316378	Z104532982	Z19698148	Z56346835	Z57028185
Z70799029	Z29583302	Z815760550	Z2144521083	Z1291323769	Z56768813	Z33546381	Z30240713	Z26765559	Z898547304	Z1795817756	Z19262012	Z1815527658	Z1282515461	Z56885244	Z97950734
Z70798045	Z1688712121	Z25104212	Z234895459	Z316169820	Z56768836	Z98608106	Z239083058	Z26763491	Z51957973	Z2238934536	Z30826926	Z225113826	Z454433348	Z645860768	Z209248636
Z70797974	Z1652128057	Z99601224	Z1291772235	Z319215932	Z238523306	Z1797245920	Z596217624	Z1517465142	Z751473052	Z56761910	Z51778169	Z148607646	Z27656949	Z1849012118	Z99319082
Z70792485	Z1386520012	Z166663702	Z1181621619	Z57221550	Z56777458	Z30697742	Z1033146522	Z652726910	Z194577576	Z1020680144	Z18775968	Z152992756	Z746474308	Z56347445	Z92657874
Z70836541	Z232539566	Z85921192	Z56783442	Z57221567	Z30898945	Z641974386	Z403584254	Z26860550	Z194576894	Z1267773605	Z164944150	Z369055696	Z1627935458	Z645234000	Z134821976
Z30003102	Z1787040811	Z55981968	Z25060090	Z57392304	Z57119210	Z1634948074	Z1389504698	Z26827252	Z194575714	Z2218555716	Z821485768	Z1173588074	Z46185005	Z2195096826	Z229195724
Z70799148	Z190662962	Z1135210214	Z25590336	Z30156573	Z119968744	Z54839377	Z240578626	Z26775780	Z94603640	Z415636622	Z644845726	Z19190042	Z634950888	Z48970148	Z15587617
Z70792309	Z744183342	Z56347405	Z27833168	Z57780909	Z57119006	Z56826521	Z126395742	Z240692114	Z203897868	Z940713320	Z19359847	Z225157314	Z1620222250	Z785193160	Z26759254
Z70838086	Z242935152	Z1203051493	Z15660621	Z57399834	Z196386184	Z1521910755	Z216635692	Z57052952	Z168256980	Z1020680272	Z19261797	Z17444426	Z19579276	Z1502697452	Z219126476
Z605774414	Z449698928	Z18427254	Z18930303	Z57217657	Z275391662	Z1259155898	Z225871868	Z18478249	Z318192212	Z1650039500	Z31703975	Z319739094	Z373182322	Z979207258	Z360173764
Z30002617	Z86007860	Z1741978540	Z27393387	Z57239977	Z382926320	Z48986966	Z449096912	Z26396683	Z934848604	Z1889997500	Z26395906	Z972777980	Z1326421206	Z1837062653	Z46503055
Z70780064	Z56841191	Z1443708521	Z31813489	Z57218513	Z119968842	Z48987162	Z368776792	Z359388334	Z453633454	Z1688198421	Z56849759	Z402934530	Z46389403	Z992717358	Z92722980
Z70837484	Z1247095155	Z57455063	Z28623017	Z30007250	Z119968778	Z16093919	Z385059098	Z227820570	Z203916608	Z1511532292	Z88233011	Z46500920	Z354360952	Z30839871	Z96031215
Z606220688	Z1615097492	Z57330027	Z56070583	Z56855632	Z56790731	Z31758782	Z18452849	Z19506766	Z1172257102	Z1263544984	Z29331999	Z1731142575	Z285938612	Z196129476	Z19325389
Z30003162	Z1952209324	Z19981043	Z56995117	Z29961195	Z56775566	Z33645614	Z86175439	Z18524337	Z240266270	Z1992316411	Z19063267	Z164747444	Z19579928	Z1983080568	Z29086250
Z70838540	Z57704271	Z56862775	Z29848289	Z335452500	Z1732804828	Z317429996	Z1225716436	Z16519673	Z1491366701	Z1171979235	Z28168149	Z167928880	Z44429544	Z48968176	Z25455779
Z605682614	Z976206834	Z1162757422	Z19074824	Z237721100	Z56768821	Z649574546	Z954440520	Z758231004	Z203901674	Z54749436	Z219247136	Z92489817	Z644247066	Z1083975576	Z64689949
Z30000464	Z652820744	Z1491270302	Z56783448	Z57238717	Z385171860	Z1790769201	Z1192222584	Z16514398	Z94603619	Z1267881669	Z1823664448	Z229992444	Z86137273	Z1647982587	Z357152478
Z70798274	Z320078504	Z90662864	Z45727083	Z56864450	Z79739176	Z46101642	Z1829073520	Z16512164	Z165184464	Z2238934682	Z27787226	Z27753413	Z951448492	Z370278190	Z223810926
Z70833739	Z56834150	Z201845022	Z18284731	Z57389725	Z56787357	Z737064942	Z1601630830	Z16511115	Z194574842	Z1827897919	Z29723165	Z56830464	Z124922872	Z196119312	Z217746672
Z70838629	Z1952626974	Z103870898	Z18284973	Z27015588	Z1139220439	Z56797738	Z195570032	Z107257414	Z203905068	Z1197992477	Z26548548	Z128083934	Z46346336	Z55550134	Z95789919
Z605759338	Z961105328	Z223145764	Z56906836	Z57785828	Z119968748	Z1413761362	Z921774742	Z1011319706	Z828302262	Z367452450	Z27363033	Z1465206186	Z1251215677	Z68256156	Z65775313
Z200030370	Z56767691	Z56893138	Z19288981	Z30930287	Z32278662	Z56950584	Z1182554713	Z73331178	Z194579052	Z1404661572	Z27358886	Z56812656	Z56886395	Z368565662	Z245302466
Z30001079	Z737466624	Z1696201040	Z15704999	Z316156274	Z200656184	Z90987711	Z433869568	Z73328543	Z194578462	Z2205998776	Z737817210	Z31257622	Z27112805	Z1259273382	Z17308675
Z70774715	Z56832819	Z31153341	Z73416075	Z57239242	Z196386108	Z225654040	Z227733844	Z423185186	Z316327208	Z1446855743	Z19262301	Z165042516	Z422693818	Z166605326	Z1190350257
Z30000889	Z45971936	Z352223348	Z19594204	Z335453496	Z85927261	Z238177652	Z65209811	Z73302738	Z453635568	Z1269638561	Z29731534	Z1624124407	Z995529372	Z969576178	Z65674656
Z70837907	Z317162850	Z643521680	Z26752635	Z57219948	Z57705824	Z2092368820	Z216676342	Z235922152	Z319894650	Z993967106	Z28135159	Z1369387203	Z46346635	Z314606428	Z18550258
Z70837968	Z86003787	Z56346881	Z33362711	Z319609900	Z374512104	Z1313510385	Z994324526	Z295732542	Z45310979	Z1270502316	Z119835128	Z220372020	Z1367119015	Z30271091	Z209249066
Z90001680	Z339394448	Z1491276676	Z28744738	Z319216386	Z62466600	Z57728916	Z196848694	Z1205413059	Z90280351	Z1270482298	Z57456071	Z62466600	Z30624432	Z196117844	Z21509940
Z70857912	Z952983372	Z57899732	Z46092850	Z30425726	Z56832531	Z57805520	Z1411253042	Z441594902	Z197582620	Z1250132821	Z27654341	Z1537392752	Z30447291	Z1266823216	Z18336297
Z70859251	Z1317600031	Z300095782	Z18913381	Z319216342	Z57121174	Z570887610	Z278104360	Z221341260	Z1362321399	Z1201059020	Z285802438	Z25346987	Z247569902	Z235448592	Z392186346
Z50010810	Z1272424650	Z57327177	Z28744125	Z336088988	Z31237931	Z1999528290	Z56889314	Z91260603	Z17608551	Z228584346	Z927394644	Z1603224219	Z140090380	Z1318268685	Z735734434
Z606370332	Z909754060	Z57050140	Z109976232	Z1213746614	Z119968878	Z57098293	Z278104206	Z55411173	Z46293449	Z1723418912	Z27795745	Z367552340	Z29050312	Z1373418228	Z26270769
Z70780071	Z838327708	Z57821826	Z29631809	Z57239101	Z32399142	Z1213674295	Z906123380	Z235259164	Z318173908	Z1259339876	Z29603611	Z165050208	Z220422620	Z56802327	Z71306007
Z70798656	Z449755966	Z1411598594	Z56875560	Z314662576	Z196386088	Z218567054	Z1130711876	Z2001437994	Z646061168	Z56754862	Z30242519	Z90167707	Z1123870588	Z228989086	Z594408346
Z30000858	Z56849491	Z219101048	Z16415258	Z57239136	Z221435224	Z1276778254	Z1556049063	Z44571653	Z453797152	Z1860991703	Z52343166	Z227550378	Z19597497	Z993991008	Z392360232
Z605751210	Z826675218	Z2161539043	Z25488097	Z319216346	Z223701106	Z229171252	Z1653709981	Z318348866	Z1679702679	Z1269702515	Z19062765	Z1624125404	Z815150202	Z56754675	Z1190352982
Z70773847	Z1736411066	Z1245633910	Z27737116	Z1213746387	Z44517270	Z752370686	Z216594276	Z29957318	Z438010958	Z812516976	Z29393286	Z31213097	Z1646436735	Z196129554	Z994299528
Z605844126	Z246226700	Z89264864	Z15704837	Z57218368	Z104829694	Z803129884	Z961917776	Z28591453	Z438010420	Z1526453858	Z44397519	Z1661111547	Z19597327	Z56801548	Z194471292
Z90001422	Z372653644	Z959589234	Z19309411	Z56850952	Z31237950	Z1195562375	Z1981382777	Z22517974	Z197785012	Z1276496837	Z32380593	Z65807350	Z1317589494	Z355423188	Z245304058
Z70825551	Z1339215554	Z1868163291	Z56957952	Z317044962	Z2216781694	Z56870519	Z1663419113	Z18478196	Z1123860194	Z1245633130	Z56824018	Z648170540	Z193284234	Z220564944	Z1196137991
Z803261454	Z56835338	Z219104866	Z25059941	Z56865704	Z92559127	Z415728082	Z1013462166	Z16526090	Z1021113400	Z1268152372	Z46080163	Z295798514	Z54410299	Z235344735	Z92658572
Z70837295	Z212118138	Z1499203025	Z26457862	Z18824911	Z355754594	Z1258992640	Z779340180	Z137392208	Z1422123762	Z1276446907	Z18870302	Z222999582	Z1560037910	Z336481546	Z25403523
Z70797802	Z1422105904	Z1020894718	Z18564242	Z57788502	Z239084216	Z1262327471	Z943849746	Z26763511	Z1245184264	Z1270387277	Z165351018	Z1359543625	Z1814914516	Z1258578393	Z339751562
Z70903987	Z56757386	Z210803722	Z56885258	Z316169772	Z238917674	Z1834265720	Z962552090	Z993326680	Z98627021	Z90122365	Z1126839082	Z1849809187	Z26393350	Z1263820387	Z56850917
Z30000755	Z1237760226	Z1082837606	Z18701821	Z28624219	Z111666438	Z1993523074	Z1139567939	Z26619118	Z397756432	Z2095986893	Z31237927	Z92489588	Z1440900171	Z56895675	Z92657832
Z30002754	Z56758955	Z1021593522	Z18687566	Z56865717	Z1954757699	Z2205958946	Z425275496	Z26397791	Z126934260	Z90663781	Z29355220	Z573241146	Z279814580	Z196129124	Z227420708
Z30001317	Z424328688	Z56828920	Z18780510	Z57221554	Z854577824	Z2306624727	Z777828492	Z26520779	Z297175258	Z1741968275	Z730574990	Z339407520	Z440824846	Z1578736292	Z24100479
Z606151360	Z824289684	Z18847632	Z19175618	Z57388682	Z87003170	Z20198343	Z94602404	Z56777136	Z194556848	Z1691545122	Z27802078	Z991773596	Z1217674611	Z355265972	Z154068276
Z606172440	Z398513248	Z952972170	Z29710924	Z57218054	Z31237933	Z20207123	Z744754776	Z134938738	Z274615120	Z1263529821	Z56903040	Z94793937	Z103764448	Z31197383	Z25043221
Z70820863	Z1415581668	Z646358432	Z26904654	Z317045626	Z729847140	Z90713075	Z840489898	Z1187818767	Z365100256	Z1259087006	Z19262316	Z238833340	Z18311268	Z56770538	Z243545246
Z70837286	Z1422104712	Z763366304	Z56961742	Z335454240	Z220564798	Z926915248	Z1884369469	Z240877382	Z729607372	Z1925930579	Z110096496	Z14361740	Z980532950	Z56618739	Z15994808
Z70799636	Z1157692664	Z111874930	Z25060168	Z336089006	Z31238049	Z1027074260	Z223589864	Z641304780	Z203898370	Z1267882035	Z91909278	Z54611445	Z44300400	Z219395666	Z44314914
Z30002112	Z644872100	Z94601172	Z45250105	Z104363094	Z46054537	Z1221633086	Z19593632	Z28591743	Z927309616	Z594038186	Z978945732	Z229319572	Z18749963	Z820652204	Z166787924
Z604023302	Z1820613619	Z1897485616	Z19354838	Z1213746001	Z119968824	Z1274620617	Z52664131	Z23162293	Z729607078	Z1374884812	Z738510932	Z31213062	Z1623880267	Z343915590	Z21508154
Z200001564	Z168462350	Z56823963	Z29406681	Z198317146	Z217160592	Z1276771623	Z195976884	Z18301083	Z214621500	Z2168541798	Z28156194	Z56812557	Z30796280	Z196118774	Z113878984
Z70799449	Z235467878	Z119993850	Z28905387	Z319215894	Z57214399	Z1409669882	Z126460554	Z168695544	Z27057743	Z57042020	Z30904622	Z335359122	Z108612876	Z281813660	Z109702054
Z30001911	Z1342168696	Z55848627	Z15746455	Z56870378	Z46054290	Z1736456927	Z165031972	Z225725704	Z220594088	Z1947445969	Z85517699	Z56903016	Z304838862	Z33547017	Z1190352878
Z70531984	Z31380487	Z90123554	Z29444612	Z57239106	Z196865684	Z113894432	Z165865972	Z73431569	Z1127133694	Z57127897	Z27793634	Z94835968	Z219402202	Z31212017	Z92658769
Z606428248	Z57240607	Z18847495	Z19594331	Z57779104	Z1165950509	Z1560696327	Z18873539	Z595656816	Z365100244	Z1266854910	Z111666346	Z1281758798	Z119542164	Z1661113440	Z335427258
Z30003176	Z749211364	Z18847601	Z57041326	Z27890155	Z2195993230	Z28096726	Z238779426	Z22509141	Z108546004	Z1162470562	Z57455580	Z238102258	Z1695710358	Z1625822292	Z19507520
Z30000561	Z1175458546	Z56921538	Z15634583	Z335454296	Z196385666	Z31321620	Z46349974	Z216399834	Z1527203704	Z992422462	Z29084734	Z744818052	Z225602086	Z219200548	Z113875506
Z604048038	Z760659538	Z85934645	Z25407982	Z57239916	Z196385658	Z51311772	Z30242016	Z18271302	Z197627004	Z1262237390	Z57314886	Z56804529	Z119763352	Z1966567935	Z96865431
Z70792431	Z102413246	Z1441952195	Z25165503	Z237717338	Z729073044	Z56765131	Z106756484	Z16336860	Z596213850	Z1744715804	Z56806523	Z238658414	Z1583140247	Z1558210260	Z1262357460
Z30003503	Z908193172	Z18846680	Z25319637	Z57239259	Z29906358	Z56771901	Z284445318	Z26725374	Z223310192	Z1434281712	Z29013786	Z18729004	Z27810171	Z196121482	Z18106512
Z70838743	Z1515970545	Z850617836	Z31299360	Z57217628	Z454433348	Z57937168	Z166618516	Z26491512	Z240456206	Z197206046	Z225655260	Z18210949	Z107092322	Z1359573393	Z19235091
Z70837359	Z196386462	Z1483951161	Z25486438	Z57788351	Z1130422494	Z219997502	Z25777200	Z27074269	Z1123859968	Z1266933932	Z112262786	Z1398422089	Z82796718	Z1557400132	Z321158842
Z30002646	Z1752422900	Z363255166	Z13748268	Z57075651	Z1217936378	Z234855730	Z46203587	Z26619393	Z27803251	Z45658535	Z88477029	Z1574937705	Z1337876907	Z196117864	Z1532766018
Z70790684	Z56791256	Z45833344	Z19354749	Z336088996	Z86380421	Z955207540	Z24389118	Z25859174	Z934846704	Z2216711553	Z56775566	Z102380558	Z87616651	Z1741978458	Z19086273
Z900013684	Z1824177083	Z1840239676	Z25590638	Z57221848	Z55337496	Z1416282442	Z19340474	Z27075291	Z335928862	Z1945700461	Z19261568	Z31162351	Z220421258	Z1558572465	Z92657476
Z70797520	Z1385364748	Z1646418205	Z19802074	Z1421560978	Z56794846	Z18951581	Z14224242	Z26983489	Z729607314	Z1020680378	Z29731440	Z953115820	Z1230740040	Z31205939	Z92658473
Z606110960	Z1627535549	Z1913043723	Z19037591	Z317045706	Z111782072	Z30538642	Z402814410	Z26850114	Z45587423	Z2182115572	Z56765167	Z222999572	Z73445927	Z1874098579	Z17545382
Z70820985	Z648609264	Z56985820	Z18285275	Z1213745555	Z29919024	Z62681106	Z395257682	Z26763707	Z19606247	Z2009833089	Z29046607	Z64651929	Z1252426202	Z254325942	Z367559218
Z50010906	Z384065810	Z1491300563	Z45523657	Z339024328	Z56854243	Z104344854	Z25525521	Z26409995	Z365098514	Z1267882098	Z30242474	Z138149820	Z57290870	Z1958232982	Z955764352
Z70787145	Z56897591	Z274588496	Z31300389	Z317045700	Z87030560	Z231316460	Z2181529253	Z26396277	Z365103426	Z966690992	Z19063291	Z16025411	Z99488955	Z56784569	Z73325921
Z70858152	Z57038509	Z1723483716	Z19594248	Z57065674	Z220564842	Z30179405	Z393098168	Z26826905	Z107728342	Z955123722	Z33485949	Z106665966	Z1002316132	Z324553180	Z197598602
Z70798437	Z1343251883	Z90123569	Z15421088	Z26476778	Z55333196	Z56773166	Z14019670	Z26571559	Z203921288	Z966690914	Z46080225	Z227404762	Z31744781	Z645616266	Z14135812
Z606417718	Z86003972	Z54747869	Z19815129	Z57219679	Z55382431	Z167572822	Z940640406	Z26396172	Z1642659745	Z1741979060	Z28149936	Z98194074	Z90726914	Z211311232	Z19507427
Z70904013	Z1226912860	Z56943781	Z16999500	Z333676108	Z31238073	Z167574884	Z24777890	Z73328413	Z365110628	Z1949076348	Z29389233	Z1369405211	Z777305374	Z32023646	Z55667877
Z70901822	Z364995788	Z48847623	Z31300387	Z336089000	Z56758211	Z1431679720	Z51544074	Z1386458609	Z56790928	Z1203582475	Z28162134	Z31103333	Z18430620	Z1127124733	Z1188191652
Z606003236	Z756853300	Z1571032554	Z201639328	Z319216456	Z223699462	Z1802348691	Z165466178	Z165047618	Z29175624	Z1267773823	Z30849695	Z223821358	Z85956573	Z1250132307	Z26859807
Z70798316	Z1332341410	Z17094819	Z16999502	Z335451198	Z31238012	Z1875726713	Z98243586	Z1275599912	Z1171352696	Z1713595498	Z49515284	Z53801014	Z1174724680	Z52404945	Z137171836
Z90007804	Z27656059	Z228585848	Z33331668	Z57245292	Z31238051	Z1915877467	Z366879238	Z1433983355	Z286089972	Z1889709957	Z127099934	Z21671256	Z138887322	Z196123616	Z1139454086
Z70838091	Z53773459	Z1318028771	Z25790861	Z316169776	Z46095087	Z1956501110	Z1631897606	Z239871314	Z104380808	Z53825283	Z850974548	Z211301284	Z27658228	Z211311338	Z103261656
Z90022360	Z237103494	Z1988295141	Z31299353	Z62878699	Z31237952	Z1956515515	Z125237386	Z1213673690	Z55546871	Z1259335876	Z127646732	Z1764621159	Z1230943345	Z1614337704	Z898995766
Z30000749	Z56802352	Z56914851	Z25060086	Z57216927	Z56854235	Z1966567935	Z30241405	Z445153784	Z287309518	Z1868163651	Z46080164	Z64663924	Z1562949450	Z1383690280	Z441095530
Z60249359	Z90050288	Z18847488	Z15487145	Z1213736033	Z55378561	Z2235675333	Z216219720	Z79614247	Z396024398	Z1250132614	Z56347355	Z416858026	Z46312545	Z1172235369	Z747507780
Z30002695	Z1190820808	Z1420814606	Z27888920	Z57218130	Z96205254	Z96093364	Z354951716	Z73329969	Z1583404152	Z2301438387	Z645848536	Z240301674	Z1079813490	Z1614337667	Z92658404
Z70794549	Z54095099	Z343472084	Z19594750	Z314662564	Z31182121	Z118438236	Z224726462	Z1081376208	Z426041422	Z1262237346	Z44343232	Z367553652	Z281939474	Z1958059712	Z955768930
Z200035708	Z26703473	Z90670272	Z15487561	Z30000917	Z1348386899	Z304859520	Z16162495	Z48971916	Z318172138	Z1318147314	Z26402045	Z31104766	Z100462634	Z1874258536	Z17499983
Z70799308	Z901277214	Z235352033	Z15704851	Z1213744640	Z31237974	Z641974332	Z220029408	Z236040830	Z44487949	Z1020680262	Z1430522531	Z220372430	Z1390104903	Z1623871986	Z412573906
Z70797724	Z285126306	Z1365534281	Z17703971	Z57002544	Z31237938	Z973057246	Z166230578	Z243556310	Z806373532	Z1258992395	Z27151131	Z56840105	Z28230579	Z1446850413	Z98445329
Z50019402	Z838390838	Z1021595446	Z16414402	Z319216458	Z57705697	Z1341518424	Z138853626	Z235615726	Z98626059	Z1020680380	Z997796882	Z51777758	Z70616965	Z1692482604	Z49734009
Z70838703	Z1560531375	Z56963372	Z1537407835	Z1213747228	Z1272329120	Z1419496399	Z89213476	Z994058486	Z295652114	Z54814318	Z18870273	Z1430529430	Z128309516	Z1574940592	Z286930212
Z70778290	Z370714318	Z99599028	Z29442712	Z57788509	Z981993284	Z1634947442	Z18618693	Z1033306888	Z336725836	Z1272743960	Z219303942	Z196143834	Z57205465	Z645910358	Z25522241
Z70837707	Z364629138	Z335772236	Z17967688	Z57220347	Z31237926	Z18277846	Z15926471	Z230876272	Z51978425	Z1198107507	Z26395733	Z31066282	Z106309538	Z56844996	Z17544738
Z70798255	Z1309309963	Z203240914	Z25060352	Z56864013	Z1578907397	Z31278762	Z1389229312	Z826678576	Z393636580	Z1459947399	Z645851624	Z407980772	Z1373458463	Z57395674	Z202013894
Z50010198	Z1359496644	Z230658310	Z56800452	Z56892885	Z1341632614	Z33080323	Z1603201189	Z356325800	Z104374454	Z1708091454	Z307687170	Z56872227	Z300207556	Z196120788	Z73274900
Z70838101	Z1171930992	Z367678762	Z24731648	Z1213744656	Z56820446	Z49597791	Z319697564	Z271110114	Z756947372	Z992716898	Z29671084	Z1397235394	Z220423636	Z53842587	Z19801772
Z605719134	Z826979728	Z85930968	Z26066774	Z57239251	Z55327821	Z56569253	Z165036960	Z166777030	Z52024690	Z839575202	Z49506898	Z165049452	Z1128657629	Z1696822351	Z92658626
Z70798948	Z1574746112	Z57980662	Z19355388	Z314662588	Z44397762	Z56570149	Z18279177	Z16422448	Z18243075	Z1335657802	Z29834898	Z115169950	Z283697832	Z57100168	Z25645167
Z30002746	Z56853269	Z56871388	Z18754412	Z57330298	Z238521630	Z15478810	Z44499968	Z16394711	Z115668110	Z2217110365	Z19062512	Z232523864	Z89943166	Z58286909	Z92657654
Z70787198	Z1269784641	Z1245646676	Z25975334	Z316169506	Z2033612669	Z15478829	Z849028126	Z144923832	Z29860224	Z1263529525	Z56762746	Z826211192	Z1568974148	Z336481676	Z740614820
Z200029362	Z1874006856	Z1411874823	Z30483599	Z317045376	Z55346096	Z16077937	Z319366866	Z905882822	Z815537410	Z2197092210	Z25833153	Z56771408	Z56783425	Z196119270	Z1190350270
Z30003300	Z136183704	Z57202012	Z15958650	Z1592859849	Z1422041992	Z16077943	Z212321980	Z967381802	Z234874988	Z262221498	Z27709345	Z31269080	Z67711628	Z439256618	Z29527981
Z70799550	Z1348051024	Z1262246103	Z27653766	Z319609840	Z31238017	Z66323261	Z1024232014	Z442320232	Z203896016	Z1381287295	Z29819846	Z1317954503	Z1148635031	Z56877842	Z227420456
Z605668392	Z969094134	Z1217243219	Z26512723	Z57385487	Z31237995	Z351646714	Z1581631789	Z392069224	Z1454830496	Z927192058	Z1505798610	Z31101877	Z54755515	Z196117758	Z28979130
Z70836919	Z1357579793	Z1172115928	Z33466073	Z57221566	Z56801146	Z16108878	Z29176947	Z299177524	Z194556572	Z1263529783	Z1241520838	Z223821052	Z211321404	Z431948986	Z27915774
Z90025624	Z1591663131	Z2309759086	Z28004930	Z317045614	Z56787368	Z18456524	Z193103720	Z27535793	Z809163776	Z1795817829	Z45646441	Z235544462	Z989444388	Z56867174	Z289987384
Z603979826	Z1828872314	Z1697242456	Z33481898	Z314662520	Z139948158	Z18515952	Z1621716576	Z22509881	Z316326372	Z2160914955	Z1241520852	Z165044618	Z285753816	Z196133726	Z1121635560
Z70786662	Z57199069	Z594977566	Z19355626	Z57218890	Z297487570	Z21390718	Z856102874	Z197417372	Z194579780	Z607822424	Z56801511	Z990436034	Z211328322	Z431530234	Z649101256
Z70862234	Z364992630	Z1833750247	Z56175524	Z57239110	Z87025520	Z54364922	Z18475098	Z18443212	Z338146166	Z1272113789	Z26546268	Z367552440	Z1277645475	Z89283959	Z118185822
Z90009914	Z1104743144	Z296589388	Z16724595	Z316156312	Z1618232960	Z1203069579	Z1001367730	Z17842581	Z1663836202	Z1642389626	Z27152120	Z165052536	Z1307624189	Z645803664	Z96836160
Z30003156	Z166903904	Z55982089	Z279569818	Z57218715	Z1176361170	Z56788697	Z281072464	Z17841786	Z169912612	Z1708090940	Z102448632	Z827120620	Z196020438	Z90122140	Z1190352571
Z70838593	Z31599917	Z220356546	Z25059439	Z57217061	Z368813744	Z403315950	Z198120422	Z16395671	Z318172036	Z940713328	Z45829396	Z68636141	Z54936010	Z57014416	Z17316270
Z606198996	Z1269785644	Z56974905	Z15677526	Z56870413	Z1124141515	Z667457670	Z316873230	Z26826901	Z197782596	Z1404660408	Z55178660	Z1612270602	Z1798356044	Z1957801846	Z92657880
Z20002196	Z431695680	Z325208406	Z28651824	Z57218551	Z56773446	Z932212622	Z2194892742	Z26421750	Z397730198	Z818727142	Z45775791	Z1416660554	Z142703378	Z1267881683	Z74570150
Z30001676	Z966842300	Z26783216	Z19595120	Z56870426	Z139948156	Z932212976	Z1139376437	Z164766820	Z51544405	Z2009852620	Z1980578941	Z80257881	Z746745256	Z56770252	Z73255970
Z30003259	Z1171346571	Z30970121	Z15496322	Z316156248	Z56876525	Z1147473989	Z242283282	Z26826729	Z169912614	Z1945984156	Z1502700207	Z131228074	Z1255979524	Z1478444490	Z52737674
Z20003458	Z17778029	Z56853857	Z51271370	Z57219952	Z119968780	Z1497698194	Z872356646	Z26781028	Z57728820	Z992422596	Z127584562	Z339407512	Z62866107	Z57683457	Z27326927
Z70772303	Z1317590458	Z1829058815	Z24783992	Z1213736817	Z44517332	Z2216562486	Z30242277	Z26725462	Z193322672	Z594038230	Z431814932	Z128095676	Z644367068	Z56886419	Z98195650
Z70798755	Z90940376	Z85935322	Z56116523	Z336088994	Z224120574	Z32934320	Z30241009	Z119271732	Z438020734	Z2096088772	Z18870832	Z94858767	Z48988268	Z196118054	Z411152402
Z30000991	Z769675876	Z56904671	Z14749449	Z317045520	Z196385636	Z374373298	Z74490665	Z917574360	Z2168314610	Z1262237348	Z29084530	Z64627453	Z67225315	Z57460022	Z95624882
Z70857996	Z442738030	Z262221684	Z30368709	Z319216538	Z113643976	Z991895800	Z51543478	Z994385986	Z16385914	Z1626920980	Z215512472	Z2033615233	Z220421702	Z256708380	Z1247029987
Z60249177	Z1581199750	Z196117758	Z15487078	Z57217919	Z113575654	Z1210571097	Z16208674	Z85934667	Z45973454	Z1992316386	Z24126130	Z80352624	Z195798348	Z1401276811	Z219397280
Z70837337	Z117511066	Z1641164648	Z19603875	Z1213745890	Z126049044	Z1252456238	Z165512552	Z826678282	Z742809174	Z1250132453	Z19262304	Z30840982	Z225663868	Z57458756	Z767390438
Z30000257	Z336764316	Z19441517	Z16190887	Z1213745998	Z46443981	Z1409671095	Z51543361	Z14226272	Z45637425	Z1925961443	Z203888944	Z285877214	Z901229978	Z56893126	Z102731850
Z30000993	Z1801636616	Z1151741745	Z18325505	Z335454414	Z223689270	Z1461616483	Z166004396	Z132957352	Z1126868552	Z2044949087	Z31561407	Z1539187238	Z203135120	Z196120012	Z33002697
Z70836995	Z637428398	Z53035686	Z15515152	Z57389255	Z1357237921	Z1521871159	Z839737600	Z1127379628	Z217278528	Z2177031126	Z26548473	Z729391694	Z228942146	Z57453961	Z209249820
Z70836867	Z220541304	Z48850708	Z45237403	Z56915440	Z196385696	Z1614337599	Z204706620	Z87734382	Z1171932248	Z1270446357	Z359420278	Z227822750	Z1223056193	Z344133964	Z19455749
Z70799065	Z119698646	Z227830170	Z18860703	Z316414628	Z56772066	Z1732471260	Z199575038	Z87631819	Z215499606	Z1263820315	Z56763071	Z27051832	Z1037336544	Z645687050	Z1190352234
Z70799250	Z44124189	Z19651896	Z23306737	Z57239137	Z991626834	Z339642898	Z51544640	Z87029805	Z1591836813	Z1953526125	Z30822535	Z56886926	Z90263585	Z57459228	Z92658760
Z605680954	Z1786996455	Z850619304	Z65906401	Z339023998	Z1883315382	Z352521858	Z57040656	Z87019701	Z645237578	Z2082999653	Z738280776	Z118855566	Z1276113838	Z56947587	Z574277338
Z30000992	Z899236786	Z1993522379	Z30632433	Z56863894	Z57627801	Z57001654	Z231956088	Z363406306	Z51543877	Z1270790497	Z57705824	Z238833398	Z1646429323	Z1173768727	Z15965837
Z30001392	Z740440726	Z56347458	Z16281158	Z317042662	Z247607538	Z647166962	Z45565491	Z1551429747	Z194574834	Z940713496	Z18870279	Z363370546	Z119834034	Z57464169	Z875373872
Z606374972	Z829100284	Z1139548751	Z26870120	Z57382721	Z55328681	Z814620016	Z1788027041	Z14228324	Z194578340	Z1273089254	Z28167980	Z57346921	Z220422238	Z55928980	Z92659827
Z90022479	Z237550756	Z100642432	Z29481266	Z57782261	Z238518436	Z1213667406	Z18409840	Z132930280	Z911428768	Z1262250859	Z28135084	Z573240930	Z56829784	Z235352953	Z1147676240
Z50024199	Z1274243646	Z2130643845	Z43986664	Z57218061	Z31182119	Z1531393904	Z126071752	Z1262369197	Z1881805720	Z2235813444	Z56783350	Z1103000562	Z83839741	Z57190505	Z1452517768
Z60323592	Z1634455177	Z219106796	Z24731490	Z316169716	Z49613286	Z1531394087	Z231956112	Z803848062	Z56828897	Z1250132627	Z128047308	Z989401266	Z237683176	Z1437210467	Z17545489
Z70786687	Z1567854332	Z24347751	Z19816078	Z56892908	Z31238072	Z1555979785	Z18243169	Z86893325	Z197584630	Z1250132644	Z28133083	Z1003449802	Z88184116	Z235352943	Z73227008
Z30002534	Z317133214	Z295462496	Z48718911	Z57780645	Z56784220	Z17970187	Z54651437	Z87735924	Z1265530710	Z2146514374	Z1255621892	Z223885500	Z183880530	Z235463236	Z15995048
Z50122111	Z743880988	Z21813138	Z18011367	Z56865651	Z31182129	Z56804308	Z165033188	Z132934278	Z569402174	Z2301527375	Z28139306	Z19512248	Z730353966	Z354361200	Z90036149
Z70792357	Z605958218	Z13634092	Z18605953	Z336483088	Z56799672	Z224054318	Z444282300	Z87739635	Z438008922	Z45674775	Z127623774	Z1513492001	Z14507284	Z1957556149	Z244263918
Z605999052	Z32811897	Z1255526837	Z25404869	Z319609834	Z57783763	Z235352035	Z14106136	Z85929897	Z431647858	Z56968330	Z27666614	Z951357880	Z108636780	Z90122142	Z1376467930
Z70787205	Z56833862	Z1259273372	Z18261762	Z57783336	Z31237941	Z283750626	Z30242375	Z424331532	Z194577720	Z1449756338	Z27151080	Z57008887	Z62779460	Z26754392	Z95694860
Z70806636	Z1239672151	Z2095986560	Z18833711	Z27206045	Z165034604	Z1503947295	Z1544654346	Z2055483958	Z19595013	Z1450533767	Z45599401	Z1334452947	Z68175643	Z969576170	Z69023573
Z605665114	Z1409586854	Z57683723	Z15487468	Z57904484	Z56812656	Z57978807	Z44499540	Z133511382	Z1255533004	Z1821523358	Z30965741	Z285847580	Z237024188	Z90124734	Z955771250
Z70797604	Z49519204	Z408633956	Z19772385	Z1213745683	Z275199702	Z73831365	Z18730211	Z131872062	Z15430609	Z53825543	Z28147825	Z229955224	Z359053400	Z240177188	Z194473430
Z50119949	Z1728243361	Z1741974756	Z27687625	Z336089012	Z55362436	Z104342602	Z46350366	Z131415576	Z104870962	Z2235810238	Z28158305	Z217709554	Z1360180844	Z1335657370	Z44865137
Z30001047	Z769675984	Z1385479468	Z15476209	Z57219548	Z204004654	Z242397966	Z92509910	Z127463894	Z56826192	Z1895741700	Z19063277	Z432287342	Z19684188	Z56926682	Z24493954
Z30000599	Z56834237	Z57980676	Z278156958	Z317044912	Z46203828	Z356390760	Z195623772	Z119979230	Z237506342	Z1266854972	Z56769842	Z335359134	Z1567614021	Z32014925	Z73321747
Z90022576	Z346163468	Z153528580	Z29804663	Z339407648	Z641451352	Z356467026	Z65038182	Z647471758	Z25162641	Z1267881652	Z56780461	Z99023853	Z1411231783	Z31189037	Z194470406
Z70836657	Z1653841852	Z432762794	Z29444601	Z57788508	Z432870780	Z359420380	Z359440856	Z26619824	Z729082982	Z56926537	Z92045675	Z128135924	Z289148254	Z732608390	Z511141556
Z605929140	Z1143083761	Z57042017	Z28744078	Z18825329	Z967001746	Z381428998	Z24173041	Z134870820	Z666972448	Z2234631229	Z127646870	Z31104941	Z1444068044	Z32014913	Z1980557893
Z70825243	Z972760428	Z54628157	Z45681640	Z57245068	Z31182275	Z432167162	Z1478268774	Z26763425	Z51250002	Z1267881628	Z997807324	Z426102708	Z59181970	Z1373418193	Z232523248
Z604655424	Z126206700	Z88096123	Z15565547	Z1171639588	Z167022418	Z436073198	Z734888142	Z26148627	Z15958359	Z1258578229	Z27782910	Z1379875819	Z142175698	Z57448306	Z1190352837
Z30001192	Z1603228099	Z1491234875	Z33310914	Z336483146	Z165034402	Z594038150	Z229974752	Z26762215	Z1359373544	Z1665154799	Z44397722	Z1574937355	Z666064864	Z637728628	Z652727804
Z605576396	Z406436308	Z13907297	Z19287580	Z57219252	Z119968742	Z653169000	Z165175908	Z26520778	Z46645698	Z1259341042	Z1430550726	Z648339510	Z89670938	Z31234909	Z649765480
Z70838791	Z32865633	Z1318255135	Z15487387	Z56920138	Z729847202	Z1409282439	Z16162910	Z26397003	Z359641110	Z1255523360	Z26628875	Z653482610	Z295858498	Z56789548	Z17545149
Z90037983	Z257803658	Z56930794	Z18851821	Z57239109	Z44301037	Z1413927346	Z321115912	Z26396201	Z1665813562	Z1416200829	Z26548583	Z1360022717	Z802779354	Z637723280	Z731361954
Z30002259	Z252925762	Z942953744	Z29481179	Z57217759	Z27360199	Z1642753403	Z18429901	Z26148841	Z1682152201	Z138446288	Z27812633	Z56805166	Z287307932	Z31139071	Z18108006
Z70799069	Z56823429	Z1266933940	Z19243484	Z226254936	Z2238830294	Z1796696568	Z52709253	Z25622078	Z234874990	Z1259339793	Z1238929165	Z223826704	Z142403806	Z56777894	Z109573872
Z30000763	Z26514086	Z44590045	Z56982891	Z57221543	Z56787272	Z1895583434	Z106511296	Z25518624	Z1031699366	Z1993522731	Z29082513	Z64663028	Z237580922	Z1762046624	Z955768960
Z90022681	Z29584009	Z56756342	Z55501855	Z359383060	Z1143443612	Z26781104	Z231949114	Z46616418	Z51866174	Z1259339722	Z27789337	Z18865952	Z27879707	Z57720772	Z1320083879
Z603420350	Z1258341883	Z850623464	Z15703870	Z57216969	Z666970074	Z56773156	Z359441360	Z26860551	Z804889936	Z1259155957	Z29325741	Z839814276	Z220004114	Z645739768	Z649461656
Z605678754	Z1167942545	Z57328816	Z15709346	Z316169778	Z666970070	Z70961167	Z29177490	Z26781765	Z44355586	Z1266933812	Z52933941	Z92489571	Z1239646158	Z99601204	Z225958196
Z60083131	Z1165479101	Z85926074	Z56817062	Z18825474	Z1232761757	Z1672069541	Z433453616	Z1041114250	Z438022178	Z1259161655	Z26546362	Z128098710	Z102264662	Z368587072	Z19087107
Z70838309	Z1576075962	Z56919230	Z18979407	Z56892918	Z64370401	Z134375960	Z52740722	Z26826724	Z1155484125	Z951402072	Z1265624832	Z165240766	Z124014174	Z355423322	Z20176669
Z200007252	Z298680760	Z74321207	Z33332391	Z56865722	Z111666346	Z1116559686	Z298624864	Z26595847	Z147726938	Z1262395930	Z127886298	Z737623728	Z90527037	Z354353748	Z25218783
Z70798340	Z1873103489	Z90664554	Z14196012	Z1213747368	Z46204333	Z1738061818	Z1139363852	Z26421256	Z25190853	Z2182115573	Z56870589	Z1379877728	Z1654168356	Z838117528	Z73334503
Z604383544	Z448188356	Z104342548	Z15705547	Z319609866	Z31237967	Z54315751	Z66717756	Z26410249	Z438025440	Z951402068	Z19261301	Z196153094	Z220062742	Z85921037	Z167221658
Z50122977	Z195996468	Z56800652	Z16831602	Z57218398	Z239083136	Z219102100	Z817571404	Z228592080	Z1171352743	Z271099482	Z30824740	Z128121862	Z397784354	Z104378210	Z64648322
Z30003393	Z1543077264	Z57989304	Z45595260	Z317045584	Z954439172	Z220379756	Z220634706	Z216811320	Z15746780	Z1428159821	Z26552695	Z238098918	Z56836681	Z1837062998	Z92657468
Z900015710	Z1226940548	Z397850000	Z25165371	Z56864455	Z227830918	Z1272236890	Z30240677	Z212682426	Z229196586	Z1258948216	Z45599349	Z196135662	Z288647076	Z235342045	Z25428341
Z60314926	Z1513881484	Z104442664	Z56780922	Z57784140	Z57119063	Z1272399631	Z30242220	Z1515775509	Z237710046	Z1889917373	Z1262401217	Z29013546	Z1385118955	Z30839880	Z73258168
Z200005736	Z126483374	Z220145372	Z16554644	Z57329406	Z196386212	Z1272427263	Z1328631841	Z114213176	Z738131896	Z2309761486	Z46080221	Z823384788	Z1688709469	Z196128156	Z1238940565
Z30002307	Z97249076	Z287722698	Z26940217	Z1151325527	Z961147958	Z1642703714	Z355495032	Z25422427	Z1444933367	Z1259163773	Z18870050	Z220601418	Z109730156	Z220564244	Z1802731698
Z30001749	Z606366038	Z2238935018	Z108620964	Z57239903	Z223458276	Z1522566619	Z30241871	Z650559166	Z934846394	Z1020680132	Z119829518	Z91077093	Z220425236	Z33029654	Z142695972
Z70902505	Z1558889900	Z367452252	Z252857050	Z46056720	Z239546962	Z1142833920	Z165962784	Z56973984	Z978855332	Z1270358398	Z116821686	Z238829874	Z1882168598	Z196120644	Z966894738
Z30001267	Z101445240	Z56804752	Z19242818	Z316169370	Z1872520745	Z1642867187	Z1712408465	Z50921127	Z225224424	Z1820007612	Z27627456	Z212146378	Z280117678	Z85923396	Z955770560
Z70775230	Z383178620	Z738562010	Z19299856	Z57238746	Z972380286	Z1679009627	Z1381484851	Z26990695#1	Z449047312	Z803145570	Z1190187563	Z231311194	Z397881504	Z2092368820	Z98445196
Z605853908	Z1139284948	Z57040486	Z19815348	Z57217687	Z87010070	Z1679010201	Z823500146	Z26848635	Z653906140	Z1262237162	Z87583390	Z229665398	Z1413228845	Z31223514	Z209249112
Z70797718	Z1069956608	Z30172924	Z19136280	Z57458485	Z1687485507	Z1679012435	Z116821840	Z26725615	Z226324382	Z57329385	Z840858290	Z651864760	Z200028774	Z1509210500	Z17545709
Z605662438	Z88245608	Z85934877	Z25059906	Z28006307	Z239083080	Z1679016601	Z1262246156	Z26725115	Z1262269382	Z1483951258	Z19262310	Z128181240	Z909619928	Z1266933815	Z20128362
Z70852983	Z1205181671	Z56964489	Z25486317	Z316094148	Z117134634	Z18271583	Z234893925	Z26471549	Z26340015	Z1675167186	Z57119006	Z150086668	Z1607909040	Z968697952	Z102735378
Z605713372	Z196386114	Z213829948	Z16399604	Z319216950	Z56787341	Z48987103	Z1127166521	Z26336968	Z1445555213	Z1270403519	Z19367226	Z106804000	Z119006042	Z2235078164	Z1171712652
Z70181487	Z26394373	Z17629608	Z15704913	Z57458172	Z285797086	Z48987140	Z1162952074	Z26065265	Z1155483062	Z138446252	Z19104027	Z134439454	Z1324016043	Z1263529605	Z91060872
Z70797514	Z1632801021	Z850635520	Z56794844	Z56865661	Z315929872	Z54226852	Z195604434	Z25970726	Z787344016	Z823287438	Z29649731	Z1334985479	Z1784078447	Z196130786	Z25589614
Z70837276	Z1934620600	Z17148238	Z28743355	Z57100322	Z46211661	Z56755395	Z240303606	Z25957299	Z1171352725	Z57965384	Z32812132	Z1362321399	Z90622422	Z220564202	Z1818891940
Z30001059	Z1591158553	Z256709066	Z109086484	Z317045742	Z31182261	Z57472940	Z397960856	Z25422679	Z85879908	Z1020680120	Z57969961	Z573337188	Z1250976827	Z285574264	Z827247084
Z605949808	Z69092063	Z2197092812	Z15488270	Z57789781	Z1176314016	Z94795647	Z90573656	Z167284996	Z1993923437	Z1251171298	Z1029486094	Z56812585	Z24308917	Z1318268952	Z74573209
Z70798561	Z364730416	Z56779118	Z26980177	Z57782357	Z55386516	Z118438350	Z343584842	Z26762252	Z14184204	Z1250132818	Z56798655	Z288909788	Z240712982	Z203982424	Z92657329
Z30003262	Z960527184	Z56926668	Z29502450	Z336088998	Z195299992	Z220378696	Z594038250	Z26522084	Z215364050	Z85886715	Z62821415	Z1647890721	Z285711648	Z1837059348	Z21508370
Z70838015	Z1693411118	Z89264909	Z91154567	Z319609862	Z212433780	Z336520262	Z18741166	Z26455774	Z229761994	Z1258948129	Z318988628	Z31118656	Z802769402	Z1250132272	Z1454298958
Z70797827	Z1830843981	Z90503343	Z25485917	Z316169366	Z144732700	Z336658254	Z270231794	Z25648342	Z229318694	Z1259161673	Z56783836	Z370738482	Z238230208	Z343926434	Z56778243
Z604470156	Z56899691	Z453526616	Z27687544	Z316169588	Z55334271	Z1171501651	Z48825741	Z230147936	Z1444941684	Z1238477867	Z1823915939	Z237981768	Z99276936	Z270751048	Z981836322
Z60249293	Z1319775892	Z119992302	Z16832369	Z1532766437	Z46203958	Z1203266723	Z232328900	Z1037991410	Z1335825915	Z1268152381	Z27152791	Z806914830	Z993020414	Z1222278639	Z1696203642
Z70799640	Z1815894345	Z59183904	Z15412181	Z57218131	Z56825811	Z1251445541	Z1454582997	Z26759981	Z1002428154	Z1266854907	Z237797446	Z54178548	Z29130661	Z354353396	Z25384306
Z30001057	Z568833444	Z323076288	Z16831596	Z319215842	Z46045073	Z1259041026	Z745546412	Z26724437	Z30085377	Z55264566	Z45599426	Z229453428	Z275105104	Z728940852	Z295463228
Z70759095	Z1418610592	Z56985762	Z109341490	Z316169822	Z57783770	Z1991792195	Z1838457957	Z25621702	Z281568964	Z89283349	Z52343001	Z1272272947	Z31476123	Z1101435033	Z96028995
Z50019473	Z166676658	Z44493085	Z18931996	Z316156316	Z31132462	Z1991793699	Z89268377	Z17973788	Z100462604	Z394693580	Z1127122607	Z1157795742	Z239535154	Z56176185	Z595287218
Z50122508	Z1318096469	Z1259273336	Z27117934	Z316414520	Z56823653	Z2213893363	Z165938384	Z952434600	Z51811476	Z2092369402	Z30536436	Z165042538	Z1444162501	Z220564826	Z81857163
Z30002786	Z31974521	Z223042454	Z18302416	Z57075426	Z87021880	Z19629430	Z29176612	Z952430470	Z1155485382	Z56968898	Z56815123	Z44305068	Z915482898	Z126932634	Z107310210
Z606080302	Z30468784	Z1723542297	Z25486409	Z57462212	Z127646870	Z381768310	Z113586278	Z744977838	Z1272797903	Z1459435506	Z27850631	Z1039077648	Z195567912	Z1130199612	Z25037842
Z605844238	Z55941845	Z123996756	Z29482119	Z316169774	Z196385638	Z742790618	Z45657055	Z48851177	Z1665819781	Z1262237333	Z29903895	Z31066285	Z220421744	Z31198131	Z127654592
Z70799307	Z1152248504	Z26546751	Z48717768	Z314662514	Z1382634332	Z1134224029	Z238803710	Z57161692	Z599676620	Z1274311081	Z1144457162	Z573224248	Z19697718	Z118438326	Z16242917
Z70797757	Z167697154	Z1741960189	Z25485797	Z317045386	Z31237960	Z1529312903	Z25084399	Z336778276	Z56849649	Z138139914	Z30177639	Z104341950	Z169465360	Z56174652	Z17873965
Z70837184	Z1174955757	Z220001862	Z51382022	Z57219545	Z46070124	Z25461642	Z1454542296	Z225661886	Z153823434	Z1407654400	Z46613472	Z79807003	Z821865770	Z1373423226	Z360152756
Z605662950	Z872816610	Z57127374	Z26538003	Z57216908	Z219298444	Z31936108	Z165171796	Z225650506	Z408047804	Z1889902538	Z31237955	Z1139209228	Z19801006	Z56772072	Z19086812
Z30002682	Z899235082	Z26343459	Z19320270	Z57784141	Z1611183565	Z32312046	Z2002837034	Z225651600	Z941537634	Z1357902409	Z56761457	Z431619064	Z109667152	Z256720050	Z596143118
Z50008918	Z1165471644	Z442916090	Z19816471	Z359383082	Z116490200	Z56783815	Z316406562	Z225653548	Z971191558	Z1258578208	Z425266380	Z356191524	Z814751762	Z279841532	Z194472982
Z70905123	Z1233499761	Z104381408	Z13979605	Z57788507	Z56805128	Z62847707	Z18357089	Z225653598	Z1175711290	Z167837764	Z30906564	Z134710566	Z1677392264	Z56949556	Z412794564
Z200029646	Z1231348410	Z1787626920	Z48069215	Z1213746618	Z74460071	Z15583807	Z728956634	Z226363496	Z2043491856	Z57912393	Z1217539062	Z25108420	Z113638844	Z354361612	Z197625788
Z70838311	Z730572934	Z909789532	Z16926349	Z1213739568	Z56812557	Z57389926	Z1438258192	Z224158630	Z225221806	Z57396987	Z56869009	Z139919392	Z850984692	Z196123508	Z1190351522
Z30003399	Z437003854	Z56943557	Z15860105	Z57218770	Z200668132	Z76804984	Z1419521936	Z231932598	Z15477990	Z1483950906	Z27783004	Z1623881837	Z51532582	Z1913661252	Z1185199161
Z604003330	Z1786307510	Z1343597788	Z56934458	Z164974578	Z30898799	Z241863894	Z1139453333	Z429301060	Z978854664	Z1981870426	Z44314916	Z573239852	Z104535684	Z227830248	Z46085218
Z70797619	Z102417316	Z2143572652	Z31285174	Z317042674	Z1024472218	Z1627761731	Z57175678	Z432287718	Z808801202	Z137545702	Z64370401	Z226216398	Z397856142	Z991108106	Z151829156
Z50122295	Z1912540840	Z292799620	Z45535114	Z316169336	Z196385886	Z1675269678	Z48834331	Z906123504	Z57985610	Z1263811742	Z26489671	Z645939642	Z1189013598	Z276130108	Z220601630
Z70799046	Z1964919612	Z433349880	Z28650622	Z57217124	Z56781965	Z1896855839	Z195656526	Z104342844	Z409017706	Z1267773739	Z424802162	Z74546490	Z220045974	Z28073511	Z17719932
Z803788400	Z1282113618	Z228780592	Z18927181	Z57221552	Z1213652259	Z15752212	Z416798762	Z26332795	Z1245134172	Z1245633086	Z18741584	Z1908328733	Z1193689908	Z991000458	Z823518560
Z605580370	Z56904620	Z168883336	Z95926638	Z26395710	Z641666602	Z15752275	Z1139452793	Z449530932	Z336778652	Z1263529675	Z45599339	Z31257649	Z290588262	Z432102050	Z955770820
Z606254902	Z166695778	Z90503198	Z448151204	Z57239264	Z432885114	Z55663908	Z198118800	Z244372494	Z1084028176	Z1276496846	Z56826711	Z19626884	Z244346098	Z968638682	Z104953232
Z60411171	Z1348344712	Z997470344	Z26009556	Z160783734	Z196386104	Z57104466	Z1421630813	Z166892144	Z45651403	Z1259161641	Z29459564	Z68339783	Z1137628549	Z1837060014	Z165044302
Z50080181	Z1617104662	Z1925930174	Z74399506	Z57788307	Z1618097424	Z57973995	Z17834907	Z1368721622	Z317736764	Z1245633308	Z27152428	Z64680453	Z44305839	Z838081762	Z238123152
Z606219792	Z409997634	Z56945963	Z15951814	Z316169638	Z49732289	Z66655025	Z1182663584	Z102175050	Z145915848	Z2050725177	Z741558702	Z1267759823	Z69098349	Z56767775	Z412774176
Z30000990	Z56070633	Z284734136	Z27687268	Z316169780	Z27623876	Z91652474	Z153823434	Z99054387	Z952128844	Z1973465551	Z56759490	Z1618411279	Z729880660	Z31196779	Z102735112
Z70837765	Z1269819185	Z17433509	Z19354732	Z1213748474	Z56787311	Z99529222	Z32820038	Z73739206	Z666966740	Z1258948229	Z28290745	Z285595966	Z646451446	Z30624397	Z25505786
Z60049165	Z53773470	Z1247416893	Z27769822	Z57219242	Z1220508510	Z118508390	Z19678139	Z212295256	Z99986318	Z1276496849	Z570758236	Z220086422	Z422361566	Z1309309963	Z89215803
Z50091506	Z739800330	Z229501074	Z15487215	Z57237936	Z1652086478	Z133882194	Z1615250807	Z223372300	Z1444932781	Z2106602827	Z58306347	Z115116394	Z1155811306	Z1957890638	Z22560734
Z70823103	Z959590228	Z1245636356	Z19075383	Z316169616	Z31182148	Z154660614	Z453633228	Z223372270	Z14184690	Z1953525544	Z353247822	Z56805128	Z1127332137	Z238676528	Z22561012
Z605764290	Z1444491781	Z242525586	Z19290610	Z57788500	Z1624201769	Z237852858	Z1143055564	Z220415654	Z354444958	Z1713622085	Z56764173	Z989400454	Z393174014	Z1582264105	Z29085960
Z30003112	Z1557209538	Z18520570	Z19815397	Z30376405	Z119968772	Z359513850	Z1025069914	Z89469829	Z768747354	Z1333717629	Z18870134	Z1537045422	Z356363888	Z196118282	Z16383985
Z70860042	Z236189112	Z126067830	Z108851208	Z18825230	Z119968828	Z1134990155	Z48825627	Z222994282	Z214977074	Z1868350141	Z57119210	Z1624125855	Z23673057	Z1430814775	Z212157066
Z200027432	Z237461956	Z815264094	Z16322312	Z57907336	Z56812538	Z1945696023	Z238074492	Z73468240	Z1343158808	Z1501472394	Z59421288	Z990436084	Z422468366	Z1556995020	Z423000676
Z50019412	Z510232254	Z435525636	Z55499501	Z336483098	Z46045174	Z17458457	Z33546594	Z73331824	Z197780518	Z1694645421	Z57119049	Z165129140	Z1137174189	Z196120140	Z757150366
Z30002920	Z1770055445	Z212060034	Z49609621	Z1213736821	Z49539440	Z27782567	Z168080826	Z237618136	Z169912624	Z1259162031	Z87025520	Z16253686	Z1682034865	Z1889706339	Z194472150
Z804231682	Z88244171	Z99598998	Z18917207	Z57237926	Z31238026	Z27795387	Z44499112	Z73312396	Z335931040	Z1003146522	Z2238830340	Z103910582	Z449703672	Z1258850980	Z271758240
Z603399192	Z1391682934	Z1696822319	Z216919694	Z57239140	Z30899562	Z28274151	Z319055324	Z73315941	Z1094891922	Z398513418	Z29418650	Z56812587	Z1590920942	Z1129909122	Z1530984795
Z30001813	Z1040548202	Z1981870389	Z19594094	Z56865718	Z44517331	Z28548151	Z15925897	Z392685436	Z66893360	Z45658593	Z31099713	Z2010702565	Z26432901	Z2108810120	Z320047844
Z30002842	Z595406192	Z56889385	Z16415441	Z317042788	Z57170841	Z28806110	Z46211010	Z44375893	Z978998310	Z1262254286	Z127288700	Z196156356	Z46328354	Z1258869849	Z431734066
Z70792433	Z558497636	Z52614692	Z19116202	Z57780304	Z44517267	Z30917844	Z352402134	Z165124100	Z1155484944	Z1405291504	Z229589130	Z106803510	Z108810530	Z240126988	Z194471092
Z603975336	Z909935456	Z1592094243	Z45538029	Z57238639	Z238920914	Z44593142	Z667599750	Z166605092	Z203900914	Z1540004832	Z24126526	Z1162791917	Z45895799	Z373221060	Z431811248
Z70837361	Z317188096	Z1483951153	Z15704843	Z319215766	Z728952308	Z90743365	Z195974362	Z57229125	Z1672028564	Z1405445718	Z44304533	Z1324009105	Z367565642	Z1258869891	Z65811496
Z30002751	Z1837765830	Z636180354	Z18678274	Z319609804	Z55327606	Z875236694	Z1863666690	Z401534230	Z203895966	Z1267773626	Z26414334	Z372128744	Z1409330612	Z1918542397	Z98445181
Z605910244	Z247156170	Z433625900	Z19386480	Z336483182	Z1119503635	Z932997760	Z103886702	Z1452292645	Z1123861972	Z916846986	Z374511992	Z285126306	Z24629639	Z666507054	Z813085782
Z70902091	Z767246674	Z33546222	Z980171666	Z355444736	Z56849589	Z99600358	Z88911044	Z1720849524	Z1140062352	Z1245649993	Z27670761	Z56832824	Z382825854	Z751573368	Z1452112367
Z30003029	Z32840641	Z30957521	Z27119309	Z319609794	Z246071648	Z15910167	Z1841679702	Z1644550646	Z229228622	Z1501472370	Z57315562	Z430325854	Z731145778	Z56910398	Z1157834198
Z70797455	Z820956192	Z1497164117	Z25485847	Z316169770	Z196386462	Z952983858	Z46394693	Z1212175771	Z1665829611	Z2235790715	Z29906703	Z241121524	Z875361204	Z27644336	Z1203020277
Z30001138	Z362120046	Z875687548	Z19594232	Z57239113	Z431879190	Z1143981339	Z135355460	Z1640892813	Z90492515	Z2301499713	Z52342804	Z31229631	Z382779120	Z196126840	Z94852179
Z401462800	Z1699957364	Z46172045	Z289028660	Z316169786	Z196386114	Z1276777268	Z325706566	Z242939868	Z212628808	Z1258578227	Z25834004	Z1624123858	Z901855658	Z108567134	Z2038288168
Z605962830	Z972757636	Z17559639	Z18851810	Z57238672	Z46442558	Z1734853636	Z223814024	Z431811218	Z438027158	Z57127389	Z19103845	Z1614733567	Z56931701	Z738732746	Z1222027524
Z605908862	Z1139452553	Z56855767	Z15959853	Z57217278	Z31237927	Z298641814	Z239086320	Z942119142	Z997775638	Z57127549	Z56913142	Z203922274	Z26394400	Z850974226	Z854294294
Z70837419	Z1273889485	Z394650316	Z16022152	Z57238634	Z1615019673	Z14476157	Z169507952	Z1610478325	Z753988976	Z58981971	Z18776667	Z285622016	Z359439816	Z235354547	Z92658196
Z605673170	Z238124566	Z2069946204	Z28620545	Z1213736387	Z332681154	Z15907612	Z26794274	Z274553544	Z51944958	Z57127454	Z1833479136	Z1676400309	Z1484011575	Z729665384	Z33042962
Z70832564	Z48822672	Z433329334	Z27650908	Z317042676	Z223699468	Z46237359	Z237731426	Z925807882	Z900738712	Z1263529736	Z198013804	Z285575404	Z90570269	Z196140618	Z165107290
Z50043344	Z1603754642	Z1841940092	Z20210923	Z18825333	Z972382308	Z50921591	Z105649350	Z240671082	Z197780632	Z445129502	Z19261569	Z229349418	Z643627804	Z594038254	Z237943306
Z604045478	Z337919956	Z874810938	Z56772149	Z57217063	Z237733762	Z97373060	Z1261911529	Z1493073443	Z438025812	Z1698549653	Z57456020	Z46521525	Z105518740	Z56823669	Z28655783
Z606002174	Z27794985	Z221429176	Z25060823	Z57217629	Z119968768	Z104662212	Z382913386	Z238433802	Z296537142	Z1259087048	Z70909126	Z983531472	Z396138138	Z645859120	Z1246214938
Z50061819	Z906014892	Z56917127	Z18300855	Z355444904	Z432870842	Z106747890	Z1551840245	Z237578016	Z55184019	Z1262237405	Z27150966	Z165042488	Z1410217350	Z285572192	Z1190352304
Z30002918	Z1082342250	Z118438314	Z28281726	Z57399483	Z432885232	Z221429952	Z19931250	Z234860304	Z999862414	Z1587257433	Z285793376	Z25587849	Z346142594	Z56175948	Z131763126
Z70855066	Z32811983	Z46163685	Z88614554	Z57219281	Z650085846	Z228330764	Z27674243	Z226058362	Z214687222	Z1160900194	Z110099008	Z56870652	Z237162580	Z285797520	Z364745944
Z605730288	Z1151813591	Z573342920	Z18979977	Z1213746371	Z44517190	Z228330902	Z16899719	Z1891672967	Z929466386	Z1172115957	Z840858058	Z28173548	Z643122542	Z85923111	Z74585188
Z70832611	Z1230399654	Z1491257178	Z28973933	Z57217282	Z31132479	Z319534606	Z237736850	Z166982746	Z197679374	Z1374884947	Z30355100	Z56948553	Z90747565	Z68385989	Z92658274
Z803793042	Z1742548217	Z1834278338	Z29481121	Z359420004	Z200657496	Z594272024	Z234809138	Z167061352	Z356622106	Z1267773520	Z28276282	Z19845299	Z197427434	Z1576892311	Z74653111
Z30002853	Z56761593	Z90121787	Z49670059	Z1532766347	Z231954458	Z771176094	Z1310765886	Z96822248	Z649229844	Z2188171555	Z32279136	Z1359495419	Z44121592	Z212045136	Z1273713935
Z605846720	Z1544585525	Z56040677	Z26883862	Z26535690	Z30898792	Z1310422934	Z216578998	Z968938518	Z52000619	Z227905612	Z28205523	Z19893332	Z131470400	Z56893162	Z955768346
Z200032202	Z1119902758	Z219205508	Z288853646	Z56892923	Z1024444982	Z18278603	Z143326594	Z19506456	Z25044185	Z2234185702	Z1900542734	Z1471576658	Z319109458	Z1652268815	Z96913203
Z401889826	Z940473102	Z203240878	Z17921347	Z57781665	Z57404736	Z18477552	Z103724178	Z466830626	Z28169322	Z432066942	Z318992238	Z220429420	Z239914254	Z57921676	Z194473126
Z605698322	Z126483776	Z1428159366	Z19242754	Z319216396	Z316414548	Z19287998	Z26794534	Z371998788	Z17378523	Z1247413446	Z1980578926	Z92489570	Z17102297	Z166655112	Z1083557130
Z70797874	Z1574743879	Z52697284	Z16400832	Z56892929	Z31182260	Z26395297	Z56905048	Z905880998	Z1144495662	Z1407007328	Z30187464	Z237862880	Z230760434	Z196139306	Z1366625422
Z606001220	Z56865270	Z1642061015	Z16832205	Z56892884	Z300441614	Z27674303	Z223824712	Z225732368	Z1843932327	Z1276496835	Z56795428	Z448175166	Z1365454129	Z1172235284	Z489268602
Z30002848	Z1768396345	Z89268363	Z15581035	Z1291241886	Z31237953	Z32448097	Z240210958	Z912541468	Z107247124	Z1020680384	Z277956262	Z326301812	Z26333042	Z57982355	Z19506830
Z70823242	Z29191168	Z16725602	Z28104768	Z228269738	Z55354696	Z73322690	Z89583574	Z423202264	Z368244910	Z2235810207	Z28182364	Z422221732	Z230927710	Z1957487871	Z194144388
Z804131456	Z1736408736	Z803801940	Z109728074	Z56892886	Z941864766	Z87751790	Z143975806	Z1563146079	Z438024072	Z1649677743	Z237208922	Z46494451	Z980253206	Z1172208349	Z28667968
Z804640404	Z108839710	Z666390870	Z19289355	Z56865560	Z57391953	Z203971892	Z387304490	Z223388582	Z44297189	Z940713326	Z900390528	Z1359375623	Z1402625941	Z354353430	Z930943290
Z70837776	Z1571797901	Z71308424	Z25259705	Z361996752	Z56850673	Z203981484	Z46199516	Z450470272	Z56691928	Z1259273326	Z19103933	Z423140212	Z229324680	Z196119690	Z14002639
Z30001363	Z827033592	Z873753598	Z27402806	Z57788573	Z846858100	Z235573262	Z239810474	Z225733852	Z1318268685	Z57107760	Z407896590	Z234865628	Z1127176425	Z1172208326	Z335928896
Z605883774	Z1535710365	Z124924420	Z73459829	Z57216913	Z196386532	Z240148450	Z731273464	Z1815222769	Z1603621887	Z1266823200	Z425018246	Z421739466	Z648487710	Z56828265	Z1820209171
Z605656336	Z813127278	Z57980315	Z26940106	Z57788501	Z1900683604	Z1510269552	Z223814076	Z1693445998	Z19818061	Z2234185673	Z27152507	Z1409331448	Z425610214	Z645859130	Z24536697
Z70799675	Z1558441540	Z1913043764	Z26485196	Z57239319	Z1862066940	Z1527073078	Z2027649376	Z104344174	Z829242160	Z802671710	Z15685922	Z1359513116	Z1082684340	Z1172208325	Z605671142
Z900180174	Z53772526	Z30154175	Z26497567	Z319215694	Z196386274	Z1538473835	Z217630412	Z105757524	Z57043569	Z1815149150	Z738280638	Z27747612	Z285571922	Z104341284	Z924350990
Z803623344	Z238181222	Z419514368	Z18333418	Z56865601	Z104829396	Z1538617526	Z238883444	Z104344226	Z361018238	Z1820078170	Z56839749	Z1430529436	Z240622334	Z196120740	Z449768022
Z30003198	Z1591667740	Z27476951	Z29481072	Z319216474	Z231955808	Z1538621287	Z1152692763	Z119266590	Z29843595	Z2044769224	Z1344543432	Z1333195879	Z48859693	Z57229229	Z1127203738
Z1001275652	Z119629972	Z1575060441	Z28590408	Z317042688	Z56870238	Z1538641000	Z44561884	Z95759852	Z368333552	Z57396985	Z751851082	Z16184168	Z1329857918	Z2285378044	Z955769002
Z604189418	Z73244821	Z31189099	Z26511984	Z319216336	Z31237985	Z1557391319	Z648616030	Z73328948	Z1454697365	Z1270387255	Z1124141275	Z375281822	Z374828042	Z1272384454	Z102735114
Z30003404	Z1395830228	Z56926559	Z14471983	Z359383102	Z56876519	Z1601748401	Z1682938183	Z73311963	Z237506856	Z1770193479	Z56755278	Z16183552	Z220418500	Z2211231848	Z21495201
Z605937240	Z1241435367	Z1082837634	Z18688803	Z57216907	Z1126790047	Z1614851872	Z70830433	Z818969212	Z424519490	Z2301438475	Z370734760	Z285575394	Z1627615714	Z339903604	Z194470342
Z70799722	Z422516328	Z16529238	Z18688682	Z57781707	Z56802351	Z1646086434	Z18351098	Z340953872	Z1013845936	Z1741970632	Z30910786	Z320074026	Z192723152	Z328703028	Z167447916
Z603996932	Z813136742	Z993634422	Z24980395	Z314662570	Z56870652	Z1667732925	Z46183280	Z359420310	Z54311313	Z89265773	Z45811228	Z25817542	Z25101841	Z285782396	Z955770790
Z30000859	Z90748461	Z89283326	Z109269606	Z57382734	Z810247464	Z1782253393	Z383584082	Z1791229005	Z1889417749	Z2301438409	Z20246364	Z1023590012	Z1501522383	Z255093600	Z204004496
Z30002775	Z203054970	Z1411136913	Z23344213	Z1213744916	Z283904740	Z1834893289	Z976280782	Z212603774	Z595014908	Z1250132774	Z738511138	Z70931068	Z486368064	Z2143350755	Z51213653
Z50119592	Z411264988	Z1082837624	Z24974527	Z324553256	Z31132563	Z1862834241	Z647270082	Z911411168	Z281568430	Z1262237318	Z339494334	Z57221639	Z1959836772	Z57089982	Z74545773
Z70799542	Z240714132	Z422365808	Z57391528	Z319216462	Z44517330	Z2065543066	Z57983151	Z1950656634	Z738918962	Z1250208663	Z26784182	Z739672848	Z898974984	Z54739189	Z57717824
Z70857851	Z240668874	Z97695937	Z23836502	Z57788506	Z31132453	Z2111443367	Z1143058246	Z431811290	Z168703404	Z1263820337	Z211289912	Z238200208	Z422691606	Z1203675932	Z89037829
Z605668312	Z1162817240	Z56804662	Z31299356	Z57219949	Z244414966	Z2168499546	Z196074022	Z1213729969	Z220574756	Z1357823942	Z1359974998	Z238099834	Z746129562	Z1763585135	Z56936534
Z603944320	Z1453259993	Z805411344	Z33332098	Z1384771277	Z1732934536	Z14486883	Z13643014	Z409994566	Z1618254219	Z54747476	Z30532279	Z1272538751	Z193288184	Z275844630	Z1190350195
Z70857714	Z1188534360	Z605671126	Z25316351	Z57783484	Z92559433	Z743445014	Z1318064926	Z394854720	Z1020864028	Z1738337347	Z27152509	Z92492014	Z432454570	Z1247223415	Z96854165
Z80004139	Z353278002	Z234896633	Z27687473	Z57239302	Z729012554	Z751157818	Z89048579	Z285058170	Z98773685	Z1520645037	Z31237954	Z666065526	Z230638768	Z1551627164	Z19005339
Z70792338	Z594323876	Z89266623	Z212600956	Z57781662	Z27624774	Z995167406	Z210803762	Z274555608	Z55885202	Z1539165357	Z31237953	Z857667096	Z285776154	Z68138973	Z1291291649
Z90018910	Z1934807314	Z999869046	Z27620141	Z57217277	Z56793726	Z1250413246	Z44189055	Z274504118	Z107728354	Z235340089	Z56113737	Z19844486	Z594978146	Z196118792	Z92658250
Z70854748	Z1591661674	Z56851192	Z16400598	Z316414540	Z742774314	Z1642474169	Z1316753560	Z274555006	Z759007588	Z2143644190	Z238832054	Z758231314	Z826896842	Z1647975124	Z966137182
Z50108411	Z1191880631	Z56943367	Z25060051	Z57221961	Z31182115	Z31183355	Z1464394600	Z361996740	Z1720655628	Z1398474015	Z56804247	Z53054481	Z354082990	Z2168541822	Z1614817716
Z804892728	Z106611318	Z1117882123	Z15515893	Z1999757760	Z56855208	Z332371938	Z1233654682	Z352223898	Z301955844	Z56756570	Z234887720	Z1159125232	Z240622498	Z1957881050	Z252939706
Z603513400	Z319036538	Z1708090076	Z19852128	Z316156232	Z196385704	Z337760244	Z1546688421	Z236021370	Z237710328	Z1259339828	Z1397665747	Z185380190	Z223857096	Z56775365	Z98445219
Z605571824	Z51727930	Z1545724482	Z15931529	Z57779554	Z1838173321	Z1841058551	Z423215718	Z1167189455	Z92641137	Z2284384832	Z70909459	Z1642840215	Z1783455807	Z2004547582	Z1542440683
Z30003531	Z872775364	Z57046217	Z271132812	Z57238642	Z149200380	Z1841060894	Z1225551759	Z240860002	Z237710448	Z1973465731	Z62466600	Z1736595724	Z242273486	Z1030918116	Z902619378
Z70820536	Z30269428	Z741552294	Z226544066	Z1213745887	Z558463426	Z56974774	Z381061490	Z240877374	Z326653268	Z1357823912	Z45646379	Z1419060502	Z1824255153	Z1272501099	Z646385794
Z30000847	Z1191878340	Z18976109	Z25910564	Z1213745572	Z31182149	Z228187328	Z739008824	Z909248718	Z327241226	Z1251171301	Z220024008	Z164758176	Z787723950	Z275361382	Z92657724
Z70785782	Z1716085434	Z1695923013	Z24941556	Z57785833	Z1151893817	Z283822370	Z642559096	Z238882848	Z167648966	Z1415893857	Z1213674188	Z56812548	Z422525902	Z1958066731	Z758873838
Z30002982	Z828179038	Z30959283	Z26481734	Z1213740911	Z1021077282	Z1704428291	Z46334941	Z909250558	Z240753524	Z1263529735	Z1514170961	Z209250066	Z959939604	Z1815157357	Z31192427
Z30002113	Z1129748892	Z992422568	Z51967012	Z339407582	Z56761285	Z2158595179	Z145726894	Z905887468	Z53037906	Z803145606	Z24126520	Z55933892	Z223825264	Z57033966	Z335428970
Z90018069	Z56071743	Z56941088	Z18367437	Z119673624	Z166648270	Z140077624	Z1139376245	Z905886740	Z98085117	Z2234185704	Z25872015	Z573235280	Z433934794	Z397756678	Z49720933
Z80402464	Z1270083306	Z210803600	Z14305941	Z57781663	Z220309578	Z223589652	Z992721952	Z235475252	Z165222530	Z1569715525	Z68385611	Z1551627164	Z1202440084	Z1422092475	Z225904568
Z70794341	Z1333666135	Z737989522	Z51799308	Z56915431	Z46597544	Z235349265	Z46335137	Z1205128386	Z968647254	Z425389658	Z1651109625	Z165045126	Z955696552	Z729664170	Z17061812
Z400981938	Z73674095	Z339727708	Z25749936	Z57218373	Z1618282028	Z1096073649	Z432567028	Z1439191046	Z197577050	Z1270312195	Z29043968	Z56804324	Z363122210	Z86409137	Z385194106
Z30002772	Z1622357494	Z1981382932	Z28105210	Z319215980	Z31237935	Z1413257035	Z756939534	Z234887896	Z98795599	Z2216303047	Z25832800	Z83748369	Z767503412	Z1743203660	Z92657384
Z604003692	Z1731455158	Z227930240	Z64463826	Z57216480	Z1661464214	Z1441255351	Z143194042	Z1433869259	Z1172191761	Z1269702405	Z19062269	Z101882514	Z48964289	Z339897584	Z68562248
Z1000783794	Z240416022	Z433002612	Z24609277	Z57239942	Z196385736	Z1612798643	Z754029256	Z1182464764	Z284450684	Z1551469174	Z30811171	Z31103346	Z436799142	Z955924036	Z113367498
Z603399284	Z753838312	Z1342115512	Z18020476	Z57217281	Z30898931	Z27665974	Z105930342	Z225727678	Z1101490795	Z1741977820	Z106764522	Z29402481	Z1283018024	Z431530204	Z30706250
Z80443919	Z948786498	Z1936422896	Z14473842	Z57475749	Z1100414588	Z28147432	Z1635270661	Z225723678	Z44357315	Z992716896	Z56815115	Z319079556	Z1427814392	Z354361656	Z324799012
Z603404410	Z1191879833	Z827812068	Z27833139	Z316156492	Z298623702	Z51820364	Z402641200	Z225732304	Z317792198	Z1318516272	Z27789243	Z68196850	Z317582186	Z31198875	Z268999804
Z70837458	Z1038138554	Z57980698	Z19594398	Z57239175	Z1272800775	Z70926269	Z433779552	Z1159327710	Z237710566	Z2205958434	Z56777458	Z56929216	Z354003898	Z1272500968	Z16222367
Z605880322	Z28262674	Z997299586	Z166622604	Z359383100	Z227951252	Z145575348	Z44561915	Z223655060	Z318168006	Z1416200877	Z28053261	Z222999642	Z1779359238	Z149131628	Z941112572
Z50122493	Z45972835	Z140230698	Z13946925	Z316169782	Z268207448	Z243765720	Z105931230	Z223342686	Z240324396	Z444349700	Z28744738	Z142342108	Z643074062	Z56935197	Z25262388
Z604169344	Z573473812	Z2255111089	Z165599898	Z56865579	Z217160360	Z1516115724	Z1229412654	Z222980330	Z438011142	Z2065788516	Z56832245	Z165042714	Z1316726382	Z1383659965	Z332388262
Z70797586	Z57285393	Z220383460	Z18688534	Z57217658	Z56798884	Z1609468339	Z1547053425	Z1289394286	Z203901848	Z1815149191	Z52934110	Z434977856	Z1829733734	Z30918674	Z142306936
Z803880740	Z1348365701	Z46312653	Z1914215104	Z56915305	Z2199801915	Z1151207900	Z216329270	Z363947384	Z343596522	Z1272730910	Z381370392	Z238096232	Z212276826	Z1272536190	Z1251421330
Z80081509	Z1820689944	Z368904042	Z18436171	Z57790453	Z838105404	Z1184334530	Z1137703622	Z363947206	Z686306648	Z1255523308	Z27570984	Z92489249	Z1784330916	Z397792568	Z243545242
Z70837063	Z57206710	Z572716242	Z57059483	Z336483100	Z56814957	Z1316760405	Z202895670	Z324841208	Z284264374	Z1262252975	Z31237931	Z285575400	Z32279616	Z241830612	Z930946514
Z603981096	Z1453085454	Z254323136	Z19824244	Z57221851	Z135538592	Z13947687	Z192627346	Z218560570	Z243129842	Z1428158847	Z89635410	Z19559706	Z433688548	Z1251219807	Z92657490
Z605744020	Z1418769021	Z433191090	Z15788420	Z316169726	Z666947144	Z18476937	Z1000067138	Z166765700	Z368505386	Z1201023040	Z46080218	Z127482524	Z739427530	Z220404372	Z30788143
Z605762462	Z240713214	Z812519190	Z26014958	Z57239271	Z30898954	Z19607862	Z145726224	Z987858654	Z1444078494	Z1946684598	Z27151698	Z606379886	Z57053614	Z979002248	Z1172207728
Z30003244	Z1212203144	Z1724490741	Z56920267	Z57217753	Z57391291	Z96499204	Z105931808	Z244154622	Z1155485502	Z137545666	Z30824646	Z112835940	Z491781702	Z1251219806	Z332940860
Z50120167	Z1608910896	Z614884900	Z85928871	Z57217627	Z646300860	Z148143604	Z394908078	Z1138468598	Z1715503570	Z1868316888	Z28487671	Z16752130	Z220423202	Z381357636	Z1320238591
Z606491012	Z1616800150	Z57201291	Z32913873	Z57216479	Z25218364	Z1090021380	Z1139451976	Z164917100	Z18870641	Z2096088400	Z443250934	Z230736852	Z1539186523	Z354361590	Z1204660616
Z606104714	Z758843486	Z324782414	Z48748440	Z56892926	Z56787255	Z1646394426	Z647732546	Z165044930	Z317137924	Z111492620	Z28341409	Z31211498	Z558364044	Z1251219798	Z823518398
Z60249342	Z353714524	Z45686124	Z32256956	Z359420014	Z53824827	Z28435718	Z357956784	Z164680952	Z22152909	Z116365778	Z19063316	Z20240755	Z28738956	Z220416906	Z19271934
Z70838661	Z337945286	Z59419180	Z27650819	Z57220189	Z1160867513	Z356290326	Z1643064477	Z167831236	Z1408425579	Z406679928	Z28282226	Z1173429111	Z1262260424	Z1747825863	Z194474294
Z605768888	Z2242847468	Z2286637852	Z109855962	Z73745903	Z55329111	Z910412878	Z220379090	Z423428472	Z285895498	Z1741975623	Z28253774	Z2033612006	Z422499264	Z55410776	Z990550950
Z30002806	Z86010007	Z56957440	Z24450259	Z18824621	Z1838455100	Z1143401698	Z993967162	Z202900766	Z318168446	Z744729054	Z224041880	Z109730336	Z28082607	Z220403918	Z167195712
Z401425524	Z383326438	Z20243740	Z56991936	Z26763697	Z119968802	Z1947444027	Z1554003287	Z101242892	Z278101618	Z102768148	Z30943806	Z165045470	Z98425198	Z1996939123	Z423076084
Z70797473	Z1037456562	Z1127236443	Z19206483	Z57238637	Z86350355	Z16674390	Z1823995150	Z212293628	Z512585916	Z815264076	Z21988598	Z52579675	Z403774322	Z87614971	Z90869863
Z50010753	Z1473340815	Z595633668	Z18731954	Z57385128	Z806427032	Z32439674	Z402500332	Z48972150	Z992081796	Z1263529715	Z1172205139	Z240293422	Z62680287	Z1661113946	Z238695960
Z70832996	Z1900604298	Z133996218	Z27618233	Z57463895	Z46095167	Z32440181	Z1052634022	Z48987514	Z968580650	Z56985754	Z18869985	Z50983041	Z998761656	Z744593034	Z1127203719
Z200033972	Z1127856408	Z1021625600	Z18477361	Z57786467	Z74572475	Z56776643	Z641274088	Z48978677	Z453791822	Z1259339719	Z18740916	Z25291054	Z360123374	Z1815732952	Z20163546
Z70799475	Z1191880187	Z401838190	Z15705938	Z317045674	Z56762724	Z62702876	Z1138560162	Z48851431	Z301950880	Z1020680364	Z289963248	Z1198945813	Z1185867176	Z324553138	Z19681448
Z70838518	Z2000317615	Z31233107	Z18898657	Z314662524	Z86247559	Z212028978	Z385079502	Z930863766	Z16526356	Z1267773540	Z846940262	Z998418932	Z422894208	Z27705779	Z90666994
Z50075125	Z753769876	Z1695799353	Z168882354	Z335453466	Z321708874	Z237921212	Z827966794	Z226201346	Z365133598	Z138138014	Z51725398	Z31131198	Z422679462	Z234888348	Z27035273
Z30000955	Z1558644217	Z1002331728	Z15487247	Z317042686	Z237731416	Z1729746758	Z31603285	Z912526610	Z408804628	Z235354645	Z234865652	Z1688484002	Z1359531989	Z431948940	Z1190350067
Z30000645	Z416035992	Z30979359	Z25590696	Z57220094	Z46095312	Z1737970707	Z267097038	Z1345966596	Z237710524	Z1436472704	Z33018967	Z220429912	Z238432174	Z354353832	Z204004504
Z30000731	Z1139743660	Z20239841	Z16400655	Z57216414	Z316414554	Z14484825	Z1695926158	Z433638002	Z438010256	Z744593094	Z995007714	Z19079199	Z422693854	Z367551972	Z908773312
Z70807950	Z444119684	Z401812242	Z85926275	Z57217920	Z152041500	Z24956351	Z384070908	Z235248650	Z368519508	Z56974904	Z27152812	Z56761539	Z1415908692	Z328645204	Z1539893966
Z605674270	Z353084288	Z1939437499	Z86104237	Z316156272	Z49614272	Z57003537	Z1242471615	Z23203817	Z1199034820	Z993967146	Z1251376953	Z238647852	Z28486927	Z22559706	Z27688565
Z605666928	Z45831038	Z48847686	Z19243351	Z57216920	Z1527305621	Z165662906	Z802785596	Z22520141	Z215368450	Z2182115387	Z27151531	Z203316742	Z403712634	Z1089877480	Z55730929
Z70797582	Z355404210	Z89266624	Z200125122	Z57239395	Z1393241376	Z969576080	Z46334840	Z648615830	Z1362321361	Z821671644	Z27365050	Z94835973	Z25044477	Z56788774	Z223723016
Z30000740	Z16396703	Z751928374	Z29482896	Z319215666	Z412144946	Z1126868724	Z416499484	Z807854638	Z28464144	Z1456203056	Z28894272	Z31161461	Z358235224	Z56823663	Z19507012
Z401719370	Z1846467985	Z28878836	Z21388170	Z57789249	Z1779350237	Z1252462471	Z434146276	Z166791750	Z983120296	Z1362754532	Z56910391	Z1348020922	Z605771198	Z56855881	Z354323916
Z707419676	Z419911126	Z57033954	Z49499423	Z57219287	Z239085096	Z1263714211	Z415022740	Z735396564	Z466931208	Z57396986	Z56818512	Z1483239720	Z1416806551	Z188924588	Z739210914
Z605742974	Z56914932	Z336695438	Z19387455	Z316156276	Z31238035	Z27627303	Z778668950	Z1508725357	Z237484586	Z1267882049	Z33018166	Z31162228	Z403316824	Z57213967	Z1190352607
Z70819716	Z1456268215	Z1575082284	Z30624292	Z56892870	Z56777444	Z94821784	Z934371180	Z18537617	Z408845216	Z1431002697	Z27654172	Z1324011646	Z436798714	Z56852633	Z910469418
Z606424412	Z1987832265	Z562647180	Z20063046	Z28419022	Z139948034	Z840372010	Z425600678	Z444120988	Z1650365137	Z1575143886	Z52343239	Z940749620	Z416773352	Z1172223090	Z1121635483
Z200034588	Z1564021846	Z1258578343	Z16400702	Z57385510	Z196852288	Z1462626221	Z779675982	Z18271639	Z1665586104	Z57931376	Z44117041	Z56929217	Z46634148	Z415540940	Z908194524
Z70797476	Z1622171637	Z415056276	Z226921484	Z30486093	Z56789391	Z13758828	Z779104722	Z999768436	Z1665822941	Z1787362363	Z981549472	Z1139201819	Z374441376	Z56838475	Z321085210
Z605674558	Z1545730728	Z56791635	Z14471246	Z57238640	Z139947734	Z28776908	Z953673808	Z444122720	Z453795702	Z1335657820	Z18870646	Z951303782	Z25383527	Z1172223089	Z990550618
Z401895610	Z1913043782	Z51119800	Z26512238	Z57217746	Z645848536	Z31444383	Z777674388	Z368643448	Z56940588	Z1259339817	Z29353184	Z198033068	Z821992978	Z28256314	Z164823422
Z401533994	Z1549675700	Z56862797	Z64457420	Z57784136	Z19713177	Z118352656	Z777837634	Z730431418	Z85930682	Z1953500554	Z57455791	Z18685817	Z558586832	Z1245537585	Z56763412
Z500571796	Z240713122	Z64931216	Z288244854	Z57217659	Z46095390	Z126066542	Z779654300	Z16526016	Z44439210	Z2096284217	Z18870340	Z748403434	Z1119832037	Z1436181446	Z423128706
Z605662572	Z1234966528	Z1160867055	Z25461611	Z56865631	Z645853680	Z167513822	Z784709266	Z16395294	Z222978742	Z2211231731	Z28149971	Z127519580	Z1441472958	Z920735554	Z225487882
Z804129432	Z226594596	Z1929805005	Z44823942	Z57382716	Z235264227	Z185532870	Z31996456	Z16394685	Z968757096	Z1718361642	Z196852292	Z56812541	Z433929104	Z1245537582	Z1038914608
Z30003026	Z1238063302	Z246689154	Z19292467	Z1291307320	Z845440416	Z225098814	Z165036608	Z90993567	Z87551403	Z1160899439	Z27795576	Z128098956	Z1341617681	Z2034471272	Z301498512
Z50120063	Z1345674809	Z195569408	Z45535204	Z57216916	Z56840827	Z225650520	Z223592244	Z285583400	Z431751714	Z1365534374	Z26617926	Z1126973016	Z85932409	Z1870180104	Z118690966
Z70836603	Z254601580	Z86172754	Z26874727	Z57239107	Z31182141	Z237038830	Z66292497	Z401584266	Z258756188	Z1245580422	Z738406328	Z90167534	Z240715654	Z94598667	Z154145606
Z401720904	Z1272202068	Z94599149	Z15705851	Z336481776	Z140049352	Z237038832	Z270231792	Z119830988	Z16202299	Z1267885911	Z90288897	Z278201540	Z134868902	Z56786752	Z29044324
Z606273898	Z1323969011	Z56002306	Z28744032	Z1213744287	Z57399245	Z271978512	Z940450396	Z382917216	Z52199212	Z432066928	Z1020951600	Z1185849954	Z229170138	Z227830156	Z25152339
Z70862087	Z28904654	Z606307338	Z57786322	Z57220346	Z31182013	Z278334692	Z1411891546	Z96229411	Z99051702	Z1266854846	Z19063285	Z79389357	Z224860408	Z1127124773	Z19086845
Z30001066	Z95575304	Z57984664	Z19801585	Z57399835	Z90267535	Z808910510	Z195804538	Z405081804	Z423349634	Z1262237328	Z1511717001	Z442037684	Z1356063657	Z220404490	Z335367404
Z604626886	Z51698630	Z1398461967	Z56922116	Z57239108	Z319217076	Z2040079639	Z18741632	Z271049926	Z1126872026	Z228574192	Z27152618	Z92216402	Z220618036	Z1895554285	Z98445297

## Sheet: ProposedCompounds-SMILES
G01	G02	G03	G04	G05	G06	G07	G08	G09	G10	G11	G12	G13	G14	G15	G16
CCOc1ccc(cc1)S(=O)(=O)N(c1ccc(cc1)OCC(=O)Nc1cccc(c1)S(=O)(=O)NCc1ccco1)C Z30003079	O=C(N1CCCc2c1cccc2)CNc1cnc2c(n1)cccc2 Z815818436	COC(=O)C1Cc2c(N1)cccc2 Z234894271	OC(=O)c1ccc2c(c1)nc([nH]2)S Z275237524	CCCOc1cccc(c1)C1N(CCCN2CCOCC2)C(=O)C(=C1C(=O)c1ccc(cc1)OC)O Z317044918	COc1ccc(cc1/C=C\1/Oc2c(C1=O)ccc(c2)O)Br Z119968784	OCCN1CC2=C(C1=O)C(NC(=O)N2)c1ccc(cc1)C(=O)OC Z240877602	CCCc1nnc(n1CC(=O)O)SC(C(=O)Nc1ccc(cc1)C(=O)N)C Z89967309	O=C(N1CC2CCCN2Cc2c1cccc2)N1CCc2c(CC1)cccc2 Z1908931059	Cc1ccc(c(c1)CSCc1nc2ccsc2c(=O)[nH]1)C Z45353734	NCC(N)C Z1245650003	Cc1ccc(cc1)N(S(=O)(=O)c1cccc(c1)C(=O)Nc1ccc(cc1)C(=O)N)C Z30242482	O=C(C1CC1c1ccco1)Nc1ccc(cc1)C(=O)O Z1443862840	Fc1cccc(c1)SCc1cnn(c1)C Z1376340761	Clc1ccc2c(c1)c1C(=O)NCCCc1[nH]2 Z1945700463	O=C(N(CC1COc2c(O1)cccc2)C)CSc1nnc(n1C1CCCC1)c1ccccc1Cl Z96854038
O=C(Nc1cccc(c1)S(=O)(=O)NCc1ccco1)/C=C/c1ccc(cc1)S(=O)(=O)N1CCc2c1cccc2 Z30003268	COC(=O)NC1(CCCC1)C(=O)Nc1cnc2c(n1)cccc2 Z1354937060	O=C(N1CCCC(C1)(C)O)Cc1sc(nc1C)S Z1557636977	COC(=O)c1ccc2c(c1)nc[nH]2 Z1250100670	COc1ccc(cc1)C1N(CCCN2CCOCC2)C(=O)C(=C1C(=O)/C=C/c1ccco1)O Z355444842	Oc1ccc2c(c1)O/C(=C\c1cccc(c1)Br)/C2=O Z119968746	Oc1ccc(cc1)n1nnnc1SCC(=O)N1N=C(CC1c1ccccc1)c1ccc2c(c1)cccc2 Z25097691	O=C(Cc1coc2c1ccc(c2)O)OC(C(=O)Nc1ccc(cc1)C(=O)N)C Z17545193	NC(=O)N1CCCN(CC1)C(=O)c1ccc2c(c1)C(=O)c1c2cccc1 Z1128824081	Cc1ccc(cc1)CSc1nc2ccsc2c(=O)n1C Z194575976	NCCCN Z1245649997	Cc1ccc(cc1)N(S(=O)(=O)c1cccc(c1)C(=O)N)C Z33545311	CCOC(=O)C1=C(COC(=O)c2sc(nc2c2ccccc2)c2ccco2)NC(=O)NC1 Z298403444	CCOc1ccc(cc1)C(=O)NCCc1ccc(cc1)S(=O)(=O)N Z30857991	COc1ccc2c(c1)c1ncnc(c1[nH]2)N(C)C Z56789076	O=C(N(Cc1nc2c(s1)cccc2)C)CSc1nnc(n1C1CC1)c1cccnc1 Z98268729
Cc1ccc(c(c1)N1C(=O)c2c(C1=O)ccc(c2)C(=O)Nc1ccc(cc1)Oc1ncccn1)C Z605664280	CN1CCN(c2c1nc1ccccc1n2)C(=O)CCCc1ccccc1 Z442923658	CN(c1ccc(cn1)[N+](=O)[O-])C Z57727175	OC(=O)c1ccc2c(c1)nc([nH]2)C.Cl Z1622825549	CCc1ccc(cc1)C1N(CCCN2CCOCC2)C(=O)C(=C1C(=O)c1ccc(c(c1)C)OC)O Z57219675	Oc1ccc2c(c1)O/C(=C\c1ccccc1Br)/C2=O Z119968804	CCC(=O)N1N=C(CC1c1ccc(cc1)OC)c1cccs1 Z56802372	COC(=O)CCCNC(=O)c1cc(nc2n1cnc2C(=O)N)c1ccco1 Z319668972	O=C(c1cnccn1)NCC1CC2c3c(C1c1c2cccc1)cccc3 Z243555472	CSc1cccc(c1)N1CC(CC1=O)C(=O)OCC(=O)N Z17892157	NCCCCN Z1245649995	O=c1[nH]c(=O)n(c2c1cc(cn2)S(=O)(=O)N(c1cccnc1)C)C Z1193495377	CNC(=O)CNC(=O)CNC(=O)c1cccs1 Z52333700	CSc1nnnn1c1cccc(c1)NC(=O)NC(C1CCCO1)C Z413811228	O=c1[nH]cnc2c1ncn2c1ccccc1 Z2188171455	O=C(N(c1sc2c(n1)CCCC2)Cc1ccccc1)CSc1nnc(o1)c1ccccc1 Z29184295
COc1ccc(cc1OCc1nc2n(c1)cccc2)NC(=O)C(=O)c1c(C)nn(c1C)c1ccccc1 Z605682156	Clc1ccc2c(c1)cc(c(n2)C)C(=O)NCC(c1ccccc1)N1CCCC1 Z239168512	Clc1ccc(cc1)c1nnn[nH]1 Z56995161	OC(=O)c1ccc2c(c1)nc([nH]2)N Z1889902481	CCCOc1cccc(c1)C1N(CCCN2CCOCC2)C(=O)C(=C1C(=O)c1ccc(o1)C)O Z316169824	COc1ccc2c(c1)cccc2C=C1C(=O)NC(=S)NC1=O Z2238830340	NC(=O)C1CC(=NN1c1ccccc1)C(=O)NCc1ccc(cc1)O Z332940860	CCCn1ccnc1S(=O)(=O)CC(=O)Nc1ccc(cc1)C(=O)N Z608370914	Cc1ccc2c(c1)cc(c(n2)C)C(=O)Nc1cccc(c1)c1nnn[nH]1 Z197628872	NC(=O)c1cncc(c1)Oc1nc2c(o1)cccc2 Z1618254012	NCC(CN)C Z2217052349	Clc1cccc(c1)N(S(=O)(=O)c1cccc(c1)C(=O)Nc1ccc(cc1)C(=O)N)C Z30242517	O=C(CNC(=O)c1cccs1)NCC(=O)NC1CC1 Z100741260	OC[C@@H](CN(c1nccc(n1)OC)C)O Z1574937447	OC(=O)Cc1c([nH]c2c1cccc2C)c1ccccc1 Z1695729060	O=C(N(c1nc2c(s1)CCCC2)Cc1ccccc1)CSc1nnc(o1)c1cccnc1 Z96966262
COc1cc(ccc1OCc1ccccc1)CN(C(=O)c1ccc(o1)c1ccc(cc1)C(=O)C)C Z70798827	S=C(NC(=O)C12CC3CC(C2)CC(C1)C3)Nc1ccc(cc1)c1nc2c([nH]1)cccc2 Z56828884	CNS(=O)(=O)c1cc(N)ccc1C Z57989126	OCc1[nH]c2c(n1)cc(cc2)C(=O)O Z57234692	CCOc1ccc(cc1OC)C1N(CCCN2CCOCC2)C(=O)C(=C1C(=O)c1ccco1)O Z319609828	COc1ccc2c(c1)c(ccc2)C=C1C(=O)NC(=S)NC1=O Z1558581152	CCC(=O)N1N=C(CC1c1ccc(cc1)N(C)C)c1ccco1 Z1089877562	O=C(Nc1cc(cc(c1)C(=O)N)C(=O)N)CN1CCCC1c1cccs1 Z52683695	CC1OC(CN(C1)C(=O)CC12CC3CC(C1)CC(C2)(C3)O)c1ccccc1 Z829299702	Cc1cc(Br)c(c(c1)Br)NCc1cc(=O)n2c(n1)cccc2 Z1386875228	CC(C([NH3+])C)[NH3+].[Cl-].[Cl-] Z1849009160	Brc1ccc(cc1)/N=c/1\oc2ccc3c(c2cc1C(=O)N)cccc3 Z56763988	O=C(Nc1noc(c1)C)CSc1nnc(n1Cc1ccco1)c1c[nH]c2c1cccc2 Z92489729	COC(=O)CCC(=O)NNC(=O)CCC(=O)Nc1ccc(c(c1)C)C Z57408937	O[C@@H]1CCN(C1)c1ncnc2c1scc2 Z1127124482	CCN(c1nc2c(s1)cccc2)C(=O)COC(=O)CN1C(=O)NC2(C1=O)CCCc1c2cccc1 Z89884730
COc1ccc(cc1OCc1nc2n(c1)cccc2)NC(=O)c1cccc(c1)OCc1c(C)noc1C Z605684716	O=C(/C(=C/c1ccc(cc1)OCc1ccccc1)/c1nc2c([nH]1)cccc2)NCc1ccccc1 Z46572144	CN(c1c(F)cc(cc1F)C(=N)N)C Z1463350448	COC(=O)c1ccc2c(c1)[nH]c(=O)[nH]2 Z379898556	C=CCOc1cccc(c1)C1N(CCCN2CCOCC2)C(=O)C(=C1C(=O)c1ccc(o1)C)O Z319216580	COc1ccc(cc1)/C=C\1/Oc2c(C1=O)cc(cc2)Br Z57392956	CC(=O)CN1C(=O)c2c(C1=O)cccc2 Z18271720	O=C(c1ccc(cc1)S(=O)(=O)NC1CC1)OCc1ccc(cc1)C(=O)N Z166089686	O=C(CC12CC3CC(C1)CC(C2)(C3)O)Nc1cccc2c1CCCC2 Z278153954	O=C(C(Cl)C)Nc1ccc(cc1)c1nc2c(s1)cc(cc2)C Z56968573	NCCCCCCN Z966690422	Cc1ccc(cc1)N(S(=O)(=O)c1cccc(c1)C(=O)OCc1cc(=O)oc2c1ccc(c2C)C)C Z19261965	OC1CS(=O)(=O)CC1N1CCN(CC1)c1ncnc2c1oc1c2cccc1 Z1557056590	O=C(Cc1ccccc1OC(F)F)Nc1cccc(c1)c1nnn[nH]1 Z1228088482	CCC(C(=O)N1CCc2c1ccnc2)(C)C Z1647982181	Cc1scc(n1)CN1CCN(CC1)Cc1c(nc2n1ccs2)c1ccccc1 Z229292558
O=C(N1CCN(CC1)C(c1ccccc1)c1ccccc1)CCc1nc2c(o1)cccc2 Z60423769	O=C(N1CCCCC1CNc1cnc2c(n1)cccc2)OC(C)(C)C Z873036634	CC(CNc1nnc(s1)S)C Z108567082	NCc1[nH]c2c(n1)cc(cc2)C(=O)O.Cl.Cl Z2168499546	CCOc1ccc(cc1NC(=O)C1=COCCO1)S(=O)(=O)N1CCOCC1 Z27002392	Brc1ccc(cc1)/C=C/1\Oc2c(C1=O)ccc(c2)O Z119968734	O=C(CN1C(=O)c2c(C1=O)cccc2)OCc1csc(n1)c1ccc(cc1)C Z18472071	O=C(Nc1ccc(cc1)C(=O)N)COC(=O)c1cc2c(s1)CCCCC2 Z16563132	CC1CCc2c(C1)cc(s2)C(=O)Nc1ccccc1Cc1ccccc1 Z26762792	O=c1cc(nc2n1cccc2)N1CCC(CC1)Nc1ccccc1 Z1252378512	CC(C(CN)N)O.Cl.Cl Z1250080890	COc1ccc(cc1)N(S(=O)(=O)c1cccc(c1)C(=O)Nc1ncc(s1)C(=O)N)C Z200656342	NC1=Nc2nc3c(n2C(N1)c1ccc(o1)c1ccc(cc1)C(=O)O)cccc3 Z219421066	CNC(=O)Cn1ccc(n1)C(F)(F)F Z32015490	Cn1c2ccccc2c(c1c1ccccc1)C(=O)N1CCCC1 Z118699848	C=CCn1c(SCc2nc(c(o2)c2ccc(cc2)Cl)C)nnc1c1ccco1 Z1376470791
O=C(Nc1ccccc1Cl)CN1CCN(CC1)C(=O)c1ccc(o1)c1cc(Cl)ccc1Cl Z70794662	CC(C(c1ccccc1NC(=O)c1cc2c(n1C)cccc2)O)C Z1551619439	CC(=C)CSc1nnc(s1)S Z57990009	OC(=O)c1ccc2c(c1)n(C)c(=O)[nH]2 Z1495385201	COc1cccc2c1oc(c2)C(=O)C1=C(O)C(=O)N(C1c1ccc(cc1)C)CCCN1CCOCC1 Z57385474	S=C1NC(=O)C(=Cc2cc3ccccc3[nH]c2=O)C(=O)N1 Z56832245	O=C1N(C)C(c2c1oc1ccccc1c2=O)c1ccccc1F Z57911610	O=C(Nc1ccc(cc1)C(=O)N)CSc1nnc(o1)c1ccc2c(c1)OCO2 Z19456322	COc1ccccc1CNC(=O)/C(=C/c1ccccc1)/c1ccccc1 Z26709363	COc1cccc(c1)CSc1nc2ccsc2c(=O)n1C Z194577024	CCCC(CN)N Z818727278	Clc1cccc(c1)N(S(=O)(=O)c1cccc(c1)C(=O)Nc1ncc(s1)C(=O)N)C Z200657052	O=C(CNC(=O)c1cccs1)NCC(=O)NC(c1ccccn1)C Z101759694	C/C(=C/c1ccccc1)/C=N/NC(=O)c1[nH]nc(c1)c1ccc(cc1)C Z57461088	O[C@@H]1CCN(C1)c1ncnc2c1scc2 Z1127124343	O=C(Nc1scc(n1)c1cc(F)ccc1F)CSc1nnc(s1)NCC1CCCO1 Z151830314
Clc1ccc(cc1)Cn1nc(c(c1Cl)c1nc(c([nH]1)c1ccccc1)c1ccccc1)C Z60249133	CC(c1ccc(cc1)NC(=O)C1CC1)NC(=O)c1nccnc1N Z333759884	O=C(C(C)C)NCCc1ccc(s1)Cl Z437212654	FC(c1[nH]c2c(n1)cc(cc2)C(=O)O)F Z1171979272	CCCOc1cccc(c1)C1N(CCCN2CCOCC2)C(=O)C(=C1C(=O)c1ccco1)O Z319216344	COc1ccc(c2c1cccc2)C=C1C(=O)NC(=S)NC1=O Z1945708819	O=c1n(Cc2noc(c2)c2cccs2)c2c3c1cccc3ccc2 Z228746484	COc1ccc(c(c1)OC)C(=O)OC(C(=O)Nc1ccc(cc1)C(=O)N)C Z18411401	COc1ccccc1CNC(=O)C(c1ccccc1)Sc1ccccc1 Z26710645	CCc1nn2c(s1)nc(cc2=O)CNc1cc(Cl)ccc1F Z217280996	CC1OC1P(=O)([O-])[O-].[Ca+2] Z2210710388	Clc1cccc(c1)N(S(=O)(=O)c1cccc(c1)C(=O)Nc1cc(cc(c1)C(=O)N)C(=O)N)C Z33485944	OC(=O)CCCCNC(=O)OCc1ccccc1 Z1428159365	CCC(N1CCCC1)CNc1nc(nc2c1cccc2)c1ccncc1 Z397894654	CONC(=O)c1c(c2ccccc2)n(c2c1cccc2)C Z193294566	N#C/C(=c/1\s/c(=C/c2cccc(c2)NC(=O)c2ccc(cc2)C)/c(=O)n1c1c(C)cccc1C)/C(=O)NCc1ccco1 Z48211015
O=C(Cc1c(C)nc2c(c1C)cccc2)Nc1ccc(cc1)N1CCN(CC1)Cc1ccccc1 Z70837718	O=C1CC[C@H]([C@H](N1)c1ccccc1)Nc1cnc2c(n1)cc(c(c2)F)F Z1983787383	N#Cc1ccc(c(c1)C)S(=O)(=O)N1CC[C@H](C1)N Z2242856201	COC(=O)c1ccc2c(c1)nc([nH]2)CN.Cl.Cl Z2111443367	COc1ccc(cc1)C1N(CCCN2CCOCC2)C(=O)C(=C1C(=O)c1cc2c(o1)cccc2)O Z57392426	COc1ccc2c(c1C=C1C(=O)NC(=S)NC1=O)cccc2 Z240090426	c1ccc2c(c1)/C(=N\Nc1nc3c([nH]1)cccc3)/CCC2 Z44868847	CC(c1ccc(cc1)C(c1cccs1)NC(=O)c1cccc(c1)C(=O)N)C Z317730126	O=C(c1c(C)onc1c1ccccc1)Nc1cccc2c1CCCC2 Z26414663	COc1cc(ccc1OCc1ccc(cc1OC)C(=O)C)C(=O)OCC(=O)N Z15634840	COCC(CN)N Z1778561104	CCCCn1c(=O)[nH]c(=O)c(c1N)N(C(=O)c1cccc(c1)S(=O)(=O)N(c1ccc(cc1)C)C)CC(C)C Z29393455	CNC(=O)CSc1nnc(n1Cc1ccco1)c1c[nH]c2c1cccc2 Z92489585	CC(C1OCCN(C1)Cc1ccccc1)Nc1cccc(c1)C(=O)N Z1612251732	O1CCN(CC1)c1ncnc2c1scc2 Z196118736	Cc1ccc(cc1)c1sc(nc1CC(=O)N/N=c\1/sc2c(n1C)cccc2)c1ccccc1 Z26445989
COc1cc(ccc1OCc1ccccc1)CN(C(=O)Cc1c(C)nc2c(c1C)cccc2)C Z70798697	O=C1CCCCC(N1)C(=O)Nc1ccc(cc1)c1nc2c([nH]1)cccc2 Z1926303206	CC(CCc1ccc(cc1)O)N Z220564272	NCCc1nc2c([nH]1)ccc(c2)C(=O)O.Cl.Cl Z2130640634	CCCOc1ccc(cc1)C1N(CCCN2CCOCC2)C(=O)C(=C1C(=O)c1ccc(cc1)OC)O Z316169340	COc1c(ccc2c1cccc2)C=C1C(=O)NC(=S)NC1=O Z1409330745	COc1ccc(c(c1)/C(=N/Nc1nc(C)cc(n1)O)/C)O Z49540602	O=C(c1sccc1S(=O)(=O)N1CCCCC1)Nc1ccc(cc1)C(=O)N Z199606260	O=C(Cc1coc2c1ccc(c2)C)Nc1ccccc1Cc1ccccc1 Z26762382	CC(=O)Nc1cccc2c1CCN(C2)c1cc(=O)n2c(n1)cccc2 Z729099596	ClCS(=O)(=O)[O-].[Na+] Z262221778	NC(=O)C1CCN(CC1)c1ncnc2c1sc(c2)c1ccc(cc1)Br Z127099866	Cc1noc(n1)CN1CCN(CC1)c1ncnc2c1oc1c2cccc1 Z381223954	CCc1ccc(cc1)OCC(=O)NNC(=O)Cc1ccc(cc1)OC Z27814386	Clc1cccc(c1)n1ncc2c1nc[nH]c2=O Z276141986	Clc1ccc(cc1)c1nnc(o1)CN1C(=O)NC2(C1=O)CCc1c(C2)cccc1 Z25746349
Cc1cccc(c1)Cc1cnc(s1)NC(=O)c1ccc(cc1)COc1ccc2c(c1)oc(=O)cc2C Z70858525	COc1ccc(cc1)C(N(C)C)CNC(=O)CCc1nc2c([nH]1)cccc2 Z136137662	CN(c1cccc(c1C#N)F)CCC(=O)NC Z1082769782	OC(=O)c1ccc2c(c1)nc([nH]2)C(F)(F)F Z57234694	O=C1C(=C(C(N1CCCN1CCOCC1)c1ccco1)C(=O)c1cnn(c1C)c1ccccc1)O Z319609820	CCc1sc2c(c1)c(ncn2)N1CCCC(C1)c1n[nH]c(c1)C(=O)N Z1583404504	N/N=C(\c1ccc2c(c1)c1ccccc1C2)/C Z56931841	Cc1onc(n1)CN1CCCN(CC1)Cc1ccc(cc1)C(=O)N Z1139382588	Cc1ccc(cc1)OCc1nc2c(n1Cc1ccccc1C)cccc2 Z26133749	O=C(CN1CCCC1=O)Nc1ccc2c(c1)[nH]c(n2)S Z1673949793	NCC(C(C)C)N.Cl.Cl Z1266933925	Cc1ccc(cc1)N(S(=O)(=O)c1cccc(c1)C(=O)Oc1ccc2c(c1)c1ccccc1o2)C Z26766000	Cc1scc(n1)c1ccc(s1)CCNC(=O)c1ccc(cc1)n1ncnc1 Z165043132	C1CCCN(CC1)Cc1ccccc1CNc1ccc2n(n1)nnn2 Z1189024282	Nc1scc(n1)c1c([nH]c2c1cccc2)c1ccccc1.Cl Z256720110	Clc1cccc(c1)CN(C(=O)c1cc(=O)c2c(o1)c(C)cc(c2)C)C1CCS(=O)(=O)C1 Z1213673031
Fc1cccc(c1)NS(=O)(=O)c1ccc(cc1)NC(=O)c1ccc(cc1)OCc1csc(n1)C Z605910112	O=C(NC(C(=O)N)Cc1ccccc1)CCc1nc2c([nH]1)cccc2 Z952983442	O=C(Cc1c(C)nc([nH]c1=O)C)Oc1ccccc1 Z637524782	COC(=O)c1ccc2c(c1OC)[nH]c(=O)[nH]2 Z1728629553	C=CCOc1ccc(cc1)C1N(CCCN2CCOCC2)C(=O)C(=C1C(=O)c1ccco1)O Z317045718	COc1ccc(cc1)C=C1C(=O)NC(=S)NC1=O Z57118996	O=C1NC(=O)N(C1=O)c1ccc2c(c1)OCO2 Z234855694	CCOC(=O)C(N1CCN(CC1)S(=O)(=O)c1cn(c(c1)C(=O)N)C)C Z900213498	CCc1cccc(c1NC(=O)C(c1ccccc1)c1ccccc1)CC Z26777662	CC(C(=O)Nc1ncccn1)SCc1cccc2c1cccc2 Z940579546	C[C@H]1O[C@@H]1P(=O)([O-])[O-].[Na+].[Na+] Z1583387379	COCCN(c1c(=O)[nH]c(=O)n(c1N)CCCC)C(=O)c1cccc(c1)S(=O)(=O)N(c1ccc(cc1)C)C Z29046776	N#CC(=c1[nH]c2c([nH]1)cccc2)C(=O)c1ccc(s1)[N+](=O)[O-] Z56814617	CCC(C(=O)N1CCc2c1ccnc2)(C)C Z1647982181	Cc1cc(C)c2c(n1)sc1c2ncnc1N1CCOCC1 Z57453495	O=C(C1CCN(CC1)C(=O)CCc1c([nH]c2c1cc(C)cc2)c1cccs1)Nc1ccccc1 Z102736836
COc1ccc(cc1OCc1nc2n(c1)cccc2)NC(=O)CSCC(=O)Nc1cccc(c1)C Z605684514	O=C(CCc1cccnc1)NCCCc1nc2c([nH]1)cccc2 Z196824116	CNC(=O)C1CNc2c(O1)cccc2 Z104341562	CN(C(=O)c1ccc(c(c1)OC(=O)c1ccc2c(c1)nc([nH]2)C(F)F)C)C Z1144113792	CCCOc1ccc(cc1)C1N(CCCN2CCOCC2)C(=O)C(=C1C(=O)c1ccc(o1)C)O Z57391440	Brc1ccc(c(c1)F)/C=C\1/COc2c(C1=O)cccc2 Z46095385	COc1cccc(c1)N1C(=O)NC(=O)C1=O Z235336637	CCCN(CC(=O)Nc1ccccc1C)CC(=O)Nc1ccc(cc1)C(=O)N Z46365232	Oc1ccc(cc1)CN(C(=O)C1c2ccccc2Oc2c1cccc2)C Z649159688	O=C(c1c(C)nn2c1nccc2)NCC1CC21CCc1c2cccc1 Z1390795392	NCCCC(N)C.Cl.Cl Z2230911100	Brc1ccc2c(c1)/C(=N\c1cccc(c1)S(=O)(=O)N(c1ccccc1)C)/C(=O)N2 Z56844068	Cc1ccc(s1)C(=O)NC(c1nc(c(s1)C(=O)O)C)C Z1624129828	O=C(N1CCN(CC1)Cc1ccc2c(c1)OCO2)CN1CCOCC1 Z56764207	CNc1ncnc2c1cnn2c1ccccc1 Z57101189	CCn1nnc2c1ccc(c2)C(=O)N1CCN(CC1)C(c1ccc(cc1)F)c1ccc(cc1)F Z95694654
O=C(c1ccc(c(c1)NC(=O)c1ccco1)C)Nc1ccc(cc1)N1CCN(CC1)Cc1ccccc1 Z70837066	CCCNC(=O)C(C(=O)c1cc2ccc(cc2nc1C)C)C#N Z1621564984	Cc1c(NCCC#N)cccc1C Z56938004	CCOCCCOC(=O)c1ccc2c(c1)nc([nH]2)C(F)F Z1227497167	CCOc1ccc(cc1OC)C1N(CCCN2CCOCC2)C(=O)C(=C1C(=O)/C=C/c1ccco1)O Z335454248	CCc1ncnc(c1F)N1CCCC(C1)c1n[nH]c(c1)C(=O)N Z1583404175	Oc1ccc(cc1)c1ccc(cc1)C(=O)OCC(=O)c1cc(n(c1C)C)C Z15729502	O=C(CC(c1ccccc1)c1ccccc1)Nc1cc(cc(c1)C(=O)N)C(=O)N Z33486690	Cc1cccc(c1)C(=O)Oc1ccc2c(c1)c1ccccc1o2 Z26765774	CCCCn1c(=O)n(C)c2c(c1=O)n1cc(n(c1n2)CCCC)C Z237490262	NCCCCC(N)C.Cl.Cl Z2186882580	CCCCc1ccc(cc1)NC(=O)c1cccc(c1)S(=O)(=O)N(c1cccc(c1)Cl)C Z30482098	O=C(NC(C(=O)NCc1ccco1)C)/C=C/c1csc(n1)C Z905776044	O=C(CN(c1ncnc2c1[nH]cn2)C)NCc1cccnc1N(C)C Z765742488	O=C(c1ccc2c(c1)c1CCCCCc1[nH]2)NCC1CC1 Z365775410	CCCCC(C(=O)NCc1ccc(cc1)c1ccc(cc1)O)NC1=NS(=O)(=O)c2c1cccc2 Z243545986
NC(=O)Nc1ccc(cc1)C(=O)Nc1scc(n1)c1cc(n(c1C)CCc1ccccc1)C Z70833934	CCN(C(=O)CCCSc1nc2c([nH]1)cccc2)CC(=O)Nc1ccc(cc1)NC(=O)C Z30341766	OC(=O)C1OC(=O)c2c(C1)cccc2 Z56347259	O=C(c1ccc2c(c1)nc([nH]2)C(F)F)OCc1cccc(c1)C(=O)N Z1181645966	O=C(COC(=O)C1=COCCO1)NCCc1c[nH]c2c1cccc2 Z96305816	COc1cccc(c1)C=C1C(=O)NC(=S)NC1=O Z57119049	OC(=O)c1nn(Cc2ccccc2)c(=O)c2c1cccc2 Z19629925	O=C(Nc1ccc(cc1)C(=O)N)COC(=O)c1c(C)noc1C Z25519569	Cc1cc(C)n2c(n1)nc(n2)C(=O)Nc1ccccc1Cc1ccccc1 Z26763950	O=C(c1scc(c1)C(=O)N)N1CCC(C1)COCc1ccccc1 Z1267600091	NCC(C1CC1)N Z1198107466	O=C(Nc1cccc(c1)S(=O)(=O)N(c1ccccc1)C)CCCc1c[nH]c2c1cccc2 Z27152409	CCOC(=O)c1ncn(c1N)C1CCN(CC1)c1ncnc2c1cccc2F Z1939151289	CCc1nc2c(n1CC(=O)N1CC(C)OCC1C)cccc2 Z343739896	CCC1CCCCN1c1ncnc2c1scc2C Z1837054430	CC(NC(=O)C(SCc1nc2scc(c2c(=O)[nH]1)c1ccccc1)C)CCc1ccc(cc1)O Z220537812
O=C(c1oc2c(c1COc1ccccc1)cccc2)Nc1ccc(cc1)N1CCN(CC1)Cc1ccccc1 Z70837738	COC(=O)NCC(=O)NCc1ccc(cc1)Cn1cnc2c1cccc2 Z952525380	O=C(NC1CC1)NCCc1ccc(s1)Cl Z432862594	Clc1ccnc(c1)COC(=O)c1ccc2c(c1)nc([nH]2)C(F)F Z1230603379	CCCOc1ccc(cc1)C1N(CCCN2CCOCC2)C(=O)C(=C1C(=O)/C=C/c1ccco1)O Z336089010	O=C(C1CCN(CC1)c1ncnc2c1c(C)c(s2)C)Nc1sc2c(c1C(=O)N)CCCC2 Z79736788	COc1ccc2c(c1)oc(=O)cc2COC(=O)c1ccc(=O)n(n1)Cc1ccccc1 Z24949248	CCCOc1c(Cl)cc(cc1OC)/C=C/C(=O)Nc1c(C)[nH]nc1C(=O)N Z1082648840	O=C(C1c2ccccc2Oc2c1cccc2)Nc1ccc2c(c1)[nH]c(=O)[nH]2 Z26794430	O=C(N1CCN(CC1)S(=O)(=O)c1cn(c(c1)C(=O)N)C)CSCc1nc2c([nH]1)cccc2 Z197781388	CCC(CN)(N)C Z1262252988	S=C1NC(=O)C(=Cc2c3ccccc3c3c2oc(cc3c2ccccc2)c2ccccc2)C(=O)N1 Z56855208	[O-][N+](=O)c1ccc(cc1)CSc1nc2ccccc2c2n1nc(n2)CCc1c[nH]c2c1cccc2 Z1157834222	O=C(NC1CCCC(C1C)C)COC(=O)CCCOc1ccccc1 Z14788051	CN(/C=N/c1ncnc2c1cnn2c1ccccc1)C Z56761990	O=C(NC(c1nnc2n1cccc2)C(C)C)CCCn1c(=O)oc2c1ccc(c2)[N+](=O)[O-] Z1014194782
COc1cc(ccc1OCc1ccccc1)CN(C(=O)COc1ccc2c(c1)oc(=O)cc2)C Z70798181	COc1ccc(cc1)/C=N/c1ccc(cc1)C Z53773464	OCCCNc1ccc2n(n1)c(nn2)C(F)(F)F Z219103364	CCOc1[nH]c2c(n1)cc(cc2)C(=O)OCCC1CCCCN1C(=O)c1cccn1C Z2235064633	O=C(N(c1ccc2c(c1)cccc2)C)CCN/C(=C\1/N=CC=CC1=O)/O Z1203512201	COc1cc(OC)ccc1C=C1C(=O)NC(=S)NC1=O Z57176950	COc1ccc(cc1)c1nn(cc1CN(C(=O)CCC(=O)O)CCCCCCN(C(=O)CCC(=O)O)Cc1cn(nc1c1ccc(cc1)OC)c1ccccc1)c1ccccc1 Z56924510	CCOc1ccc(cc1)C(c1ccccc1)NC(=O)c1cccc(c1)C(=O)N Z384378806	O=C(Cn1cnc2c(c1=O)ccs2)Nc1ccccc1Oc1ccccc1 Z26826310	O=C(Nc1ccc(cc1)NC(=O)c1cc(ccc1Br)S(=O)(=O)N)CN1CCOCC1 Z235979660	CCC(=O)NN Z56886418	O=C1NC(=O)C(=Cc2cn(nc2c2cc3c(oc2=O)ccc2c3cccc2)c2ccccc2)C(=O)N1 Z56812614	CC(Cc1nn(c(c1)NC(=O)Cc1coc(n1)c1cccs1)C)C Z1139901919	COc1ncnc2c1CN(CC2)C(C(=O)N1CCc2c1cccc2)C Z989447660	OC(=O)CCc1c([nH]c2c1cc(C)cc2)c1ccc(cc1)Br Z90662848	Cc1ccc(cc1)c1sc(nc1CC(=O)NNC(=O)C1COc2c(O1)cccc2)c1ccccc1 Z27054700
O=C(c1ccccc1OCc1ccccc1)Nc1cccc(c1)S(=O)(=O)NCc1ccco1 Z30002874	N#Cc1ccc(c(c1)F)N1CCN(CC1)CCCc1cncc(c1)C Z1736409936	O=C1NC(=O)c2c1cc(cc2)[N+](=O)[O-] Z56812733	CCOc1[nH]c2c(n1)cc(cc2)C(=O)OC(Cn1cccn1)C Z2235066941	O=C(C1=COCCO1)NCc1ccc(s1)S(=O)(=O)N1CCOCC1 Z212978864	COc1ccc(cc1C=C1C(=O)NC(=S)NC1=O)OC Z57705936	COC(=O)c1ccc(cc1)Cn1ncc2c(c1=O)cccc2 Z91650776	COC(=O)Cn1c(CN2CCC(CC2)C(=O)N)nc2c1c(=O)n(c(=O)n2C)C Z239083084	Cc1ccc(cc1)OCc1nc2c(n1Cc1ccccc1)cccc2 Z26133032	O=c1cc(nc2n1cccc2)N1CCc2c(CC1)cccc2 Z1217948351	CCC(N)C Z1245664644	CCCCCC(NC(=O)c1cccc(c1)S(=O)(=O)N(c1ccc(cc1)OC)C)C Z26412251	CC(=O)Nc1ccc(cc1)CNC(=O)c1c(C)[nH]c2c1cccc2 Z242379612	COc1nccc(c1)CNC(=O)NCCC1=CCCCC1 Z353078180	CC1Cc2c(N1c1ncnc3c1scc3)cccc2 Z196137820	N#CCCn1cc(c2c1cccc2)C(=O)CN1CCN(CC1)C(c1ccc(cc1)F)c1ccc(cc1)F Z126102756
O=C(Nc1ccccc1c1ccccc1)CSc1nnc(n1N)COc1ccc(cc1)C(C)C Z90034882	Cc1ccc(cc1)N(C(=O)N(Cc1nccnc1)C)Cc1ccccc1 Z1226862691	O=C1NC(=O)N(C1=O)c1ccccc1 Z99600492	CCOc1[nH]c2c(n1)cc(cc2)C(=O)O[C@H]1COCC1 Z2235068398	O=C(C1=COCCO1)Nc1cc(ccc1OCC(F)(F)F)S(=O)(=O)N1CCOCC1 Z28706548	COc1cccc(c1OC(F)F)/C=C\1/COc2c(C1=O)cc(cc2)Br Z238520810	COc1ccc2c(c1)nc(c(c2)C(=O)N(CC(=O)O)C)C Z1454838342	COc1cccc(c1)C1(C)NC(=O)N(C1=O)CC(=O)Nc1ccc(cc1)C(=O)N Z14192292	O=C(N(c1ccccc1)Cc1ccccc1)c1cc2c(s1)CCCC2 Z26618267	COc1ccc(cc1F)CN(C(=O)c1cnc2n(c1=O)cccc2)C Z240264662	OC(=O)C(CS(=O)(=O)O)O Z1799815228	CCCCCCOc1ccc(cc1)C=C1C(=O)NC(=S)NC1=O Z111782072	COc1ccc(cc1)n1c(SCc2ccc(cc2)[N+](=O)[O-])nnc1c1ccccc1OC Z19896661	CCN1CCN(CC1)C(=O)CCNC(=O)/C=C/c1ccc(cc1)OC Z27742322	NNc1ncnc2c1cnn2c1ccccc1 Z227968578	O=C(c1ccc2c(c1)c1CCCCc1[nH]2)OCc1cc(=O)n2c(n1)sc1c2cccc1 Z22545450
COc1cc(ccc1OS(=O)(=O)c1ccc(cc1)C)c1nc(c([nH]1)c1ccccc1)c1ccccc1 Z60249160	CC(Cc1ccc(cc1)C(=O)C1CCN(CC1)C(=O)c1cnc2c(n1)cccc2)C Z422699262	NNC(=O)COc1ccccc1Cl Z56867221	COc1ccc2c(c1)cccc2C=C1C(=O)N(C)C(=O)N(C1=O)C Z2238830252	C=CCOc1cccc(c1)C1N(CCCN2CCOCC2)C(=O)C(=C1C(=O)c1ccc(cc1)OC)O Z317044916	COc1ccc(cc1/C=C\1/COc2c(C1=O)cccc2)Br Z46095138	COc1cccc(c1)CCNC(c1ccccc1)C(=O)N Z742163338	O=C1COc2c(N1)ccc(c2)C(=O)OCc1ccc(cc1)C(=O)N Z166138402	Cc1cccc(c1)C(=O)Nc1ccccc1Oc1ccccc1 Z26826974	O=C(Nc1cccc(c1C)Cl)CNc1cc(C(=O)N)c(cc1Cl)Cl Z2034678731	CCC(CN)(CC)N Z1267882076	Cc1ccc(cc1)N(S(=O)(=O)c1cccc(c1)C(=O)Nc1sccc1C(=O)N)C Z29084699	Cc1cc(c(n1c1cc(ccc1N1CCCC1)S(=O)(=O)N1CCOCC1)C)/C=N/NC(C)(C)C.Cl Z56865232	O=C(c1ccc2c(c1)nc([nH]c2=O)S)NCC(c1ccccc1)O Z423315140	N#CCC(=O)c1c(c2ccccc2)n(c2c1cccc2)C Z56896154	c1ccc(cc1)c1nnc(o1)CSc1nnc(n1C1CC1)c1cccs1 Z90102638
COc1ccc(cc1)S(=O)(=O)Nc1ccc(cc1)C(=O)NCC(=O)NCc1nnc2n1cccc2 Z70903461	CCc1ccc(cc1)CN(C(=O)c1cc(C)nc2c1cccc2)C Z30469705	Cc1ccc(cc1NC(=O)CC#N)Cl Z56985802	COc1ccc2c(c1)cccc2C=C1C(=O)NC(=S)NC1=O Z2238830340	COc1cc(ccc1OC)C1N(CCCN2CCOCC2)C(=O)C(=C1C(=O)c1ccco1)O Z57217650	COc1ccccc1/C=C\1/Oc2c(C1=O)ccc(c2)O Z196385698	O=C(C(OC(=O)c1ccc(cc1)c1ccc(cc1)O)C)NCc1ccccc1 Z15729527	CCC(C(n1cncn1)c1ccc(cc1)C)NC(=O)c1ccc(cc1)C(=O)N Z1518448968	O=c1[nH]c(CN(C2CCCC2)Cc2ccco2)nc2c1oc1c2cccc1 Z650294542	O=C1CCCN1c1cccc(c1)NS(=O)(=O)c1ccc2c(c1)c(=O)[nH]cn2 Z1430521771	OC(=O)CCS(=O)(=O)[O-].[Na+] Z2301438443	Cc1ccc(cc1)N(S(=O)(=O)c1cccc(c1)C(=O)Oc1ccc2c(c1)oc(=O)cc2C)C Z30906733	O=S1(=O)CCC(C1)N1CCN(CC1)c1ncnc2c1oc1c2cccc1 Z90167535	COc1ccc(cc1)C(=O)C(OC(=O)c1c(C)noc1C)C Z25519181	Cc1ccc(cc1)CNc1ncnc2c1scc2 Z196122770	O=C(N(c1nc2c(s1)CCCC2)Cc1ccccc1)CSc1nc2c(o1)cccc2 Z29184725
O=C(C(c1ccccc1)c1ccccc1)Nc1cccc(c1)S(=O)(=O)N1CCOCC1 Z30000785	COC(=O)c1ccccc1NC(=O)c1ccc(cc1)CC Z27656163	O=C(c1ccc(cc1)c1nnc(o1)S)NOCCC(F)(F)F Z1748930759	COc1ccc2c(c1)cccc2C=C1C(=O)NC(=O)NC1=O Z2238830294	O=C(C1=COCCO1)NCc1ccccc1CS(=O)(=O)N1CCOCC1 Z169794294	S=C1NC(=O)C(=Cc2cc(n(c2C)c2ccccc2Cl)C)C(=O)N1 Z56767774	O=C(C1CC1)Oc1ccc2c(c1)c1ccccc1o2 Z26765583	CCOc1ccc(cc1)n1c(C)cc(c1C)C(=O)COc1ccc(cc1)C(=O)N Z18242315	O=C(c1ccccc1)N1CCN(CC1)C(=O)c1cccc2c1cccc2 Z26979911	COc1ccc2c(c1)CCCC2CNC(=O)c1scc(c1)C(=O)N Z1703564819	NCCOCCNCC Z2301499685	C#CCC(C(=O)N)NC(=O)c1cccc(c1)S(=O)(=O)N(c1ccc(cc1)C)C Z1523316378	CC(=O)Nc1ccc(cc1)NCc1nnc2n1c1ccccc1c(=O)n2C Z104532982	CCCCC(=O)OCC(=O)NCCc1ccc(cc1)S(=O)(=O)N Z19698148	Sc1[nH]c(=O)c2c(n1)n(nc2)c1ccccc1 Z56346835	N#CCn1c(COC(=O)CO/N=C\2/C3C=CC=CC3c3c2cccc3)nc2c(c1=O)cccc2 Z57028185
COc1cc(ccc1OCc1ccccc1)CN(C(=O)CN1C(=O)NC2(C1=O)CCc1c2cccc1)C Z70799029	C=CCOc1ccc(cc1)/C=C/C(=O)NC(c1nc2c([nH]1)cccc2)Cc1ccccc1 Z29583302	NC(=O)C(CNc1cccc(c1[N+](=O)[O-])F)(C)C Z815760550	CSCC(=O)NCc1nc2c([nH]1)ccc(c2)C(=O)OC Z2144521083	N#Cc1ccccc1CN1CCC(CC1)OC(=O)C1=COCC1 Z1291323769	S=C1NC(=O)C(=Cc2cc(n(c2C)c2ccc(cc2)F)C)C(=O)N1 Z56768813	NC(=O)c1cc(nc2c1cccc2)c1ccccc1 Z33546381	O=C(Cc1sc(nc1c1ccc(cc1)C)C)Nc1ccc(cc1)C(=O)N Z30240713	O=C(c1ccc(cc1)[N+](=O)[O-])Oc1ccc2c(c1)c1ccccc1o2 Z26765559	COc1ccccc1SCc1cc(=O)n2c(n1)cccc2 Z898547304	CC(OC)CN.Cl Z1795817756	NC(=O)C(OC(=O)c1cccc(c1)S(=O)(=O)N(c1ccc(cc1)C)C)C Z19262012	O=C(Nc1cccc(c1)C(=O)NC1CC1)COc1ccc(cc1)c1ncn(n1)C Z1815527658	CCC(N1CCc2c(C1)cccc2)CNC(=O)NCc1noc(n1)C Z1282515461	N#Cc1c2CCCCc2sc1n1c(C)ccc1C Z56885244	C=CCNc1nnc(s1)SCC(=O)N(c1nc2c(s1)CCCC2)Cc1ccccc1 Z97950734
COc1cc(ccc1OCc1ccccc1)CN(C(=O)c1ccc(c(c1)NC(=O)c1ccco1)C)C Z70798045	O=C(OC(c1cnc2c(c1)cccc2)C)CC(C1CC1)NC(=O)OC(C)(C)C Z1688712121	COc1cc(CCNC(=O)CSc2nnc(s2)C)ccc1OC Z25104212	OC(=O)c1ccc2c(c1)[nH]c(=O)[nH]2 Z234895459	CCOc1ccc(cc1OC)C1N(CCCN2CCOCC2)C(=O)C(=C1C(=O)c1ccc(o1)C)O Z316169820	S=C1NC(=O)C(=Cc2cc(n(c2C)c2cccc(c2)F)C)C(=O)N1 Z56768836	NC(=O)COC(=O)c1c(C)nc2c(c1C)cccc2 Z98608106	CC(=O)Cn1c(CN2CCC(CC2)C(=O)N)nc2c1c(=O)n(c(=O)n2C)C Z239083058	O=C(Nc1ccccc1Cc1ccccc1)CCc1ccccc1 Z26763491	O=C(Nc1snc(n1)SCc1ccccc1)CCn1[nH]c(=O)ccc1=O Z51957973	CCC(=C)CN.Cl Z2238934536	Cc1ccc(cc1)N(S(=O)(=O)c1cccc(c1)C(=O)Nc1ccc(c(c1)C)Br)C Z30826926	O=C(c1ccc(s1)NC(=O)C1CC1)NCc1ccc(cc1)N1CCCC1=O Z225113826	NC(=O)C1CCN(CC1)C(=O)c1[nH]c2c(c1Cl)cc(cc2)F Z454433348	NC(=O)C(CNc1ncnc2c1scc2)(C)C Z645860768	Brc1cccc(c1)c1scc(n1)CSc1nnc(s1)NCc1ccco1 Z209248636
COc1cc(ccc1OCc1ccccc1)CN(C(=O)Cn1[nH]c(=O)c2c(c1=O)cccc2)C Z70797974	CC(=O)NC1CCCN(C1)c1c(C)c(C)nc2c1cccc2 Z1652128057	Nc1ccccc1c1[nH]nc(n1)C1CC1 Z99601224	CSCCOC(=O)c1ccc2c(c1)nc([nH]2)C(F)F Z1291772235	O=C1C(=C(C(N1CCCN1CCOCC1)c1ccccc1)C(=O)c1cnn(c1C)c1ccccc1)O Z319215932	Brc1ccc2c(c1)C(=O)/C(=C/c1cccc3c1nccc3)/CO2 Z238523306	COc1ccc(cn1)NC(c1ccc(cc1)S(=O)C)C Z1797245920	O=C(Nc1cc(ccc1F)C(=O)N)NCc1ccc(nc1)N1CCCCCC1 Z596217624	CN(C(=O)c1cccc(c1)n1nncc1)CC1OCCc2c1cccc2 Z1517465142	CCCc1cc(N2CCC(CC2)Cc2ccccc2)n2c(n1)ncn2 Z751473052	[O-]C(=O)CP(=O)(C(=O)[O-])[O-].[Na+].[Na+].[Na+] Z56761910	O=C(c1ccc(cc1)C(=O)N)Nc1cccc(c1)S(=O)(=O)N(c1ccccc1)C Z51778169	O=C1c2cc(ccc2C(=O)N1Cc1nnc(o1)c1c(C)onc1c1ccccc1)[N+](=O)[O-] Z148607646	CCOc1ccc2c(c1)c(C)c(o2)C(=O)NN1C(C)CCCC1C Z27656949	Cc1ccc(cc1)n1cnc2c1CCNC2 Z1849012118	COCCN(C(=O)Cc1csc(n1)c1ccsc1)CC(=O)Nc1ccccc1C(F)(F)F Z99319082
O=C(Nc1ccccc1Cl)CN1CCN(CC1)C(=O)c1cc(nc2c1cccc2)c1ccncc1 Z70792485	OCCc1ccc(cc1)NC(=O)c1cc2c(n1CC)cccc2 Z1386520012	O=C(Cc1sc(nc1C)S)NC1CCCCC1C Z166663702	CCSCCOC(=O)c1ccc2c(c1)nc([nH]2)C(F)F Z1181621619	CCOc1ccc(cc1C)C(=O)C1=C(O)C(=O)N(C1c1ccc(cc1)OC)CCCN1CCOCC1 Z57221550	S=C1NC(=O)C(=Cc2ccc(o2)c2ccc(cc2)SC(F)F)C(=O)N1 Z56777458	O=C(c1nccnc1)Nc1c2ccccc2n2c1c1ccccc1nc2C Z30697742	COc1ccc(cc1NC(=O)c1ccccc1c1onc(n1)C(C)C)C(=O)N Z1033146522	Cc1cc(=O)[nH]c(n1)c1cccc(c1)NC(=O)c1ccc2c(c1)CCC2 Z652726910	COc1ccc(cc1)CCSc1nc2ccsc2c(=O)n1C Z194577576	NCC(O)(C)C Z1020680144	O=C(Nc1cccc(c1)S(=O)(=O)N(c1ccccc1)C)COc1ccc2c(c1)c1ccccc1o2 Z18775968	O=C(c1c[nH]c(c1)C(=O)N1CCCC1)CSc1nc(c(o1)c1ccccc1)c1ccccc1 Z152992756	COc1ncccc1CNC(=O)CN(c1ncnc2c1[nH]cn2)C Z746474308	OC(=O)C1Cc2c3ccccc3[nH]c2C2(N1C(=O)CC2)C Z56347445	Cc1ccc2n(c1)c(=O)cc(n2)CSc1nnc(s1)NCc1ccco1 Z92657874
O=C(Cc1c[nH]c2c1cccc2)Nc1ccc(cc1)N1CCN(CC1)Cc1ccccc1 Z70836541	S=C(N(C(c1ccc(cc1)n1cnc2c1cccc2)C)C)Nc1ccccc1 Z232539566	Cc1ccc(cc1)N1C(=NCC1=O)S Z85921192	O=C(c1ccc(cc1)S(=O)(=O)N(C)C)NCCC12CC3CC(C1)CC(C2)(C3)CCNC(=O)c1ccc(cc1)S(=O)(=O)N(C)C Z56783442	C=CCOc1ccc(cc1C)C(=O)C1=C(O)C(=O)N(C1c1ccccc1F)CCCN1CCOCC1 Z57221567	NC(=O)C1CCN(CC1)C(=O)c1ccc2c(c1)c1CCCCc1[nH]2 Z30898945	Fc1cccc(c1)C(Cn1cnc2c(c1=O)cccc2)O Z641974386	O=C(C1CCCN(C1)C(=O)N)NCc1nncn1c1ccccc1 Z403584254	CCC(c1ccccc1NC(=O)Cc1coc2c1c1ccccc1cc2)C Z26860550	Cn1c(SCCc2ccccc2)nc2c(c1=O)scc2 Z194576894	CC(NC)CN Z1267773605	COc1ccc(cc1)N(S(=O)(=O)c1cccc(c1)C(=O)NCCCOc1cccc(c1)C)C Z164944150	CCOc1cc(ccc1OC(F)F)CN(C(C(=O)Nc1onc(c1)C)C)C Z369055696	CCn1nccc1CNc1cnc2c(c1)c(C)nn2C Z1627935458	OCC1CCN(CC1)c1ncnc2c1scc2 Z645234000	Cc1cc(c(n1Cc1ccc2c(c1)OCO2)C)C1=NN=C(SC1)NCc1ccco1 Z134821976
O=C(c1cn(nc1c1ccccc1)c1ccccc1)Nc1cccc(c1)S(=O)(=O)NCc1ccco1 Z30003102	CCSC1CCC(C1)NC(=O)Cc1cnc2c(c1)cccc2 Z1787040811	Fc1ccccc1c1nnc(n1N)S Z55981968	O=C(C12CC3CC(C1)CC(C2)(C3)O)OCC(=O)c1cc(n(c1C)c1cccc(c1)S(=O)(=O)N1CCOCC1)C Z25060090	COc1cccc(c1)C(=O)C1=C(O)C(=O)N(C1c1ccc(cc1)C)CCCN1CCOCC1 Z57392304	CCOc1cccc(c1)C=C1C(=O)NC(=S)NC1=O Z57119210	Fc1cccc(c1)C(Cn1cnc2c(c1=O)ccnc2)O Z1634948074	CCn1cnnc1c1cccc(c1)NC(=O)c1cc(cn1C)C(=O)N Z1389504698	O=C(C1COc2c(O1)cccc2)Nc1ccccc1Oc1ccccc1 Z26827252	Cn1c(SCc2nc3c(s2)cccc3)nc2c(c1=O)scc2 Z194575714	NCCC(N)(C)C.Cl.Cl Z2218555716	NC(=O)c1ccc(cc1)N(S(=O)(=O)c1ccc(c(c1)C(F)(F)F)F)C Z821485768	CN(c1cccnn1)C1CCN(CC1)c1ncnc2c1oc1c2cccc1 Z1173588074	O=C(CN1CCC(CC1)Cc1ccccc1)NCc1ccc(cc1)F Z46185005	ClC1=Nc2c(CN1)cnn2c1ccccc1 Z2195096826	O=C(N1CCN(CC1)Cc1cccc2c1cccc2)CSc1nnc(s1)NCc1ccco1 Z229195724
COc1cc(ccc1OCc1ccccc1)CN(C(=O)c1ccc2c(c1)[nH]c(=O)c(=O)n2CC)C Z70799148	CN/C(=N/c1ccc2c(c1)cccc2)/c1ccccc1 Z190662962	CCc1ccc(cc1)CNC(c1c(C)nn(c1C)C)C Z1135210214	O=C(C(OC(=O)c1cccc(c1)S(=O)(=O)NC(C12CC3CC(C2)CC(C1)C3)C)C)Nc1ccc(cc1)C(=O)C Z25590336	Fc1ccc(cc1)Oc1ccc(cc1NC(=O)C1=COCCO1)S(=O)(=O)N1CCOCC1 Z30156573	FC(Oc1ccccc1/C=C/1\Oc2c(C1=O)ccc(c2)O)F Z119968744	Fc1ccc(cc1)NS(=O)(=O)c1cccc(c1)C(=O)OC(c1nc2ccccc2c(=O)[nH]1)C Z54839377	O=C(c1nnn(c1)Cc1ccccc1)Nc1cc(ccc1N1CCCC1)C(=O)N Z240578626	O=C(Oc1c(C)ccc(c1C)C)COc1ccc2c(c1)oc(=O)cc2C Z26775780	O=C(c1ccccc1C(F)(F)F)OCc1cc(=O)n2c(n1)cccc2 Z94603640	CC1CC1CN.Cl Z415636622	NC(=O)c1ccc(o1)S(=O)(=O)N1CCN(CC1)c1ncnc2c1cccc2 Z644845726	O=C(Nc1sccc1C(=O)N)CSc1nc2ccccc2c(=O)n1c1ccccc1C(C)C Z19190042	CN(C(CNCc1c[nH]nc1c1ccc2c(c1)OCCO2)(C)C)C Z634950888	COc1ccc(cc1)C1CNC(c2c1c1ccccc1[nH]2)c1ccccc1.Cl Z48970148	CCN(C1CCS(=O)(=O)C1)C(=O)CSc1nnc(n1C1CCCC1)c1ccccc1Cl Z15587617
O=C(Nc1ccccc1Cl)CN1CCN(CC1)C(=O)c1ccccc1C(=O)c1ccccc1 Z70792309	O=C(Nc1ccc(cc1)NC(=O)c1[nH]c2c(c1Cl)cccc2)NC1CC1 Z744183342	Cc1ccc(cc1)c1nnc(n1C)S Z56347405	COc1ccc(cc1NC(=O)c1ccccc1SCC(=O)NC12CC3CC(C2)CC(C1)C3)S(=O)(=O)N1CCOCC1 Z27833168	C=CCOc1ccc(cc1C)C(=O)C1=C(O)C(=O)N(C1c1ccc(cc1)C)CCCN1CCOCC1 Z57780909	COc1cc(ccc1OC)C=C1C(=O)NC(=S)NC1=O Z57119006	CCN(S(=O)(=O)c1ccc(c(c1)C(=O)Nc1ccc(cc1)Sc1ccc(cc1)NC(=O)c1cc(ccc1Cl)S(=O)(=O)N(c1ccccc1)CC)Cl)c1ccccc1 Z56826521	OC(c1ccccc1)CN1CCN(CC1)S(=O)(=O)c1ccc(cc1)C(=O)N Z126395742	O=C(c1ccccc1Br)Nc1sc(c(n1)c1ccccc1)c1nccn1C Z240692114	COc1ccccc1C(Nc1cc(=O)n2c(n1)cccc2)C Z203897868	C[C@H](CO)N Z940713320	Clc1cccc(c1)N(S(=O)(=O)c1cccc(c1)C(=O)OCc1cc(=O)oc2c1c1ccccc1cc2)C Z19359847	CN(C(=O)CCc1ncc(o1)c1c(F)cccc1F)Cc1cnn(c1)Cc1ccccc1 Z225157314	OCCCNC(c1ccc(c(c1)C)Br)C Z1620222250	NC(=O)C1CCC(N(C1)c1ncnc2c1scc2)C Z785193160	O=C(c1ccc2c(c1)S(=O)(=O)c1c(C2=O)cccc1)Oc1ccccc1Cc1ccccc1 Z26759254
O=C(Cc1n[nH]c(=O)c2c1cccc2)Nc1ccc(cc1)N1CCN(CC1)Cc1ccccc1 Z70838086	O=C(N1CCN(CC1)c1nccnc1)CN1CCCCCC1=O Z242935152	CCN(C(=O)c1ccc(cc1F)Br)c1ccncc1 Z1203051493	O=C(Nc1ccc2c(c1)OCO2)CSc1ncccc1C(=O)OCC(=O)NC(C12CC3CC(C2)CC(C1)C3)C Z15660621	C=CCOc1ccc(cc1)C1N(CCCN2CCOCC2)C(=O)C(=C1C(=O)c1cccs1)O Z57399834	N#CCOc1ccccc1/C=C/1\Oc2c(C1=O)ccc(c2)O Z196386184	C#CCC(C(=O)N)Nc1nc(nc2c1cccc2)c1cccnc1 Z1521910755	O=C(NC(c1cccs1)C(C)C)CCc1c(C)nc2n(c1C)cnc2C(=O)N Z216635692	c1ccc(cc1)c1c2CCc3c(c2nc2c1c1CCCCc1s2)cccc3 Z57052952	O=C1NCCN(C1)C(=O)C(=O)c1c(C)nn(c1C)c1cccc(c1)C(F)(F)F Z168256980	CCCC(CN)O Z1020680272	Cc1ccc(cc1)N(S(=O)(=O)c1cccc(c1)C(=O)OCc1cc(=O)oc2c1ccc(c2)C)C Z19261797	COc1cccc(c1)c1scc(n1)CSc1nnc(n1c1ccc(cc1)F)CN1CCCCC1 Z17444426	Cc1ccc(c(c1)OCCSc1nnc(n1N)c1cccnc1)C Z19579276	Nc1ncnc2c1cnn2c1ccncc1 Z1502697452	CN(CC(=O)NCc1ccco1)CC(=O)Nc1scc(n1)c1c[nH]c2c1cccc2 Z219126476
COc1cc(C)ccc1Oc1ccc(cn1)NC(=O)Cc1c(C)nc([nH]c1=O)c1ccccn1 Z605774414	O=C(N(C)C)Cc1ccc(cc1)/N=C/c1cc2ccccc2nc1O Z449698928	O=C(COc1ccc(cc1)Cl)OCCCC(=O)c1ccc(cc1)F Z18427254	CCOc1ccc(cc1)S(=O)(=O)N(c1ccc(cc1)OCC(=O)OCC(=O)NC12CC3CC(C2)CC(C1)C3)C Z18930303	O=C1C(=C(C(N1CCCN1CCOCC1)c1cccc(c1)[N+](=O)[O-])C(=O)c1ccco1)O Z57217657	S=C1NC(=O)C(=Cc2cccc(c2)C)C(=O)N1 Z275391662	OC(=O)CCCc1ccc2c(c1)c1ccccc1C2 Z1259155898	O=C(Cn1cnc2c(c1=O)cnn2C)Nc1cc(ccc1N1CCCC1)C(=O)N Z225871868	O=C(Nc1ccc2c(c1)cccc2)COc1ccc2c(c1)oc(=O)cc2C Z18478249	CC(=O)Nc1ccc(cc1C)NC(=O)c1cccc(c1)C(=O)N Z318192212	NCCOCC(=O)O.Cl Z1650039500	Cc1ccc(cc1)N(S(=O)(=O)c1cccc(c1)C(=O)Nc1cccc(c1)S(=O)(=O)N)C Z31703975	Fc1ccc2c(c1)cc([nH]2)C(=O)N1CCN(CC1)c1ncnc2c1ccs2 Z319739094	CC(N1CCOCC1)CNC(=O)c1cccc(c1)Nc1ncccn1 Z373182322	N#CCNC(=O)c1ccc2c(c1)c1CCCCc1[nH]2 Z979207258	Fc1cc(CSc2nnc(s2)NCC2CCCO2)c2c(c1)cccn2 Z360173764
COc1cc(ccc1OCc1ccccc1)C(=O)Nc1cccc(c1)S(=O)(=O)NCc1ccco1 Z30002617	Cc1ccc(c(c1)/N=C/c1ccccc1O)F Z86007860	COC(=O)c1cc(Br)cc(c1)C(=O)O Z1741978540	COc1ccc(cc1S(=O)(=O)NC(C12CC3CC(C2)CC(C1)C3)C)C(=O)NNC(=O)COc1ccccc1C Z27393387	O=C(C1=C(O)C(=O)N(C1c1ccccc1)CCN1CCOCC1)c1ccc(cc1)S(=O)(=O)N(C)C Z57239977	O=C(N1CCC(CC1)C(=O)N)Cc1c(C)[nH]c2c1cc(Br)cc2 Z382926320	Cc1cccc(c1)C1NC(=O)c2c(N1C)cccc2 Z48986966	NC(=O)C1CCN(C1)C(=O)NCc1ccccc1CN1CCOCC1 Z449096912	O=C(Cc1c(C)nc2c(c1C)cccc2)NC1CCCc2c1cccc2 Z26396683	O=C(c1ccn(n1)c1ccccc1)Nc1ccc2c(c1)c(=O)[nH]cn2 Z934848604	OC(=O)CC(C(=O)O)S Z1889997500	Cc1ccc(cc1)N(S(=O)(=O)c1cccc(c1)C(=O)NCCc1c[nH]c2c1cccc2)C Z26395906	O=C(OC(C)(C)C)NCC1CCN(CC1)c1nc2cc(nn2c2c1cccc2)C Z972777980	N#Cc1cnn(c1N)C(=O)c1[nH]nc(c1)CC(C)C Z1326421206	CN1C2CCC1CN(CC2)c1ncnc2c1scc2C Z1837062653	N#Cc1ccc(cc1)CN1CCN(CC1)CC(=O)Nc1cc(Cl)ccc1n1cncn1 Z46503055
O=C(Nc1ccc(cc1)C)CN1CCN(CC1)C(=O)c1ccc(o1)c1ccc(cc1)Cl Z70780064	Oc1ccccc1/N=C/c1ccc2c(c1)cccn2 Z56841191	CCCCCCCC(=O)NCC(=O)O Z1443708521	COc1ccccc1NS(=O)(=O)c1ccc(cc1)NC(=O)CNC(=O)C12CC3CC(C2)CC(C1)C3 Z31813489	CCOc1ccc(cc1C)C(=O)C1=C(O)C(=O)N(C1c1ccc(cc1)C)CCCN1CCOCC1 Z57218513	COc1cc(Br)c(cc1O)/C=C\1/Oc2c(C1=O)ccc(c2)O Z119968842	CN1C(NC(=O)c2c1cccc2)c1cccc(c1)C(F)(F)F Z48987162	O=C(Nc1ccccc1C(=O)N)CCN1CCN(CC1)c1ncccn1 Z368776792	O=C(N(C1C2CC3CC1CC(C2)C3)C)Cc1cccc2c1cccc2 Z359388334	COc1ccc(cc1NC(=O)c1nn(c2c1CCCC2)c1ccc(c(c1)F)C)C(=O)N Z453633454	NCCOC(C)C.Cl Z1688198421	CCCCn1ccnc1C(=O)c1cccc(c1)S(=O)(=O)N(c1ccccc1)C.Cl Z56849759	CCC(=O)NC(C(=O)NCC1CCCO1)C Z402934530	COc1ccccc1CNC(=O)CN(Cc1ccc(cc1)SC)C Z46389403	O=c1[nH]cnc2c1nnn2c1ccccc1 Z992717358	N#Cc1c(SCC(=O)N(C2CCS(=O)(=O)C2)C)nc(cc1C(F)(F)F)c1cccs1 Z92722980
O=C(Nc1ccc(cc1)N1CCN(CC1)Cc1ccccc1)CCc1nc2ccccc2c(=O)[nH]1 Z70837484	O=C1NC(=O)C(C1)Cc1ccc(cc1)NC(=O)c1cc2c([nH]1)cccc2 Z1247095155	Cc1ccc(cc1)Cc1cnc(s1)N Z57455063	COc1ccc(cc1S(=O)(=O)N1CCOCC1)NC(=O)c1cccc(c1)S(=O)(=O)NC(C12CC3CC(C2)CC(C1)C3)C Z28623017	O=C(C1=COCCO1)Nc1ccc(cc1)S(=O)(=O)N1CCOCC1 Z30007250	CCOc1ccccc1/C=C\1/Oc2c(C1=O)ccc(c2)O Z119968778	COC(=O)Cn1c(=O)c(C(=O)COC(=O)C2CC(CN2S(=O)(=O)c2ccc3c(c2)cccc3)O)c(n(c1=O)Cc1ccccc1)N Z16093919	O=C(N1CCCc2c1cccc2C(=O)N)Cn1cnc2c(c1=O)cnn2C Z385059098	CC1CCc2c(N1C(=O)CSc1n[nH]c3n1c1ccccc1n3)cccc2 Z227820570	O=c1cc(NCc2ccccc2Cn2cccn2)nc2n1cccc2 Z203916608	CC(S(=O)C)CN Z1511532292	CCNC(=O)C(NC(=O)c1cccc(c1)S(=O)(=O)N(c1ccc(cc1)C)C)C Z88233011	O=C(CNC(c1cccs1)C)NCC(=O)Nc1ccc(cc1)F Z46500920	CC(C(N1CCc2c(C1)cccc2)CNc1ccc2n(n1)nnn2)C Z354360952	O=C(c1ccc2c(c1)c1CCCCc1[nH]2)NC1CC1 Z30839871	O=C(c1ccc(c(c1)S(=O)(=O)NCc1ccccc1)C)N1CCC(CC1)C(=O)Nc1ccccc1 Z96031215
O=C(C1CCCCC1)Nc1cccc(c1)C(=O)Nc1cccc(c1)c1onc(n1)C1CC1 Z606220688	CCc1c(C)nc2c(c1N1CCN3C(C1)CNC(=O)C3=O)cccc2 Z1615097492	Brc1ccc(cc1)Cc1cnc(s1)N Z57330027	COc1ccccc1NS(=O)(=O)c1ccc(c(c1)NC(=S)NC(=O)C12CC3CC(C2)CC(C1)C3)N1CCOCC1 Z56070583	CCO/C=C\1/C(=O)N(c2ccc(cc2)S(=O)(=O)N2CCOCC2)C(=O)c2c1cccc2 Z56855632	S=C1NC(=O)C(=Cc2cc(n(c2C)c2cccc(c2)C(F)(F)F)C)C(=O)N1 Z56790731	CCc1ccccc1N1CC(CC1=O)C(=O)Nc1cccc(c1)S(=O)(=O)Nc1ccc(cc1)OC Z31758782	O=C(Nc1ccc(cc1)C(=O)N)CSc1nnc(s1)N Z18452849	O=c1cc(CSc2nnc(o2)c2ccccc2)c2c(o1)cc1c(c2)CCC1 Z19506766	COC(=O)c1cccc(c1)NC(=O)COC(=O)c1scc(c1)O Z1172257102	CCOC(CN)C Z1263544984	COc1ccc(cc1)N(S(=O)(=O)c1cccc(c1)C(=O)Nc1ccc(c(c1)C(F)(F)F)Br)C Z29331999	COc1cc2c(cc1F)ncnc2N1CCC(CC1)c1n[nH]c(c1)N Z1731142575	COCCOc1cccc(c1)Br Z285938612	CN(C(CNc1ncnc2c1scc2)(C)C)C Z196129476	[O-][N+](=O)c1ccc(cc1)c1nnc(o1)CSc1nnc(s1)NCc1ccccc1 Z19325389
O=C(c1ccccc1OCc1ccccc1Cl)Nc1cccc(c1)S(=O)(=O)NCc1ccco1 Z30003162	COc1cccc(c1)N1CCCC(C1)NC(=O)CCc1cnccn1 Z1952209324	COc1cccc(c1)c1nnc(n1c1ccccc1)SC1CCCCC1=O Z19981043	CCN(S(=O)(=O)c1cccc(c1)C(=O)N[C@H](C(=O)OCC(=O)NC(C12CC3CC(C2)CC(C1)C3)C)C(C)C)CC Z56995117	O=C(C1=COCCO1)NCC(c1c[nH]c2c1cccc2)c1ccccc1 Z29961195	O=C1NC(=S)NC(=O)C1=Cc1ccc(o1)c1ccccc1 Z56775566	COc1cc2CN(CCc2cc1OC)C(=O)c1cccc(c1)S(=O)(=O)Nc1ccc(cc1)F Z33645614	COc1ccc(cc1)CNCc1ccc(cc1)C(=O)N Z86175439	O=C(C(OC(=O)c1c2ccccc2cc2c1cccc2)C)c1ccccc1 Z18524337	CN(C(=O)c1cnc2n(c1=O)cccc2)Cc1ccc(cc1)N(C)C Z240266270	NCC(C(C)(C)C)N.Cl.Cl Z1992316411	COc1ccc(cc1)N(S(=O)(=O)c1cccc(c1)C(=O)OCc1ccc(cc1)C#N)C Z19063267	O=C(c1ccc(s1)CCNS(=O)(=O)C)Nc1cccc(c1)C(=O)C Z164747444	COc1ccc(cc1)CCSc1nnc(n1N)c1cccnc1 Z19579928	O=c1[nH]cnc2c1cnn2c1ccncc1.Cl Z1983080568	O=C(CN1C(=O)NC(C1=O)(C)C)Nc1sc2c(c1c1nc3c([nH]1)cccc3)CCCC2 Z29086250
O=C(Cn1c(=O)cnc2c1cccc2)Nc1ccc(cc1)N1CCN(CC1)Cc1ccccc1 Z70838540	COc1ccc(cc1Br)/C=N/c1ccc(cc1)C(=O)O Z57704271	NNC(=S)Nc1ccc(c(c1)OC)OC Z56862775	COC(=O)c1cccc(c1)NC(=O)c1ccc(c(c1)S(=O)(=O)NC(C12CC3CC(C2)CC(C1)C3)C)OC Z29848289	CCOc1cccc(c1)C1N(CCCN2CCOCC2)C(=O)C(=C1C(=O)c1cc2c(o1)cccc2)O Z335452500	NC(=O)C1CCN(CC1)Cc1cc2c([nH]1)cc(cc2C)C Z1732804828	O=C1NC(=O)c2c(/C/1=C\NCCCN1CCc3c1cccc3)cccc2 Z317429996	CCS(=O)(=O)N1CCN(CC1)c1ccc(cc1)C(=O)N Z1225716436	O=c1cc(COc2ncnc3c2c2CCCc2s3)c2c(o1)c(C)c(cc2)C Z16519673	CCNc1ccnc(c1)CSc1nc2ccsc2c(=O)n1C Z1491366701	CCC(C(=O)O)OC Z1171979235	Cc1ccc(cc1)N(S(=O)(=O)c1cccc(c1)C(=O)Nc1ccccc1C(F)(F)F)C Z28168149	CCOC(=O)C1=C(COC(=O)c2sc3c(c2n2cccc2)c(C)cc(n3)C)NC(=O)NC1 Z167928880	COc1ccccc1N1C(=O)CC(C1=O)Nc1ccc(cc1)C(=O)O Z44429544	C1CCC2(CC1)NCCc1c2[nH]c2c1cccc2.Cl Z48968176	O=C(OC(C(=O)Nc1ncc(cc1Cl)Cl)C)/C=C/c1c(C)nn(c1Cl)Cc1ccccc1 Z25455779
COc1ccc(cc1OCc1nc2n(c1)cccc2)NC(=O)CCN1C(=O)c2c(C1=O)cc(cc2)C Z605682614	O=C(C(NC(=O)c1cnc(cn1)C)Cc1ccccc1)N1CCCC1 Z976206834	O=C(/C=C/c1ccc(o1)Br)NCCc1nnc(n1C(C)C)S Z1162757422	O=C(NC(C12CC3CC(C2)CC(C1)C3)C)COC(=O)c1ccc(cc1)NS(=O)(=O)c1ccc2c(c1)OCCO2 Z19074824	O=C(C1=COCCO1)NC(c1ccc2c(c1)nc[nH]2)c1ccccc1 Z237721100	S=C1NC(=O)C(=Cc2cc(n(c2C)c2ccccc2C(F)(F)F)C)C(=O)N1 Z56768821	O=C1Cc2ccccc2C(=O)N1c1cccc(c1)N1CCNC1=O Z649574546	OCCN1CCN(CC1)c1nccc(c1)C(=O)N Z954440520	O=C(c1n[nH]c2c1CCC2)N1CCC(CC1)c1c(C)[nH]c2c1cccc2 Z758231004	O=C(N1CCCCC1)C1CCN(CC1)c1cc(=O)n2c(n1)cccc2 Z203901674	NC(=O)C(N)C Z54749436	CCCOc1ccc2c(c1)oc(c2)C(=O)c1ccc(cc1)N(S(=O)(=O)C)C Z219247136	CCCNC(=O)CSc1nnc(n1Cc1ccco1)c1c[nH]c2c1cccc2 Z92489817	CN(CC(=O)N)Cc1cc(C)ccc1C Z644247066	OC1CN(C1)c1ncnc2c1oc1c2cccc1 Z1083975576	Cc1ccc(c(c1)Oc1nc(CN2CCOCC2)nc2c1c(cs2)c1cccs1)[N+](=O)[O-] Z64689949
O=C(c1nn(Cc2ccccc2)c(=O)c2c1cccc2)Nc1cccc(c1)S(=O)(=O)N1CCOCC1 Z30000464	CCN(C(=O)Nc1ccc(cc1)C(NC(=O)c1cc2c([nH]1)cccc2F)C)CC Z652820744	N#Cc1ccc(c(c1)C)S(=O)(=O)N1CCC(C1)N.Cl Z1491270302	O=C(c1ccc(cc1)S(=O)(=O)N1CCOCC1)NCCC12CC3CC(C1)CC(C2)(C3)CCNC(=O)c1ccc(cc1)S(=O)(=O)N1CCOCC1 Z56783448	COc1cccc(c1)C1N(CCCN2CCOCC2)C(=O)C(=C1C(=O)c1ccc(cc1)Cl)O Z57238717	NC(=O)c1ccc(nc1)N1CCN(CC1)Cn1nc(sc1=S)N(C1CC1)C(=O)C Z385171860	O=C(C(=O)Nc1ccc2c(c1)CCC2)NCc1ccc[nH]1 Z1790769201	COc1ccc(cc1NCc1onc(n1)CC)C(=O)N Z1192222584	CC1CCc2c(C1)sc1c2c(ncn1)OCC(=O)N1CCc2c1cccc2 Z16514398	O=C1N(Cc2cc(=O)n3c(n2)cccc3)C(=O)c2c1cccc2 Z94603619	NCCC#C.Cl Z1267881669	CN(CCCOC1CCN(CC1)c1ncnc2c1cc(cc2)S(=O)(=O)C)C Z1823664448	Cc1ccc(cc1)c1nnc(n1CCC(=O)N1CCN(CC1)Cc1onc(n1)c1cccs1)S Z229992444	COc1ccc(cc1)CCNCc1ccc(cc1)OCc1ccccc1 Z86137273	O=C(C(C)(C)C)N1CCc2c1ccnc2 Z1647982587	Cc1onc(n1)CSc1ccccc1C(=O)NCc1ccc(cc1)Cn1ccnc1 Z357152478
COc1cc(ccc1OCc1ccccc1)CN(C(=O)Cn1cnc2c(c1=O)cccc2)C Z70798274	O=C1CC(C(=O)N1CCc1ccccc1)N1CCN(CC1)c1cnccn1 Z320078504	CCn1c(S)nnc1C1CC1 Z90662864	O=S(=O)(c1ccc(cc1)C12CC3CC(C2)CC(C1)C3)Nc1cccc(c1)S(=O)(=O)NC1=NCCC1 Z45727083	CCCOc1ccc(cc1)C(=O)C1=C(O)C(=O)N(C1c1cccnc1)CCCN1CCOCC1 Z56864450	CC1CCc2c(C1)sc(c2C(=O)N)NC(=O)C1CCN(CC1)c1ncnc2c1c(C)c(s2)C Z79739176	OC(=O)C/C(=C/c1csc(n1)N(c1ccc(c(c1)C)C)C(=O)C)/c1nc2c(s1)cccc2 Z46101642	NC(=O)c1ccc(cc1)CNS(=O)(=O)c1cc(c(s1)Cl)C Z1829073520	O=C(N1CCc2c1cccc2)COc1ncnc2c1c1CCCCc1s2 Z16512164	CC(c1cc(F)c(cc1Cl)Cl)NS(=O)(=O)c1ccc(cc1)C(=O)N Z165184464	OCC(CS(=O)(=O)O)O Z2238934682	COc1ccc(cc1)N(S(=O)(=O)c1cccc(c1)C(=O)Nc1ccc(cc1)Br)C Z27787226	O=C(c1cn(nc1c1cccs1)Cc1ccccc1)N1CCCC1 Z27753413	CC1OC(=O)C(C1)N(CCCOc1cccc(c1)S(=O)(=O)C)C Z951448492	O=C(c1ccc2c(c1)c1CCCCCc1[nH]2)N(C)C Z370278190	c1ccc(nc1)c1scc(n1)CSc1nnc(s1)NCc1ccco1 Z223810926
Cc1cc(c(n1CCc1ccccc1)C)c1csc(n1)NC(=O)c1nn(C)c(=O)c2c1cccc2 Z70833739	Oc1c(O)ccc(c1O)/C=N/c1cccc2c1ccnc2 Z56834150	O=C(Cc1sc(nc1C)S)Nc1ccc(cc1)F Z201845022	O=C(NC(C12CC3CC(C2)CC(C1)C3)C)COC(=O)c1cccc(c1)S(=O)(=O)NCc1ccccc1 Z18284731	Cc1nc(c(s1)C(=O)C1=C(O)C(=O)N(C1c1ccco1)CCN1CCOCC1)C Z57389725	S=C1NC(=O)C(=Cc2cn(nc2c2ccc(o2)C)c2ccccc2)C(=O)N1 Z56787357	O=C(/C=C/c1ccccn1)NCc1ccc(cc1)OCC1CCCO1 Z737064942	CC1OCCC(C1)C(=O)Nc1ncc(s1)C(=O)N Z1601630830	Cc1ccc2c(c1)oc(=O)cc2COc1ncnc2c1c1CCCCc1s2 Z16511115	O=C(c1ccccc1)CCCSc1nc2ccsc2c(=O)n1C Z194574842	NCC=C(C)C.Cl Z1827897919	CCCCN(c1c(=O)[nH]c(=O)n(c1N)CC(C)C)C(=O)c1cccc(c1)S(=O)(=O)N(c1ccc(cc1)C)C Z29723165	CC1CCc2c(C1)sc1c2c(=O)n2c(n1)c1ccccc1c1n2nnn1 Z56830464	O=C(Nc1ccc2c(c1)c1ccccc1o2)CN(C(C)C)CC(=O)N Z124922872	CNc1ncnc2c1scc2 Z196119312	O=C(C(OC(=O)c1ccc2c(c1)S(=O)(=O)c1c(C2=O)cccc1)C)Nc1ncnc2c1nc[nH]2 Z217746672
O=C(Cn1nc(C(=O)N)c2c(c1=O)cccc2)Nc1ccc(cc1)N1CCN(CC1)Cc1ccccc1 Z70838629	O=C(NC1CCN(C1c1ccccc1)C)CCc1cnccn1 Z1952626974	CCCN1CCN(CC1)CCCOc1ccccc1 Z103870898	O=C(C(OC(=O)c1cccc(c1)S(=O)(=O)NCc1ccccc1)C)NC12CC3CC(C2)CC(C1)C3 Z18284973	O=C(C1=COCCO1)Nc1cc(ccc1Oc1ccccc1)S(=O)(=O)N1CCOCC1 Z27015588	CCn1cnnc1C1CCN(CC1)c1ncc(cc1C(=O)N)[N+](=O)[O-] Z1139220439	Cc1ccc(c(c1)C)NS(=O)(=O)c1cccc(c1)C(=O)NC1CCC(CC1)CC1CCC(CC1)NC(=O)c1cccc(c1)S(=O)(=O)Nc1ccc(cc1C)C Z56797738	OCCN1CCN(CC1)Cc1ccc(cc1)C(=O)N Z195570032	Cc1ccn2c(c1)nc(cc2=O)Cn1cnc2c(c1=O)oc1c2cccc1 Z107257414	Clc1ccc(s1)CN(c1cc(=O)n2c(n1)cccc2)C Z203905068	NCCNC1CC1 Z1197992477	N#Cc1cccc(c1)NC(=O)c1cccc(c1)S(=O)(=O)N(c1ccc(cc1)C)C Z26548548	Fc1cc(ccc1N1CCN(CC1)c1ncnc2c1oc1c2cccc1)C(=O)C Z128083934	CN(Cc1ccc(cc1)C)CC(=O)Nc1ccc2c(c1)OCCCO2 Z46346336	N#CC1=C(N)N(C(=O)C1)c1ccccc1 Z55550134	O=C(N1CCN(CC1)Cc1ccc(s1)Cl)CCCn1c(=O)oc2c1ccc(c2)[N+](=O)[O-] Z95789919
Cc1ccc(s1)CN(C(=O)Cc1c(C)nc([nH]c1=O)c1ccccn1)CCc1ccccc1 Z605759338	CCOC(=O)N1CCC(CC1)Nc1c(cnc2c1cccc2)C(=O)OCC Z961105328	N#CCCN(C(=O)C(c1ccccc1)(C)C)C Z223145764	COc1ccc(c(c1)N(S(=O)(=O)c1ccc(c(c1)OC)OC)CC(=O)N/N=C/1\CCC(CC1)C(C)(C)C)OC Z56906836	CCCOc1ccc(cc1)C1N(CCCN2CCOCC2)C(=O)C(=C1C(=O)c1cccs1)O Z57785828	Oc1ccc2c(c1)O/C(=C\c1ccccc1[N+](=O)[O-])/C2=O Z119968748	CC(CC(c1ccccc1)O)NC(=O)c1cccc(c1)S(=O)(=O)NCC1CCCO1 Z1413761362	CN(C(c1ccco1)C)CC(=O)N1CCC(CC1)C(=O)N Z921774742	O=C(N1CCC(CC1)n1ncnc1)Nc1ccc2c3c1cccc3CC2 Z1011319706	NC(=O)CC1CCN(CC1)C(=O)c1ccn(n1)c1cccc(c1)F Z828302262	NCC(N(C)C)C.Cl Z367452450	COc1ccc(cc1)N(S(=O)(=O)c1cccc(c1)C(=O)Nc1sc2c(c1C(=O)N)CCC(C2)C)C Z27363033	NC(=O)C1CCCC1Nc1snc(n1)C1CC1 Z1465206186	COc1cccc2c1OCC(C2)Nc1nccc(c1)c1onc(n1)C Z1251215677	O=C(c1ccc2c(c1)c1CCCCc1[nH]2)N1CC1 Z68256156	Cc1nc(SCC(=O)N(C2CCCc3c2cccc3)C)c2c(n1)cccc2 Z65775313
O=C(C1CC1)Nc1cccc(c1)CNC(=O)c1cc(ccc1C)S(=O)(=O)Nc1ccc(cc1)F Z200030370	N#CC(c1ccccc1)C(=O)CN1CCN(CC1)Cc1ccccc1 Z56767691	Clc1cc(Cl)c2c(c1)c(=O)[nH]cn2 Z56893138	COc1cc(C(=O)OCC(=O)NC(C23CC4CC(C3)CC(C2)C4)C)c(cc1OC)NC(=O)c1ccco1 Z19288981	CCOc1cc(N2CCOCC2)c(cc1NC(=O)C1=COCCO1)OCC Z30930287	NC(=O)C1CCCN(C1)C(=O)c1ccc2c(c1)c(C)c([nH]2)C Z32278662	COc1ccc(cc1NC(=O)C(N(C(C(=O)Nc1cc(ccc1OC)[N+](=O)[O-])C)NC(=O)COc1cccc(c1)Br)C)[N+](=O)[O-] Z56950584	CC(C(c1onc(n1)C)NC(=O)c1scc(c1)C(=O)N)C Z1182554713	O=C(c1ccc2c(c1)nc1n(c2=O)CCC1)NC1CCSc2c1cccc2 Z73331178	Cc1ccc(s1)C(=O)CSc1nc2ccsc2c(=O)n1C Z194579052	CCCCC(CN)N Z1404661572	Cc1ccc(cc1)N(S(=O)(=O)c1cccc(c1)C(=O)Nc1sc2c(c1C(=O)N)CCCC2)C Z27358886	O=C1NC(=O)C(=Cc2cn(nc2c2cc3c(o2)cccc3)c2ccccc2)C(=O)N1 Z56812656	Clc1cc(Cl)c2c(c1)C(=O)C(=O)N2 Z56886395	CC1COCCN1c1ncnc2c1scc2 Z368565662	N#Cc1ccc(cc1)CN1CCC(CC1)CCc1ccc(cc1)O Z245302466
O=C(c1ccc(cc1)S(=O)(=O)N(c1ccccc1)C)Nc1cccc(c1)S(=O)(=O)N1CCOCC1 Z30001079	O=C(Nc1ccc(cc1)NC(=O)c1ccccc1n1cccn1)NC1CC1 Z737466624	CNC(=O)C(CN(c1ccc(c(c1)C#N)C(F)(F)F)C)C Z1696201040	COc1cc(ccc1OC)NC(=O)COC(=O)c1ccccc1SCC(=O)NC12CC3CC(C2)CC(C1)C3 Z15704999	COc1cccc(c1)C(=O)C1=C(O)C(=O)N(C1c1ccc(cc1)C(=O)OC)CCCN1CCOCC1 Z316156274	CC1CCN(CC1)c1ccc(cc1[N+](=O)[O-])C(=O)Nc1ncc(s1)C(=O)N Z200656184	O=C(C1CCN(CC1)C(=O)c1ccccc1C)NCCc1nc2c([nH]1)cccc2 Z90987711	NC(=O)c1ccc(cc1)CN1CCSCC1 Z433869568	O=C(c1ccc2c(c1)nc1n(c2=O)CCC1)NC1CCOc2c1cccc2 Z73328543	N#Cc1cccc(c1)CSc1nc2ccsc2c(=O)n1C Z194578462	NCCCC(N)(C)C Z2205998776	NC(=O)c1ccccc1N(S(=O)(=O)c1ccc2c3c1cccc3c(=O)[nH]2)C Z737817210	Cc1nc2sc3c(c2c(n1)N1CCN(CC1)c1cccc(c1)C(F)(F)F)CCC3 Z31257622	CCC(=O)c1ccc(cc1)OCC(=O)NNC(=O)c1cc(oc1C)C Z27112805	OC(=O)Cn1cnc2c1ncnc2N.Cl.Cl Z1259273382	Clc1ccc(cc1)C(c1ccccc1)SCc1ncc(o1)c1ccccc1 Z17308675
COc1ccc(cc1)c1cc(ccc1OC(F)F)NC(=O)Cc1n[nH]c(=O)c2c1cccc2 Z70774715	Oc1ccc2c(c1/C=N/c1ccc(c(c1)C)I)cccc2 Z56832819	FC(C1CCCN(C1)c1nsc2c1cccc2)(F)F Z31153341	O=C(C12CC3CC(C1)CC(C2)(C3)c1ccccc1)NCc1ccc(cc1)S(=O)(=O)N1CCOCC1 Z73416075	COc1c(OC)cccc1C1N(CCCN2CCOCC2)C(=O)C(=C1C(=O)c1ccc(cc1)F)O Z57239242	COc1cccc(c1OC(F)F)/C=C\1/Oc2c(C1=O)ccc(c2)O Z196386108	O=C(N1CCc2c(C1)c1ccccc1[nH]2)Cc1c[nH]c2c1cccc2 Z225654040	OC(=O)Cc1csc(n1)SCc1ccc(cc1)C(=O)N Z227733844	O=C(Cc1cc2ccccc2[nH]c1=O)NC(c1ccc2c(c1)cccc2)C Z423185186	CCn1c(SCc2cccc(c2)F)nc2c(c1=O)scc2 Z316327208	CC(C=C)N.Cl Z1446855743	Cc1ccc(cc1)N(S(=O)(=O)c1cccc(c1)C(=O)OCc1ccc(cc1)Cl)C Z19262301	COc1ccc(cc1)C(=O)NCCc1ccc(s1)c1csc(n1)C Z165042516	CC(NC(=O)C(n1cnnn1)Cc1ccccc1)CN1CCOCC1 Z422693818	Cn1c2ccccc2c(c1c1ccccc1)C(=O)O Z166605326	CNC(=O)c1ccc(cc1)CSc1nccn1Cc1ccccn1 Z1190350257
O=C(c1ccccc1Cc1ccccc1)Nc1cccc(c1)S(=O)(=O)N1CCOCC1 Z30000889	COCCCNC(=O)/C(=C/c1ccc(cc1)OCc1ccccc1)/c1nc2c([nH]1)cccc2 Z45971936	CSc1[nH]cc(n1)c1ccccc1 Z352223348	O=C(Nc1ccc(c(c1)S(=O)(=O)N(C)C)C)COC(=O)C12CC3CC(C1)CC(C2)(C3)c1ccccc1 Z19594204	Cc1ccc(o1)C(=O)C1=C(O)C(=O)N(C1c1ccccn1)CCCN1CCOCC1 Z335453496	COc1ccc(cc1)NC=C1C(=O)NC(=S)NC1=O Z85927261	O=C(Nc1ccccc1)CN1CCN(CC1)C(=O)CCc1c[nH]c2c1cccc2 Z238177652	CN(C(c1ccc(cc1)S(=O)(=O)N)C)Cc1nc2ccccc2c(=O)[nH]1 Z65209811	O=C1COc2c(N1)ccc(c2)C(=O)Nc1ccc2c(c1)c1ccccc1C2 Z73302738	COc1ccc(cc1NC(=O)c1nn2c(n1)nc(cc2C)C)C(=O)N Z453635568	CC(CC=C)N.Cl Z1269638561	COc1ccc(cc1)N(S(=O)(=O)c1cccc(c1)C(=O)Nc1ccc2c(c1)oc(=O)cc2C)C Z29731534	CC(c1nc(c(s1)C(=O)O)C)NC(=O)c1ccc[nH]1 Z1624124407	Clc1ccccc1c1noc(n1)OCc1cc(=O)n(c(=O)n1C)C Z995529372	c1ccc2c(c1)[nH]c(c2)c1nn2c(n1)c1ccccc1nc2 Z969576178	Clc1ccc(cc1)C(c1ccccc1)NC(=O)CN1C(=O)NC2(C1=O)CCc1c2cccc1 Z65674656
O=C(C1CCN(CC1)C(=O)c1ccccc1C)Nc1ccc(cc1)N1CCN(CC1)Cc1ccccc1 Z70837907	FC(Sc1nc2c(n1CC(=O)N1CCCC1C(=O)Nc1ccccc1)cccc2)F Z317162850	OC1CCN(CC1)CCOCCOc1ccccc1 Z643521680	CCOc1ccccc1NC(=O)c1cccc(c1)S(=O)(=O)NC(C12CC3CC(C2)CC(C1)C3)C Z26752635	CCOc1ccc(cc1)C1N(CCCN2CCOCC2)C(=O)C(=C1C(=O)c1ccc(c(c1)C)OC)O Z57219948	CN(c1ccc(cc1)C=C1C(=O)NC(=S)NC1=O)C Z57705824	Fc1ccc2c(c1)c(c[nH]2)C1CCNCC1 Z2092368820	CCc1ccc(cc1)C(C(C)C)NCC(=O)Nc1oc(c2c1c(=O)[nH]nc2C)C Z216676342	O=C(c1ccc2c(c1)C(=O)c1c2cccc1)Nc1cccc2c1nccc2 Z235922152	NC(=O)c1ccc(cc1)CN(S(=O)(=O)c1ccc2c(c1)CCC2)C Z319894650	CCC(CN)(O)C Z993967106	Cc1ccc(cc1)NC(=O)c1cccc(c1)S(=O)(=O)N(c1ccc(cc1)C)C Z28135159	CC(CC(C(=O)Nc1n[nH]cc1)NC(=O)Cc1noc(c1)C)C Z1369387203	CCOC(=O)c1c(C)[nH]c(c1C)C(=O)CN(Cc1ccc(cc1)C)C Z46346635	NNc1ncnc2c1cnn2c1ccc(cc1)Cl Z314606428	O=C(Cn1cnc2c1c(=O)n(C)c(=O)n2C)OCc1cc(=O)n2c(n1)sc1c2cccc1 Z18550258
O=C(Nc1ccc(cc1)N1CCN(CC1)Cc1ccccc1)CCCn1c(=O)oc2c1cccc2 Z70837968	Clc1ccc(c(c1)/C=N/c1ccccc1)O Z86003787	NNC(=O)Cc1ccc(cc1)Cl Z56346881	O=C(CC12CC3CC(C2)CC(C1)C3)NNC(=O)c1ccc(cc1)NS(=O)(=O)/C=C/c1ccccc1 Z33362711	CCOc1ccc(cc1OC)C1N(CCCN2CCOCC2)C(=O)C(=C1C(=O)c1cccs1)O Z319609900	COc1ccc(c(c1)OC)/C=C/1\Oc2c(C1=O)ccc(c2)OC Z374512104	COC(=O)c1ccc(cc1)C1NC(=O)NC2=C1C(=O)N(C2)CC(O)C Z1313510385	O=C(c1ccc2c(c1)nc([nH]c2=O)S)N1CCN(CC1)C(=O)c1cnccn1 Z994324526	O=C(c1ccc2c(c1)cccc2)NCc1nnc2n1c1ccccc1CC2 Z295732542	Clc1cc(cnc1SCc1cc(=O)n2c(n1)cccc2)C(F)(F)F Z45310979	COC[C@H](N)C.Cl Z1270502316	COc1ccc(cc1)N(S(=O)(=O)c1cccc(c1)C(=O)N(CCOc1ccc(cc1)F)C)C Z119835128	O=C(Nc1cc(ccc1n1cncn1)C(F)(F)F)CSc1nc2ccccc2c2n1nc(n2)C Z220372020	CCC(c1ccc2c(c1)OCCO2)NCc1cccc2c1[nH]nc2 Z1367119015	CNC(=O)c1ccc2c(c1)c1CCCCc1[nH]2 Z30271091	O=C(N1CCN(CC1)C/C=C/c1ccccc1)CSc1nnc(s1)NCc1ccco1 Z209249066
COc1ccc(cc1)N1C(=O)C(=O)N(C1=O)CC(=O)Nc1ccccc1SCc1ccccc1 Z90001680	O=C(CN1C(=O)N(C2(C1=O)CCCCC2)C)Nc1ccc(nc1)n1cnc2c1cccc2 Z339394448	N#Cc1ccc(c(c1)C)S(=O)(=O)NCCC(N)C.Cl Z1491276676	O=C(CC12CC3CC(C2)CC(C1)C3)NNC(=O)c1cccc(c1)S(=O)(=O)N(c1ccc(cc1)C)C Z28744738	CCOc1ccc(cc1)C1N(CCCN2CCOCC2)C(=O)C(=C1C(=O)c1cc2c(o1)cccc2)O Z319216386	S=C1NC(=O)C(=Cc2cn(nc2c2cc3c(o2)cccc3)c2ccccc2)C(=O)N1 Z62466600	Oc1ccc(cc1)C1=NN(C(C1)c1ccccc1)C(=O)C Z57728916	CCOc1ccc(cc1)CN(CC(=O)Nc1oc(c2c1c(=O)[nH]nc2C)C)C Z196848694	O=C(N1CCc2c(C1)c1ccccc1[nH]2)CN1CCCC2(C1)CCC=CC2 Z1205413059	O=C1NC(Nc2c1cccc2)c1sc2c(c1Cl)cccc2 Z90280351	COC[C@H](N)C.Cl Z1270482298	NC(=O)C1CCN(CC1)c1ncnc2c1c(cn2c1ccc(cc1)Cl)c1ccccc1 Z57456071	S=C1NC(=O)C(=Cc2cn(nc2c2cc3c(o2)cccc3)c2ccccc2)C(=O)N1 Z62466600	Clc1cccc(c1)C(=O)N1CCc2c1cccc2 Z30624432	CN1CCN(CC1)c1ncnc2c1scc2 Z196117844	O=C(N1CCN(CC1)C(=O)c1ccco1)CSc1nnc(o1)c1sc2c(c1Cl)cccc2 Z21509940
Cc1cccc(c1)Cc1cnc(s1)NC(=O)c1sc2c(c1)c(nn2c1ccccc1)C Z70857912	NC(=O)C(NC(=O)c1ccc2c(c1)nc(c(n2)C)C)Cc1ccccc1 Z952983372	COc1cc(C#N)cc(c1OC)OC Z57899732	COc1cc(ccc1OCC(=O)Nc1ccc(cc1)C)/C=C(/C(=O)NCC1CCCO1)\C(=O)NCC1CCCO1 Z46092850	COc1ccc(cc1)C(c1c[nH]c2c1cccc2)CNC(=O)C1=COCCO1 Z30425726	S=C1NC(=O)C(=Cc2cccc(c2)OCc2c(C)no[n+]2[O-])C(=O)N1 Z56832531	Oc1ccc(cc1)C1=NN(C(C1)c1ccco1)C(=O)C Z57805520	COC(=O)CC(C(=O)NCc1c(C)nc2c(c1C)c(=O)[nH]n2C)C Z1411253042	Cc1cccc(c1)c1ccc(c(=O)[nH]1)C(=O)N1CCc2c(C1)cccc2 Z441594902	O=C(C1CCN(CC1)S(=O)(=O)c1cn(c(c1)C(=O)N)C)Oc1ccccc1C Z197582620	CC(CCO)N Z1250132821	CC(=O)Nc1ccc(cc1)NC(=O)c1cccc(c1)S(=O)(=O)N(c1ccc(cc1)C)C Z27654341	O=c1[nH]c(=O)c2c([nH]1)ccc(c2)S(=O)(=O)N1CCc2c(C1Cc1ccccc1)cccc2 Z1537392752	O=C(Cc1coc2c1cc1CCCc1c2)NCCOc1ccc(cc1)C Z30447291	C#CCn1cnc2c1ncnc2N Z1266823216	O=C(NNC(=O)c1cccs1)COC(=O)c1cc(nc2c1cccc2)c1ccc(cc1)Cl Z18336297
CCOc1cc(ccc1OCC(=O)N1CCCCC1)C(=O)Nc1ncc(s1)Cc1cccc(c1)C Z70859251	CCCNC(=O)CN1CCN(CC1)c1c(C)cnc2c1cccc2 Z1317600031	CC1Cc2c(N1S(=O)(=O)N)cccc2 Z300095782	O=C(NC(=O)NC12CC3CC(C2)CC(C1)C3)COC(=O)c1cccc(c1)S(=O)(=O)Nc1cccc(c1)C Z18913381	C=CCOc1cccc(c1)C1N(CCCN2CCOCC2)C(=O)C(=C1C(=O)c1ccco1)O Z319216342	O=C1NC(=S)NC(=O)C1=CNc1ccc(cc1)Br Z57121174	CC1CC(C)n2c(N1C(=O)Cc1csc(n1)c1ccc(cc1)C(F)(F)F)ccn2 Z570887610	O=c1[nH]c(=O)n(c2c1n1cc(n(c1n2)CCCN1CCc2c(C1)cccc2)C)C Z278104360	O=C1CC2(CCCCC2)CC(=O)C1=CN/N=C\1/C(=O)Nc2c1cccc2 Z221341260	[O-][N+](=O)c1ccc2c(c1)nc(o2)Cn1c(=O)onc1c1cnccn1 Z1362321399	NC(=O)[C@H](N)C Z1201059020	CN(S(=O)(=O)c1ccc2c(c1)cccc2)c1ccc(cc1)Oc1ncnc2c1cccc2 Z285802438	Fc1ccc(cc1)N1C(=N/C(=C\c2ccccc2)/C1=O)SCC(=O)c1c[nH]c2c1cccc2 Z25346987	CCn1c2ccc(cc2nc(c1=O)C)C(=O)NCC(N(C)C)C(C)C Z247569902	OCc1c(c2ccccc2)n(c2c1cccc2)C Z235448592	C=CCN(c1nc2c(s1)CCCC2)C(=O)CCCc1onc(n1)C(C)(C)C Z392186346
COc1cc(/C=N/NC(=O)c2cc3c(s2)CCCC3)ccc1OCC(=O)Nc1ccc(cc1)C Z50010810	N#Cc1cnc2c(c1NC1CCC(=O)N(C1)C)cc(cc2)Cl Z1272424650	CCNCc1ccc2c(c1)OCO2 Z57327177	O=C(CC12CC3CC(C2)CC(C1)C3)NNC(=O)c1ccc(cc1)S(=O)(=O)N1CCc2c(C1)cccc2 Z28744125	COc1cc(ccc1OC)C1N(CCCN2CCOCC2)C(=O)C(=C1C(=O)/C=C/c1ccco1)O Z336088988	NC(=O)C1CCN(CC1)c1ncnc2c1c1CCCCc1s2 Z31237931	Brc1ccc(cc1)C1CC(=NN1C(=O)C)c1ccccc1 Z1999528290	S=C1N/C(=C\c2ccccc2OCc2ccc(cc2)C(=O)O)/C(=O)N1 Z56889314	Cc1cc(C)c2c(n1)sc(c2N)C(=O)N/N=C/1\C2CC3CC1CC(C2)C3 Z91260603	O=C(Nc1cccc2c1cccc2)CSCC(=O)Nc1ccccc1F Z17608551	NC(=O)[C@H](N)C Z228584346	NC(=O)c1cc(cn1C)S(=O)(=O)N(c1ccc(cc1)Oc1ccccc1)C Z927394644	O=C(CCc1cn(c2c1cccc2)C)NCC(=O)O Z1603224219	O=C(N1CCCC1c1ccc2c(c1)OCCCO2)c1ccc[nH]1 Z140090380	CN(c1ncnc2c1cc(n2C)C(=O)O)C Z1318268685	O=C(c1ccc(cc1)/C=C/c1ccc2c(n1)cccc2)NCc1ccc(nc1)n1cccn1 Z735734434
CCC(=O)Nc1cccc(c1)C(=O)NNC(=O)c1nc(n(n1)c1ccccc1)c1ccccc1 Z606370332	O=C(NC(c1ccccc1)C1CC1)CN1CCN(CC1)Cc1cscn1 Z909754060	COc1ccc(c2c1cccc2)C(=O)C Z57050140	O=C(C12CC3CC(C1)CC(C2)(C3)c1ccccc1)NCCNc1ccc(cc1[N+](=O)[O-])S(=O)(=O)C Z109976232	CC(COc1ccc(cc1)C(=O)C1=C(O)C(=O)N(C1c1ccc(cc1)Cl)CCN1CCOCC1)C Z1213746614	CCOc1cccc(c1OC)/C=C\1/Oc2c(C1=O)ccc(c2)O Z119968878	COC(=O)c1c(sc2c1CCCC2)N1C(=O)C=CC1=O Z57098293	COc1ccc(cc1NCCn1c2nc3c(n2c(c1C)C)c(=O)[nH]c(=O)n3C)C Z278104206	Brc1ccc(cc1)c1nc2n(n1)c(=O)[nH]c1c2c2CCCCCc2s1 Z55411173	Clc1ccc(c(c1)SCc1nc2ccsc2c(=O)[nH]1)Cl Z46293449	NCCCNCCOC Z1723418912	COc1cccc(c1)NC(=O)c1cccc(c1)S(=O)(=O)N(c1ccc(cc1)C)C Z27795745	CC1CCc2c(C1)sc1c2c(nc(n1)C)N1CCN(CC1)Cc1onc(n1)c1ccccc1 Z367552340	O=C(Nc1nnc(o1)c1ccccc1)CCc1c[nH]c2c1cccc2 Z29050312	[O-][N+](=O)c1cnn(c1)c1ncnc2c1cnn2c1ccccc1 Z1373418228	O=C(C(Oc1ccc(cc1)c1nc2c(s1)cccc2)C)NCc1ccco1 Z26270769
O=C(Nc1ccc(cc1)C)CN1CCN(CC1)C(=O)c1ccc(o1)c1ccc(cc1)F Z70780071	COC(=O)NC(C(=O)N(Cc1nc2c([nH]1)cccc2)C)CC(C)C Z838327708	COc1cc2c(cc1OC)nc(n(c2=O)C)S Z57821826	CC(=O)NC12CC3CC(C1)CC(C2)(C3)C(=O)Oc1ccc(cc1)N(S(=O)(=O)c1cc(C)ccc1C)C Z29631809	CCOc1ccc(cc1)C1N(CCCN2CCOCC2)C(=O)C(=C1C(=O)c1ccco1)O Z57239101	NC(=O)C1CCN(CC1)C(=O)c1ccc2c(c1)c(C)c([nH]2)C Z32399142	CCN1C(=O)c2c(C1c1ccc(cc1)Cl)c(=O)c1c(o2)cccc1 Z1213674295	COc1ccc(cc1NCCn1c(C)cn2c1nc1c2c(=O)[nH]c(=O)n1C)OC Z906123380	Oc1ccc(cc1)C1CCN(CC1)C(=O)Nc1cccc2c1cccc2 Z235259164	Fc1ccc(cc1)n1nc(c2c1CCCC2)C(=O)Nc1ccc(c(c1)C(=O)N)Cl Z318173908	NCCOCC Z1259339876	Clc1cccc(c1)N(S(=O)(=O)c1cccc(c1)C(=O)Oc1ccc2c(c1)oc(=O)c1c2CCC1)C Z29603611	Cc1scc(n1)c1ccc(s1)CCNC(=O)c1[nH]cc(c1)C(=O)C Z165050208	CCC(c1ccc(cc1)C(C(C)C)Nc1ccc2n(n1)nnn2)C Z220422620	c1ccc(cc1)c1c([nH]c2c1ccc1c2cccc1)c1ccccc1 Z56802327	O=C(C(OC(=O)c1ccc2=NS(=O)(=O)CCn2c1)C)Nc1ccc(cc1)Oc1ccccc1 Z71306007
COc1cc(ccc1OCc1ccccc1)CN(C(=O)Cc1ccc2c(c1)OCCO2)C Z70798656	CCOc1ccc(cc1)/C=C(\C(=O)c1c[nH]c2c1ccc(c2)F)/C#N Z449755966	O=C(N1CCC2(C1)CCC2)Cc1n[nH]c(c1)C Z1411598594	O=C(C12CC3CC(C2)CC(C1)C3)COC(=O)c1cc(ccc1O)S(=O)(=O)NCc1ccccc1 Z56875560	COc1ccc(cc1)C1N(CCCN2CCOCC2)C(=O)C(=C1C(=O)c1ccc(c(c1)OC)OC)O Z314662576	Oc1ccc2c(c1)O/C(=C\c1cc3OCOc3cc1Br)/C2=O Z196386088	CO/N=C(\c1ccc2c(c1)[nH]c(=O)[nH]2)/C Z218567054	C#CCNC(=O)Cc1c(C)nc2c(c1C)c(=O)[nH]n2C Z1130711876	O=C(C1CC1c1ccccc1C)N1C2CCC1C=C(C2)c1ccccc1 Z2001437994	CN(c1cc(=O)n2c(n1)cccc2)Cc1cccc2c1cccc2 Z646061168	OC(=O)C(CC(=O)O)(CC(=O)O)O Z56754862	C=CCN(S(=O)(=O)c1cccc(c1)C(=O)Nc1ccc(cc1)C(=O)N)c1ccc(cc1)Cl Z30242519	COc1cc(ccc1OC)c1csc2c1c(nc(n2)C)N1CCN(CC1)C1CCS(=O)(=O)C1 Z90167707	CNC(=O)COc1cc(F)ccc1F Z1123870588	N#Cc1ncn(n1)c1ncnc2c1scc2 Z228989086	O=C(Nc1nnc(s1)C1CC1)NCc1cccc(c1)C(=O)NCc1ccco1 Z594408346
O=C(c1cccc(c1)S(=O)(=O)N1CCc2c1cccc2)Nc1cccc(c1)S(=O)(=O)N1CCOCC1 Z30000858	Nc1ccc(cc1)N/C=C/1\C(=O)CC(CC1=O)c1ccccc1 Z56849491	OCCNc1ccc2n(n1)c(nn2)C(F)(F)F Z219101048	COc1cc(ccc1OCC(=O)Nc1ccccc1OC)C(=O)OCC(=O)NC12CC3CC(C2)CC(C1)C3 Z16415258	CCOc1ccc(cc1)C1N(CCCN2CCOCC2)C(=O)C(=C1C(=O)c1ccc(cc1)OC)O Z57239136	O=C(Nc1sc2c(c1C(=O)N)CCCC2)CSc1nnc(n1CC1CCCO1)N1CCCC1 Z221435224	CSC(CNC(=O)Nc1ccc(cc1)OC)(C)C Z1276778254	Cc1nnc(o1)C(Oc1ccc2c(c1)CCCNC2=O)C Z1556049063	O=C(N1CCC(=CC1)c1ccccc1)Nc1cccc2c1cccc2 Z44571653	NC(=O)c1cc(NC(=O)c2sc3c(c2C)c(C)nc(n3)C2CC2)c(c(c1)F)C Z453797152	C[C@@H](CCN)O.Cl Z1860991703	CCCN(C(=O)c1cccc(c1)S(=O)(=O)N(c1ccc(cc1)C)C)Cc1nnc(o1)c1ccccc1Cl Z52343166	COc1ccc(cc1)c1noc(n1)CCC(=O)OCc1cc(=O)oc2c1ccc(c2)NC(=O)C Z227550378	O=C(NC(C(C)C)C)CSc1nnc(n1N)c1ccc(cc1)C Z19597497	Clc1ncnc2c1nnn2c1ccccc1 Z993991008	Cc1ccc(o1)c1scc(n1)C(=O)NCCc1nnc2n1cccc2 Z392360232
N#Cc1ccccc1OCc1ccc(o1)C(=O)N(Cc1nc2ccccc2c(=O)[nH]1)C Z605751210	CC1OC(C)CN(C1)C(C(=O)Nc1cnc2c(c1)cccc2)C(C)C Z826675218	CCC(=O)CCCN1CCC(CC1)C(O)C Z2161539043	O=C(NC12CC3CC(C2)CC(C1)C3)COC(=O)c1cccc(c1)NS(=O)(=O)/C=C/c1ccccc1 Z25488097	COc1cccc(c1)C1N(CCCN2CCOCC2)C(=O)C(=C1C(=O)c1ccc2c(c1)OCCO2)O Z319216346	CC1CCN(CC1)c1nnc(n1C1CC1)SCC(=O)Nc1sc2c(c1C(=O)N)CCC2 Z223701106	CON(C(=O)Cn1c2ccccc2c(=O)c2c1cccc2)C Z229171252	O=c1[nH]c2c([nH]1)cc(cc2)CNCc1cscc1 Z1653709981	O=C(c1[nH]c2c(c1C)C(=O)CC(C2)(C)C)NCC1CCCc2c1cccc2 Z318348866	O=c1n(CCCc2nc3c(o2)cccc3)nc2n1cccc2 Z1679702679	CC(CCN)O Z1269702515	COc1ccc(cc1)N(S(=O)(=O)c1cccc(c1)C(=O)OCc1cc(=O)oc2c1ccc(c2)C)C Z19062765	Clc1ccc(s1)C(=O)NC(c1nc(c(s1)C(=O)O)C)C Z1624125404	O=C(N[C@H]1[C@H](O)Cc2c1cccc2)NCCCN(S(=O)(=O)C)C Z815150202	c1ccc(cc1)c1c([nH]c2c1cccc2)c1ccccc1 Z56754675	Cc1scc(n1)CSc1nccn1Cc1ccccn1 Z1190352982
COc1ccc(cc1)c1cc(ccc1OC(F)F)NC(=O)CCNC(=O)c1ccc(cc1)Cl Z70773847	Fc1cncc(c1)CCCN1CCN(CC1)c1ccccc1O Z1736411066	[O-][N+](=O)c1cccc(c1N)C Z1245633910	COc1ccccc1N1CCN(CC1)C(=O)c1ccccc1SCC(=O)NC12CC3CC(C2)CC(C1)C3 Z27737116	CC(Oc1ccc(cc1)C(=O)C1=C(O)C(=O)N(C1c1ccc(cc1)O)CCCN1CCOCC1)C Z1213746387	NC(=O)C1CCN(CC1)Cc1nc2cc(Cl)ccc2c(=O)[nH]1 Z44517270	OC(=O)Cn1nc(ccc1=O)c1ccccc1 Z752370686	OC1CCN(CC1)CC(=O)Nc1oc(c2c1c(=O)[nH]nc2C)C Z216594276	O=C(CC1OC(=O)c2c1cccc2)Nc1ccc2c(c1)Cc1c2cccc1 Z29957318	NC(=O)CC1CCN(CC1)C(=O)CCc1c[nH]c2c1cccc2 Z438010958	NCC(CO)C Z812516976	CCCCn1c(=O)[nH]c(=O)c(c1N)N(C(=O)c1cccc(c1)S(=O)(=O)N(c1ccccc1)C)CC(C)C Z29393286	CCOC(=O)c1sc2c(c1C)c(nc(n2)C)N1CCN(CC1)c1ccc(cc1)O Z31213097	OCC[C@H](Nc1ccc(cc1C#N)Br)C Z1646436735	OC1CCN(CC1)c1ncnc2c1scc2 Z196129554	CN1CCCN(CC1)c1ccc(cc1F)NC(=O)NCCCNC(=O)c1cccc(c1)O Z994299528
O=C1CCc2c(N1)ccc(c2)S(=O)(=O)Nc1ccc2c(c1)sc(n2)NC(=O)c1ccc(s1)C Z605844126	CCCNC(=O)C1CCCN1c1cc(nc2c1cccc2)C(F)(F)F Z246226700	Sc1ncnc2c1oc1c2cccc1 Z89264864	COc1ccccc1CNC(=O)COC(=O)c1ccccc1SCC(=O)NC12CC3CC(C2)CC(C1)C3 Z15704837	C=CCOc1ccc(c(c1)C)C(=O)C1=C(O)C(=O)N(C1c1ccccc1F)CCCN1CCOCC1 Z57218368	NC(=O)C1CCN(CC1)Cc1nc2ccc(cc2c(=O)[nH]1)Cl Z104829694	Cn1cc(c(n1)c1cccnc1)C(=O)O Z803129884	C#CCNC(=O)CNC(=O)c1ccc2c(c1)nc([nH]c2=O)S Z961917776	Oc1nc2ccccc2c(c1)C(=O)Nc1ccc2c(c1)OC1(O2)CCCC1 Z28591453	NC(=O)CC1CCN(CC1)C(=O)CCn1c(C)csc1=O Z438010420	C[C@@H](CCO)N.Cl Z1526453858	Oc1ccc(cc1/C=C/1\NC(=S)NC1=O)Br Z44397519	Cc1n[nH]c(c1)C1CCN(CC1)c1ncnc2c1c1CCCc1s2 Z1661111547	CC(NC(=O)NC(=O)CSc1nnc(n1N)c1ccc(cc1)C)C Z19597327	Nc1ncnc2c1cnn2c1ccccc1 Z56801548	CCOC(=O)c1c(NC(=O)COC(=O)c2ccc(c(c2)O)C)sc(c1C)C(=O)N(CC)CC Z194471292
O=C(Nc1ccccc1SCc1ccccc1)COC(=O)CN1C(=O)c2c(S1(=O)=O)cccc2 Z90001422	O=C(CCc1ccccc1)NCCNc1cnccn1 Z372653644	Clc1ccc(c(n1)Cl)C(=O)Nc1cccc(c1N(C)C)Cl Z959589234	COc1ccc(cc1)CNC(=O)C(OC(=O)c1cc(ccc1Cl)S(=O)(=O)NC12CC3CC(C2)CC(C1)C3)C Z19309411	COc1ccc(cc1)C(=O)C1=C(O)C(=O)N(C1c1ccc(cc1)C)CCCN1CCOCC1 Z56850952	NC(=O)C1CCN(CC1)c1ncnc2c1c1CCCc1s2 Z31237950	Cc1noc(c1)C(=O)OCc1cc2ccccc2[nH]c1=O Z1195562375	O=C(Nc1cnc[nH]1)Nc1ccc2c(c1)C(=O)NC2=O Z1981382777	O=C(Nc1cc(C)ccc1C)COc1ccc2c(c1)oc(=O)c1c2CCC1 Z22517974	O=C(N1CCN(CC1)S(=O)(=O)c1cn(c(c1)C(=O)N)C)CCNC(=O)c1cscc1 Z197785012	C[C@@H]1C[C@H]1N Z1276496837	COc1ccc(cc1)N(S(=O)(=O)c1cccc(c1)C(=O)NNC(=O)OC(C)(C)C)C Z32380593	CC1CCc2c(C1)sc1c2c(ncn1)SCc1nnc(o1)c1c(C)onc1c1ccccc1 Z65807350	CC(OC(=O)CC(c1ccccc1)Nc1ccc2n(n1)nnn2)C Z1317589494	COC(=O)c1ccc2c(c1)c1CNCCc1[nH]2 Z355423188	N#Cc1ccc(c(c1)F)CN1CCC(CC1)CCc1ccc(cc1)O Z245304058
O=C(c1cccc(c1)NC(=O)c1cc2OCCOc2cc1[N+](=O)[O-])Nc1cccc(c1)C(F)(F)F Z70825551	O=C(Nc1ccc(c(c1)Cl)C(=O)N)NCc1ccnc2c1cccc2 Z1339215554	O=c1[nH]cccc1O Z1868163291	O=C(CC12CC3CC(C2)CC(C1)C3)NNC(=O)[C@H](N1C(=O)c2c(C1=O)cccc2)Cc1ccccc1 Z56957952	C=CCOc1ccc(cc1)C1N(CCCN2CCOCC2)C(=O)C(=C1C(=O)c1ccccc1)O Z317044962	O=C1NC(=S)NC(=O)C1=Cc1cnn(c1C)c1ccccc1 Z2216781694	O=C1NC(=CC(N1)c1ccccc1C(F)(F)F)C(=O)O Z56870519	COc1cccc(c1)C(NCc1ccc2c(c1)[nH]c(=O)[nH]2)C Z1663419113	O=C(N1CCc2c(C1)cccc2)COc1ccc2c(c1)oc(=O)cc2C Z18478196	NC(=O)c1ccc(=O)n(n1)Cc1ccn(n1)c1ccccc1 Z1123860194	COCC(N)C Z1245633130	Brc1ccc(cc1)/C=N/Nc1ncc(s1)c1cc2c(oc1=O)ccc1c2cccc1 Z56824018	O=C(c1cc[nH]n1)NCCN1CCN(CC1)c1ccc(cc1)F Z648170540	CCONC(=O)c1cccc(c1)I Z193284234	CCc1sc2c(c1)c(nc(n2)C)N1CCCC1.Cl Z220564944	O=c1[nH]c2ccccc2cc1CSc1nccn1Cc1ccccn1 Z1196137991
O=C(Cn1nc(ccc1=O)c1ccccc1)Nc1cc(nn1c1ccccc1)c1cccs1 Z803261454	Oc1ccc(c(c1O)O)/C=N/c1ccccc1Cc1ccccc1 Z56835338	C=CCNc1ccc2n(n1)c(nn2)C(F)(F)F Z219104866	O=C(C12CC3CC(C1)CC(C2)(C3)O)OCC(=O)c1cc(n(c1C)c1c(C)n(n(c1=O)c1ccccc1)C)C Z25059941	COc1ccc(cc1C)C(=O)C1=C(O)C(=O)N(C1c1ccc(cc1)Cl)CCCN1CCOCC1 Z56865704	O=C(Nc1sc2c(c1C(=O)N)CCC2)CSc1nnc(n1CC(C)C)N1CCOCC1 Z92559127	O=C1NC(=O)C(N1)(C)c1cccc(c1)N Z415728082	O=C(NC1CCCNC1=O)NCCc1c(C)cc(cc1C)C Z1013462166	O=c1cc(Cn2nnc(n2)c2ccccc2C)c2c(o1)c(C)c(cc2)C Z16526090	NC(=O)c1cc(cn1C)S(=O)(=O)Nc1ccc2c(c1)CCCN2Cc1ccccc1 Z1021113400	C/C=C/CCN.Cl Z1268152372	N#C/C(=C/c1ccc(o1)c1cc(Cl)ccc1Cl)/C(=O)Nc1cccc2c1cccn2 Z46080163	CC1CCc2c(C1)sc1c2c(ncn1)N1CCN(CC1)Cc1csc(n1)c1ccco1 Z295798514	COc1cc(C)ccc1OCC(=O)Nc1nc2c(s1)CN(CC2)C Z54410299	NCc1[nH]c(=O)c2c(n1)n(nc2)c1ccccc1.Cl Z235344735	O=C(Nc1onc(c1)c1ccc(cc1)C)CSc1nnc(s1)NCc1ccco1 Z92658572
O=C(Cn1cnc2c(c1=O)cccc2)Nc1ccc(cc1)N1CCN(CC1)Cc1ccccc1 Z70837295	O=C(N1CCN(CC1)c1ccc(c2c1ccnc2)[N+](=O)[O-])CC(c1ccccc1)c1ccccc1 Z212118138	O=C(N1C2CCC1CC(C2)N(C(=O)c1cc[nH]c1C)C)OC(C)(C)C Z1499203025	O=C(C12CC3CC(C2)CC(C1)C3)Nc1ccc(c(c1)S(=O)(=O)Nc1ccccc1Cl)N1CCOCC1 Z26457862	O=C(C(OC(=O)C1=COCCO1)C)Nc1ccc(cc1)N1CCOCC1 Z18824911	O=C(Cc1c(C)[nH]c2c1cc(C)cc2)OCC(=O)N1CCC(CC1)C(=O)N Z355754594	FC(C1(NC(=O)NC1=O)c1ccccc1)(F)F Z1258992640	O=C(c1ccc(cc1)C(=S)N)NCc1ccnc(c1)OCC(F)(F)F Z779340180	CN(C(=O)c1cc2ccccc2oc1=O)CC12CC3CC(C2)CC(C1)C3 Z137392208	O=C1NCCN1C1CCCN(C1)c1nccc(n1)N(C)C Z1422123762	N[C@@H](C(=O)O)CCCN.Cl Z1276446907	O=c1cc(COC(=O)c2cccc(c2)S(=O)(=O)N(c2ccccc2)C)c2c(o1)c(C)c(cc2)C Z18870302	COc1ccc(cc1)c1noc(n1)CN1CCN(CC1)c1ncnc2c1c1CCC(Cc1s2)C Z222999582	Oc1ccc(cc1)CN(C(=O)c1ccc2n(c1)nnn2)Cc1ccco1 Z1560037910	OC(=O)c1ccc2c(c1)c1CCCCCc1[nH]2 Z336481546	Oc1ccc2c(c1)oc(=O)cc2CSc1nnc(s1)Nc1ccccc1 Z25403523
COc1cc(ccc1OCc1ccccc1)CN(C(=O)c1cccc(c1)NC(=O)C)C Z70797802	COC(=O)c1ncccc1N1CCC(CC1)C(c1ccccc1)O Z1422105904	O=C(Nc1ccc2c(c1)CCN2C)COc1ccc(cc1)N(S(=O)(=O)c1cccs1)C Z1020894718	O=C(COC(=O)c1cccc(c1)S(=O)(=O)N1CC(C)OC(C1)C)COC(=O)c1cccc(c1)S(=O)(=O)N1CC(C)OC(C1)C Z18564242	COc1cccc(c1)C(=O)C1=C(O)C(=O)N(C1c1cccnc1)CCCN1CCOCC1 Z57788502	NC(=O)C1CCN(CC1)c1nc2c(n1CCSc1nc3c(s1)cccc3)c(=O)[nH]c(=O)n2C Z239084216	O=C1NC(=O)C(N1)(C)c1cccc(c1)C(=O)N Z1262327471	FC(Oc1ccc2c(c1)CCCC2NC(=O)c1ccc(cc1)C(=S)N)F Z943849746	O=C(c1ccc2c(c1)cccc2)Nc1ccccc1Cc1ccccc1 Z26763511	O=C(c1scc(c1)C(=O)N)Oc1cccc(c1)n1cccn1 Z1245184264	N[C@@H](C(=O)O)CCCN.Cl Z1270387277	NC(=O)c1ccc(cc1)COc1ccc2c(c1)c1ccccc1o2 Z165351018	COCCCn1ccc(n1)Nc1nc(C)nc2c1cc[nH]2 Z1359543625	O=C(Nc1cc(Br)c(cc1F)F)CN1CCCC1=O Z1814914516	N1CCN(CC1)c1ncnc2c1scc2 Z1258578393	N#Cc1c(NC(=O)N2CCN(CC2)Cc2onc(n2)c2ccc(cc2)Cl)sc(c1C)C Z339751562
Clc1ccc(cc1)c1nn(cc1C(=O)NCc1nnc2n1cccc2)Cc1ccccc1 Z70903987	Cc1ccc(cc1)C(=Nc1c(C)cc(cc1C)C)c1ccc(cc1)C Z56757386	OC(=O)Cc1cc(F)cc2c1OCOC2 Z210803722	CCOC(=O)c1c(NC(=O)CCCCC(=O)Nc2sc3c(c2C(=O)OCC)CCC3)sc2c1CCC2 Z56885258	C=CCOc1ccc(cc1)C(=O)C1=C(O)C(=O)N(C1c1ccco1)CCCN1CCOCC1 Z316169772	NC(=O)C1CCN(CC1)c1nc2c(n1CCCSc1nc3c(s1)cccc3)c(=O)[nH]c(=O)n2C Z238917674	O=C1NC(=O)CC1Cc1ccccc1 Z1834265720	O=C(C1CCCN(C1)C(=O)c1ccc(cc1)C(=S)N)NC1CC1 Z962552090	O=C(c1n[nH]c2c1CCC2)N(Cc1ccncc1)CCc1ccccc1 Z993326680	NC(=O)COC(=O)C1CCCN(C1)C1=NS(=O)(=O)c2c1cccc2 Z98627021	CCC(CC)N.Cl Z90122365	O=C(OC(C)(C)C)NCCOc1cccc(c1)NS(=O)(=O)c1ccc2c3c1cccc3c(=O)[nH]2 Z1126839082	CCn1ncc(c1)C1CS(=O)CCN1c1ncnc2c1oc1c2cccc1 Z1849809187	CCN(CCNC(=O)c1ccc(cc1)NC(=O)CC1CCCC1)CC Z26393350	COC(=O)Cn1cnc2c1ncnc2N Z1263820387	CCOCCCN1C(=S)S/C(=C\c2c(nc3n(c2=O)cc(cc3)C)N2CCC(CC2)C)/C1=O Z56850917
O=C(C1c2ccccc2Oc2c1cccc2)Nc1cccc(c1)S(=O)(=O)N1CCOCC1 Z30000755	O=C(C(=O)NCCCc1nc2c([nH]1)cccc2)Nc1cccnc1 Z1237760226	CNC(=O)CCN(S(=O)(=O)c1cccc(c1)Br)C Z1082837606	O=C(NC12CC3CC(C2)CC(C1)C3)COC(=O)c1cccc(c1)S(=O)(=O)N1CCc2c1cccc2 Z18701821	COc1ccc(cc1S(=O)(=O)N1CCOCC1)NC(=O)C1=COCCO1 Z28624219	O=C1NC(=S)NC(=O)C1=Cc1ccc(o1)C Z111666438	CC1(NC(=O)NC1=O)c1cnccn1 Z1993523074	Cc1cnn(c1)C1CCCN(C1)C(=O)c1ccc(cc1)C(=S)N Z1139567939	O=C(N(c1ccccc1)Cc1ccccc1)c1cccc(c1)S(=O)(=O)C Z26619118	Cc1csc(n1)N1CCN(CC1)c1cc(=O)n2c(n1)cccc2 Z397756432	NCCCC=C Z2095986893	NC(=O)C1CCN(CC1)c1ncnc2c1oc1c2cccc1 Z31237927	CCNC(=O)CSc1nnc(n1Cc1ccco1)c1c[nH]c2c1cccc2 Z92489588	CC(c1ccc(cc1)S(=O)(=O)C)NCC1(CCOCC1)N(C)C Z1440900171	CC1CCc2c(C1)c1cc(ccc1[nH]2)C(=O)O Z56895675	O=C(Nc1scc(n1)c1ccc(cc1)F)CSc1nnc(s1)NCc1ccco1 Z92657832
O=C(c1cc(nc2c1cccc2)c1ccccc1)Nc1cccc(c1)S(=O)(=O)NCc1ccco1 Z30002754	Oc1ccc2c(c1/C=N/c1ccc(c(c1)C(=O)O)O)cccc2 Z56758955	O=C(c1ccc(cc1)NS(=O)(=O)C)/C=C/c1ccc2c(c1)CCO2 Z1021593522	CCOC(=O)c1c(C)[nH]c(c1C(=O)COC(=O)c1cccc(c1)S(=O)(=O)N1CC2(CC1CC(C2)(C)C)C)C Z18687566	COc1ccc(cc1C)C(=O)C1=C(O)C(=O)N(C1c1ccc(cc1)C)CCCN1CCOCC1 Z56865717	O=C1NC(=S)NC(=O)C1=Cc1cn(nc1C)c1ccccc1 Z1954757699	CC(c1ccc(cc1)C1(C)CC(=O)NC1=O)C Z2205958946	FC(Oc1ccc(cc1)NC(=O)c1ccc(cc1)C(=S)N)F Z425275496	O=C(C(c1ccccc1)c1ccccc1)NC1CCCc2c1cccc2 Z26397791	O=c1cc(NCCCc2ccccc2)nc2n1cccc2 Z126934260	NNC(=N)NN Z90663781	CCCOC(=O)c1ccc(cc1)NC(=O)c1cccc(c1)S(=O)(=O)N(c1ccc(cc1)OC)C Z29355220	O=C(C1CCN(CC1)c1nc(C)nc2c1c(cs2)c1cccs1)Nc1nccc(c1)C Z573241146	COc1nccc(c1)CNc1ncccc1C#N Z279814580	NC(=O)C1CCCN(C1)c1ncnc2c1scc2 Z196129124	CCN(C(=O)CSc1ncnc2c1cnn2C)Cc1cccs1 Z227420708
O=C(Nc1cccc(c1)S(=O)(=O)NCc1ccco1)CCc1nc2ccccc2c(=O)[nH]1 Z30001317	O=C1NC(=O)C(N1)(C)c1cccc(c1)NC(=O)c1ccc2c(n1)cccc2 Z424328688	CC1CN=C(S1)Nc1ccc(c(c1)Cl)Cl Z56828920	O=C(Nc1cc(ccc1N1CCCC1)S(=O)(=O)N1CCOCC1)COC(=O)C1(CCCC1)c1ccc(cc1)Cl Z18780510	CCOc1ccc(cc1C)C(=O)C1=C(O)C(=O)N(C1c1ccccc1F)CCCN1CCOCC1 Z57221554	NC(=O)C1CCN(CC1)C(=O)NCc1ccc2c(c1)c(C)c([nH]2)C Z854577824	NC(=O)C1(CNCC1)c1ccccc1.Cl Z2306624727	O=C(c1ccc(cc1)C(=S)N)NC1CCSc2c1cccc2F Z777828492	Cc1cc(C)cc(c1)C(=O)Nc1cccc(c1)S(=O)(=O)N1CCCCCC1 Z26520779	O=C(NCc1cccc(c1)NS(=O)(=O)N)CCCc1nc2ccccc2c(=O)[nH]1 Z297175258	SCCS(=O)(=O)[O-].[Na+] Z1741968275	O=C(c1cccc(c1)S(=O)(=O)N(c1ccccc1)C)NCCCOCCc1ccccc1 Z730574990	COCCNc1oc2c(c1c1ccccc1[N+](=O)[O-])c(=O)oc1c2cc(C)cc1 Z339407520	CCOc1ccc(cc1)Nc1cc(C)nc2n1nc1c2c(C)cc(n1)C Z440824846	CC(Cn1cnc2c1ncnc2N1CCOCC1)(O)C Z1578736292	O=C(N1N=C(CC1c1cccs1)c1cccs1)CSc1nnc(o1)Cc1ccccc1 Z24100479
O=C(C1CC1)Nc1cccc(c1)CNS(=O)(=O)c1ccc2c(c1)c1ccccc1n2C Z606151360	O=C(C(=O)Nc1cnc2c(c1)cccc2)N1CCC(CC1)Oc1ccccc1 Z824289684	O=C(Nc1ccccc1[N+](=O)[O-])CSc1nncn1c1ccccc1 Z18847632	COc1c(OC)cc(cc1S(=O)(=O)N1CCc2c1cccc2)/C=C/C(=O)OCC(=O)Nc1ccc(c(c1)S(=O)(=O)N1CCCCC1)OC Z19175618	O=C1C(=C(C(N1CCCN1CCOCC1)c1cccs1)C(=O)c1cc2c(o1)cccc2)O Z57388682	S=C1NC(=O)C(=CNc2c(C)n(n(c2=O)c2ccccc2)C)C(=O)N1 Z87003170	COc1cccc(c1)CNC(=O)COC(=O)CNC(=O)c1ccc2c(c1)cccc2 Z20198343	O=C(Nc1cccc(c1)C(=S)N)CN1CCOCC1 Z94602404	Brc1cc2oc3c(c2c(c1O)/C=N/c1cccc2c1cccc2)CCCC3 Z56777136	C=CCn1c(SCC(=O)NCc2ccccc2F)nc2c(c1=O)scc2 Z194556848	CCCCCCC(NN)C.Cl.Cl Z1691545122	Cc1ccc(cc1)N(S(=O)(=O)c1cccc(c1)C(=O)Nc1ccc(cc1C)C)C Z27802078	O=C(c1noc(c1)c1ccco1)NCCc1coc(n1)c1ccccc1 Z991773596	COc1ccnc(c1)C(=O)NCC(N1CCC(CC1)N(C)C)(C)C Z1217674611	COC(=O)c1ccc2c(c1)c1CN(CCc1[nH]2)S(=O)(=O)C Z355265972	Clc1ccc(cc1)c1scc(n1)CSc1nnc(s1)NCc1ccco1 Z154068276
O=C(c1ccc(cc1)S(=O)(=O)Nc1ccc(cc1)F)Nc1ccc(cc1)Oc1ncccn1 Z606172440	C1CC2N(C1)c1ccccc1NC2 Z398513248	O=C(Cc1sc(nc1C)S)NCc1onc(c1)C Z952972170	CSCCC(C(=O)NCCN1C(=O)S/C(=C/c2ccc3c(c2)OCO3)/C1=O)NC(=O)c1ccccc1OC Z29710924	CCOc1ccc(cc1)C(=O)C1=C(O)C(=O)N(C1c1ccc(cc1)OC)CCN1CCOCC1 Z57218054	NC(=O)C1CCN(CC1)c1ncnc2c1c(C)c(s2)C Z31237933	COc1cc(OC)cc(c1)C(=O)NCC(=O)OCC(=O)NCC(=O)Nc1ccc(c(c1F)F)F Z20207123	CN(CCOc1ccc(cc1)C(=S)N)C Z744754776	O=C(C1COc2c(O1)cccc2)NNC1c2ccccc2c2c1cccc2 Z134938738	CC(CCn1c(=O)n(C)c2c(c1=O)n1cc(n(c1n2)CCC(C)C)C)C Z274615120	NCC1CCCC1N Z1263529821	CN(S(=O)(=O)c1ccccc1)c1ccc(cc1)C(=O)N Z56903040	CCCCOc1cc(ccc1OC)C1NC(=Nc2n1c1ccccc1n2)N Z94793937	N#Cc1ccc(cc1)OCCN1CCCC1C(=O)N Z103764448	C1CCN(C1)c1ncnc2c1oc1c2cccc1 Z31197383	N#Cc1ccc(cc1NC(=O)COC(=O)c1nc(n(n1)c1ccccc1)c1ccccc1)Cl Z25043221
O=C(Nc1cccc(c1C)C)CN1CCN(CC1)C(=O)c1ccccc1C(=O)c1ccccc1 Z70820863	CCC(c1ccc(cc1)NC(=O)C(C(=O)c1cncc(c1)F)C#N)C Z1415581668	CNC(=O)CCNc1ccc2n(n1)c(nn2)C(F)(F)F Z646358432	COc1cccc(c1)NC(=O)CN(C(=O)c1ccccc1SCC(=O)NC12CC3CC(C2)CC(C1)C3)C Z26904654	C=CCOc1ccc(cc1)C(=O)C1=C(O)C(=O)N(C1c1ccc(cc1)OCC)CCN1CCOCC1 Z317045626	CCc1cc2c(s1)ncnc2N1CCCN(CC1)CC(=O)N Z729847140	O=C(Nc1cccc(c1)C(F)(F)F)CCCCNC(=O)N Z90713075	OC1CCC(CC1)NC(=O)c1ccc(cc1)C(=S)N Z840489898	Cc1ccc(cc1)c1nc2ccc(cc2c(c1)c1ccccc1)[N+](=O)[O-] Z1187818767	OC(=O)C1CC(=O)N(C1)c1ccc(cc1)S(=O)(=O)Nc1ccc(c(c1)F)F Z365100256	CCCOCC(=O)O Z1259087006	O=C1OCCC1OC(=O)c1cccc(c1)S(=O)(=O)N(c1ccc(cc1)C)C Z19262316	Cc1nn(c(c1CN1CCN(CC1)c1ncnc2c1cnn2C)Cl)c1ccccc1 Z238833340	Cc1ccc(cc1)C(=O)OCc1ccc(cc1)C(=O)Nc1ccccc1 Z18311268	Cc1nc2n(ncc2c(n1)n1nc(cc1C)C)c1ccccc1 Z56770538	O=C(Cc1c[nH]c2c1cccc2)NCc1ccc(cc1)c1ccc(cc1)O Z243545246
O=C(c1cccc(c1)OCc1c(C)noc1C)Nc1ccc(cc1)N1CCN(CC1)Cc1ccccc1 Z70837286	COC(=O)c1ncccc1N1CCN(CC1)C(=O)CN1CCOCC1 Z1422104712	FC(COc1cc(C)ccc1N)(F)F Z763366304	O=C([C@@H](N1C(=O)c2c(C1=O)cccc2)Cc1ccccc1)OCC(=O)C12CC3CC(C2)CC(C1)C3 Z56961742	CCCOc1cccc(c1)C1N(CCCN2CCOCC2)C(=O)C(=C1C(=O)/C=C/c1ccco1)O Z335454240	CCc1cc2c(s1)nc(nc2N1CCC(CC1)C(=O)N)C Z220564798	Oc1cccc(c1)CCNC(=O)Nc1ccc(c(c1)NC(=O)NCCc1cccc(c1)O)C Z926915248	NC(=O)C1CCCN1C1CCN(CC1)C(=O)Cn1nc(c(c1)c1ccccc1)C Z1884369469	Cc1c2CCCCCCCCCCc2nc2c1oc1c2cccc1 Z240877382	OC(=O)C1CN(C(=O)C1)c1cccc(c1)c1oc(c(n1)C)C Z729607372	NCC(C1CCC1)N.Cl.Cl Z1925930579	O=C1Nc2cc(ccc2OC1C)NC(=O)c1cccc(c1)S(=O)(=O)N(c1ccccc1)C Z110096496	COc1cccc(c1)c1scc(n1)CSc1nnc(n1Cc1ccccc1)c1ccco1 Z14361740	CC(N(C)C)CNC(=O)C1CCCN1C(=O)c1ccc2c(c1)OCO2 Z980532950	N#Cc1c2CCC(Cc2sc1n1c(C)ccc1C)C Z56618739	Cc1ccc(cc1)Cn1c2nnc(n2c2c(c1=O)cccc2)SCC1CCCCO1 Z15994808
COc1cc(ccc1OCc1ccccc1)CN(C(=O)c1cccc(c1)S(=O)(=O)N1CCCC1)C Z70799636	COc1ccc(cc1)C(NC(=O)OC(C)(C)C)CN1CCN(CC1)C Z1157692664	CCOC(=O)C(C1(CCCC1)C#N)C#N Z111874930	O=C(Nc1ccccc1C(=O)NC(c1ccccc1)C)COC(=O)C12CC3CC(C1)CC(C2)(C3)O Z25060168	COc1cccc(c1)C1N(CCCN2CCOCC2)C(=O)C(=C1C(=O)/C=C/c1ccco1)O Z336089006	NC(=O)C1CCN(CC1)c1nc(nc2c1c1CCCCc1s2)c1cccs1 Z31238049	OCCc1ccc(cc1)NC(=O)C(C(C)C)NC(=O)N Z1027074260	CC(CCCC(NC(=O)c1cc(nc2n1cnc2C(=O)N)c1ccccc1)C)C Z223589864	Cc1ccc2c(c1)c(=O)n(c1n2c(nn1)CN1CCc2c(C1)cccc2)C Z641304780	Fc1ccc(cc1)CN(c1cc(=O)n2c(n1)cccc2)C Z203898370	CC(CN)(COC)N Z1267882035	CCCCn1nnnc1COC(=O)c1cccc(c1)S(=O)(=O)N(c1ccc(cc1)OC)C Z91909278	O=C(Nc1sc2c(c1C(=O)N)CCC2)CSc1nc2scc(c2c(=O)n1c1ccccc1)c1cccs1 Z54611445	N#CC(=Cc1cc(n(c1C)C1CC1)C)C#N Z44300400	CC1OCCN(C1)c1ncnc2c1scc2 Z219395666	CCCCCCCCNC(=O)/C(=C/c1c[nH]c2c1cccc2)/C#N Z44314914
O=C(Nc1cccc(c1)S(=O)(=O)NCc1ccco1)CCCn1c(=O)oc2c1cccc2 Z30002112	O=C(NC1CCN(CC1)c1ccc(c2c1nccc2)[N+](=O)[O-])CCc1ccccc1 Z644872100	Oc1ccc(cc1N)C(F)(F)F.Cl Z94601172	O=C(C(OC(=O)c1ccc(cc1)NS(=O)(=O)c1cc(ccc1C)[N+](=O)[O-])C)NC12CC3CC(C2)CC(C1)C3 Z45250105	O=C1COC(=C1C(=O)OC(c1ccccc1Cl)C)Nc1ccccc1 Z104363094	Brc1ccc(c(c1)F)/C=C\1/Cc2c(C1=O)cccc2 Z46054537	OCCN(C(=O)Nc1cccc(c1)I)CC=C Z1221633086	O=C(Nc1ccc(cc1)C(=O)N)CSc1nnc(s1)Nc1cccc(c1)C Z19593632	Cc1nc2ccccc2c(c1)C(=O)Nc1ccc2c(c1)OC1(O2)CCCC1 Z28591743	O=C(Nc1ccc2c(c1)c(=O)[nH]cn2)CCc1c[nH]c2c1cccc2 Z927309616	CCOC(=O)CN.Cl Z594038186	Cc1nn(c2c1cc(cn2)S(=O)(=O)N(c1ccc2c(c1)cccc2)C)C Z978945732	O=C(c1ccccc1)C1CCN(CC1)c1ncnc2c1oc1c2cccc1 Z229319572	Cc1cccc(c1)C(=O)OCc1ccc(cc1)C(=O)Nc1ccccc1 Z18749963	Clc1cccc(c1)n1ncc2c1nc(C)nc2n1cncc1 Z820652204	O=C(Cc1csc(n1)c1ccc(cc1C)C)NNC(=O)c1cccs1 Z166787924
O=C(Nc1ccc(cc1)C(=O)N1CCCCCC1)NCc1cccc(c1)OCc1ccccn1 Z604023302	CC1CC1C(=O)Nc1ccc(cc1)C(=O)NCc1nc2c([nH]1)nccc2 Z1820613619	CC(c1ccccc1)CNCCS(=O)(=O)C(C)(C)C Z1897485616	O=C(NC(=O)NCc1ccccc1)COC(=O)C12CC3CC(C1)CC(C2)(C3)c1ccc(cc1)C Z19354838	CC(COc1ccc(cc1)C(=O)C1=C(O)C(=O)N(C1c1cccnc1)CCCN1CCOCC1)C Z1213746001	FC(Oc1cc(ccc1/C=C/1\Oc2c(C1=O)ccc(c2)O)OC(F)F)F Z119968824	N#Cc1ccc(c(c1)CNC(=O)NC1CCCCNC1=O)F Z1274620617	O=C(Nc1cc(cc(c1)C(=O)N)C(=O)N)CN1CCN(CC1)c1ccccc1O Z52664131	CC(C12CC3CC(C2)CC(C1)C3)NC(=O)CN1C(=O)C2C(C1=O)CC=CC2 Z23162293	OC(=O)C1CC(=O)N(C1)c1cccc(c1)n1nc(cc1C)C Z729607078	CCC(=O)CN.Cl Z1374884812	NC(=O)c1ccc(cc1)N(S(=O)(=O)c1ccc2c(c1)CCC2)C Z738510932	Oc1ccc(cc1)N1CCN(CC1)c1ncnc2c1c1CCCc1s2 Z31213062	COc1cc2CCN(Cc2cc1OC)Cc1cc(CC)c(cc1C)O Z1623880267	COC(=O)c1ccc2c(c1)c1CN(CCc1[nH]2)C(=O)C(C)C Z343915590	CCN(C1CCS(=O)(=O)C1)C(=O)CSc1nnc(o1)c1sc2c(c1Cl)cccc2 Z21508154
O=C(Nc1ccccc1Cc1ccccc1)CNS(=O)(=O)/C=C/c1ccc(cc1)C Z200001564	O=C(CCn1ccc2c1cccc2)NCC(c1ccccc1)N1CCCC1 Z168462350	OC(=O)CN1C(=S)SCC1=O Z56823963	Cc1ccc(cc1)C12CC3CC(C1)CC(C2)(C3)C(=O)N1CCN(CC1)S(=O)(=O)c1ccccc1 Z29406681	O=C(C1=COCCO1)Nc1cc(ccc1O)S(=O)(=O)N1CCOCC1 Z198317146	Brc1ccc(c(c1)F)/C=C/1\Cc2c(C1=O)cccc2O Z217160592	CC(CC(CNC(=O)Nc1ccc(cc1)F)(C)C)O Z1276771623	O=C(Nc1cc(cc(c1)C(=O)N)C(=O)N)CN1CCC(=CC1)c1ccc(cc1)O Z195976884	Cc1ccc(cc1)COC(=O)c1cccc2c1C(=O)c1ccccc1C2=O Z18301083	Clc1ccc(c(c1)C(=O)C)OCc1cc(=O)n2c(n1)cccc2 Z214621500	CCC(OC)CN.Cl Z2168541798	COc1ccc(cc1)N(S(=O)(=O)c1cccc(c1)C(=O)Nc1cccc2c1cccc2)C Z28156194	COc1cc(ccc1OC)c1nn(cc1C=C1C(=O)NC(=S)NC1=O)c1ccccc1 Z56812557	O=C(c1ccncc1)Nc1ccc(c(c1F)F)F Z30796280	OCCNc1ncnc2c1scc2 Z196118774	O=C(N(Cc1nc2c(s1)cccc2)C)CSc1nnc(o1)CC1CCS(=O)(=O)C1 Z113878984
COc1cc(ccc1OCc1ccccc1)CN(C(=O)c1ccc2c(c1)C(=O)N(C2=O)C)C Z70799449	Brc1ccc(c(c1)C(=O)c1cnc(nc1)c1ccccc1)O Z235467878	Clc1ccc(c(c1)Cl)Cn1nccc1N Z119993850	Cc1ccc(cc1)C12CC3CC(C1)CC(C2)(C3)C(=O)N1CCN(CC1)S(=O)(=O)Cc1ccccc1 Z28905387	CCOc1cc(ccc1OCC)C1N(CCCN2CCOCC2)C(=O)C(=C1C(=O)c1ccco1)O Z319215894	S=C1NC(=O)C(=C/C=C\2/N(C)c3c(C2(C)C)cccc3)C(=O)N1 Z57214399	COc1ccc(c(c1)F)C(=O)NC1CCCCCC1C(=O)N Z1409669882	CC(N(Cc1ccccc1N1CCCCC1)C)C(=O)Nc1ccc(cc1)C(=O)N Z126460554	Oc1ccc(cc1)C1=CCN(CC1)C(=O)CC12CC3CC(C1)CC(C2)(C3)O Z168695544	O=C(Cn1[nH]c(=O)ccc1=O)Nc1scc(n1)c1ccc(cc1)NC(=O)C Z27057743	COC(=O)CN.Cl Z57042020	Cc1ccc(cc1)N(S(=O)(=O)c1cccc(c1)C(=O)Nc1cc(F)ccc1C)C Z30904622	Cc1ccc(cc1)c1noc(n1)C(N1CCN(CC1)c1nc(nc2c1cccc2)C(F)(F)F)C Z335359122	COc1cc(/C=C/C(=O)Nc2ccc3c(c2)OCCO3)cc(c1)OC Z108612876	c1ccc(cc1)n1ncc2c1ncnc2n1cncc1 Z281813660	CCOC(=O)c1sc(nc1c1ccccc1)NC(=O)c1cnc2c(n1)cccc2 Z109702054
O=C(C1CCN(CC1)C(=O)Nc1ccccc1)Nc1cccc(c1)S(=O)(=O)NCc1ccco1 Z30001911	O=C(c1c[nH]cnc1=O)NCCc1c[nH]c2c1cccc2 Z1342168696	CCCCn1c(=O)[nH]c(=O)c(c1N)NC Z55848627	O=C(C(OC(=O)C12CC3CC(C1)CC(C2)(C3)c1ccc(c(c1)C)C)C)Nc1ccc(cc1)S(=O)(=O)N Z15746455	O=C(C1=C(O)C(=O)N(C1c1ccco1)CCN1CCOCC1)c1ccc(cc1)S(=O)(=O)N(C)C Z56870378	COc1ccc(cc1/C=C\1/Cc2c(C1=O)cccc2)Br Z46054290	N#Cc1cc(O)cc(c1)C(=O)OCC(=O)NC1(C#N)CCCCC1 Z1736456927	O=C(Nc1cc(ccc1N1CCCC1)C(=O)N)COc1cc(C)ccc1C(C)C Z165031972	O=C1NC(=O)C2(N1)CCN(CC2)C(=O)C12CC3CC(C1)CC(C2)(C3)Br Z225725704	Clc1ccc2c(c1)c(C)c(o2)C(=O)NCc1nnc2n1CCC2 Z220594088	NCCN1CCC1 Z1947445969	Cc1ccc(cc1)N(S(=O)(=O)c1cccc(c1)C(=O)Nc1ccncc1)C Z85517699	O=C(c1c[nH]c2c1cccc2)c1sc(nc1c1ccccc1)N1CCOCC1 Z56903016	C=CCN(C(C(C)C)CNc1ccc2n(n1)nnn2)CC=C Z304838862	NC(=O)c1ccc2c(c1)c1CCCCc1[nH]2 Z33547017	O=C(N(Cc1ccco1)C)CSc1nccn1Cc1ccccn1 Z1190352878
CCNC(=O)c1cccc(c1)NC(=O)C1CCN(CC1)S(=O)(=O)c1cc(ccc1C)C(C)(C)C Z70531984	OC(c1ccccc1)CNCCc1c[nH]c2c1cccc2 Z31380487	OC(=O)CCSc1ccc(cc1)F Z90123554	COc1ccc(cc1C(=O)NCC12CC3CC(C2)CC(C1)C3)S(=O)(=O)N1CCc2c1cccc2 Z29444612	CC(Oc1ccc(cc1)C(=O)C1=C(O)C(=O)N(C1c1cccs1)CCCN1CCOCC1)C Z57239106	NC(=O)C1CCN(CC1)C(=O)c1cc2c([nH]1)cc(cc2C)C Z196865684	O=C(C(NC(=O)c1ccccc1)CCS(=O)(=O)C)OCc1cc(=O)oc2c1ccc(c2)C Z113894432	O=C(c1ccc(cc1)S(=O)(=O)N)OCc1ccc(cc1)C(=O)N Z165865972	NC(=O)C1Cc2ccccc2CN1C(=O)Cc1ccc2c(c1)CCCC2 Z73431569	O=C(Nc1ccc(cc1)[N+](=O)[O-])CNc1cc(cc(c1C)F)C(=O)N Z1127133694	NCCN1CCNCC1 Z57127897	Cc1ccc(cc1)N(S(=O)(=O)c1cccc(c1)C(=O)Nc1ccccc1C)C Z27793634	COc1cc(ccc1OC)c1csc2c1c(nc(n2)C)N1CCN(CC1)CC(=O)NC1CC1 Z94835968	COc1ccc(cc1C)C1NC(=O)c2c(N1)cccc2 Z219402202	CCN(c1ncnc2c1oc1c2cccc1)CC Z31212017	O=C(Nc1ccc(cc1)N1CCCC1=O)CSc1nnc(s1)NCc1ccco1 Z92658769
O=C(Cc1c(C)nc([nH]c1=O)c1ccccn1)NCc1cccc(c1)Oc1ccccc1 Z606428248	Cc1cccc(c1)N/C=C(\C(=O)C(F)(F)F)/C(=O)c1ccccc1 Z57240607	O=C(c1cc(n(c1C)C1CC1)C)CSc1nncn1c1ccccc1 Z18847495	O=C(N1CCN(CC1)c1ccccc1)COC(=O)C12CC3CC(C1)CC(C2)(C3)c1ccccc1 Z19594331	C=CCOc1ccc(cc1C)C(=O)C1=C(O)C(=O)N(C1c1ccccc1)CCCN1CCOCC1 Z57779104	Brc1cnc(nc1)N1CCN(CC1)c1nnc(c(c1C(=O)N)C)C Z1165950509	O=C1CCC(=NN1Cc1ccccc1)C(=O)NCCOc1cccc(c1)NS(=O)(=O)C Z1560696327	O=C(OC(C(=O)Nc1ccc(cc1)C(=O)N)C)CNC(=O)c1ccc(cc1)C Z18873539	CC1CCCN(C1)C(=O)c1ccc(cc1)/C=C/c1ccc2c(n1)cccc2 Z595656816	OC(=O)C1CN(C(=O)C1)c1ccc(cc1)S(=O)(=O)Nc1c(F)cccc1F Z365100244	NCCS(=O)CC.Cl Z1266854910	S=C1NC(=O)C(=Cc2cccnc2)C(=O)N1 Z111666346	Cc1nc2ncnn2c(c1C)N1CCn2c(C1)nnc2c1ccccc1 Z1281758798	CN(Cc1ccccc1)CCCNC(=O)c1ccc2c(c1)cccc2 Z119542164	c1ccc(cc1)n1ncc2c1ncnc2N1CCCO1 Z1661113440	Fc1ccc(cc1)CNC(=O)c1nnc(s1)COC(=O)c1cc2c(s1)CCCC2 Z335427258
O=C(Nc1cccc(c1)S(=O)(=O)NCc1ccco1)COc1ccccc1c1ccccc1 Z30003176	O=C(c1ccccn1)Nc1cccc(c1)CNC(=O)N1CCC1 Z749211364	CC1CCCN(C1)C(=O)CSc1nncn1c1ccccc1 Z18847601	CCN(S(=O)(=O)c1cccc(c1)C(=O)N[C@@H](C(=O)NCC12CC3CC(C2)CC(C1)C3)C(C)C)CC Z57041326	O=C(COc1ccccc1Cc1ccccc1)NNC(=O)C1=COCCO1 Z27890155	Oc1nc2c(nc1CC(c1cc3c(o1)cccc3)O)c(=O)[nH]c(=O)n2C Z2195993230	N#Cc1ccc(cc1)OC(C(=O)NC(c1ccc2c(c1)cccc2)C)C Z28096726	O=C(COc1ccc(cc1)C(=O)N)NCC1OCCN(C1)Cc1ccccc1 Z238779426	CC1CC(C)CN(C1)C(=O)COc1ccc2c(c1)oc(=O)c1c2CCC1 Z22509141	O=C(Nc1c(oc2c1cccc2)C(=O)N)Cc1ccc(c(c1)Cl)Cl Z108546004	CC(C(=O)O)OC Z1162470562	NC(=O)C1CCN(CC1)c1ncnc2c1c(cn2c1cccc(c1)C(F)(F)F)c1ccccc1 Z57455580	COc1ccc(cc1C1CCCN1C(=O)c1ccc(s1)NC(=O)c1ccco1)OC Z238102258	Fc1ccc(cc1)CN1CCN(C(C1)C)C(c1onc(n1)C1CC1)C Z1695710358	Cc1ccc2c(c1)c(c[nH]2)C(=O)C(F)(F)F Z1625822292	C=CCN(c1scc(n1)c1ccccc1)C(=O)CSc1nnc(o1)c1ccccc1 Z19507520
O=C(Nc1cccc(c1)S(=O)(=O)N1CCOCC1)CCCOc1ccc(cc1)C(C)(C)C Z30000561	O=C(CCc1cccnc1)NCCc1nc2c(n1C)ccc(c2)Cl Z1175458546	CCCc1nnc([nH]1)S Z56921538	COc1cc(ccc1OCc1ccc(cc1OC)C(=O)C)C(=O)OC(C(=O)NC12CC3CC(C2)CC(C1)C3)C Z15634583	Cc1ccc(o1)C1N(CCCN2CCOCC2)C(=O)C(=C1C(=O)c1cc2c(o1)cccc2)O Z335454296	COc1cc(OC)ccc1/C=C\1/Oc2c(C1=O)ccc(c2)O Z196385666	COc1cccc(c1)C1=N/C(=C/c2cccnc2)/C(=O)O1 Z31321620	COc1ccc(cc1)NC(=O)CN(C(C(=O)Nc1ccc(cc1)C(=O)N)C)CC Z46349974	COc1ccc2c(c1)cc(c(n2)C)C(=O)NC12CC3CC(C2)CC(C1)C3 Z216399834	Clc1cccc(c1)c1nc(c([nH]1)C)C(=O)Nc1ccc(c(c1)C(=O)N)F Z1527203704	CC(C(O)(C)C)N Z992422462	Clc1cccc(c1)N(S(=O)(=O)c1cccc(c1)C(=O)Nc1sccc1C(=O)N)C Z29084734	O=C(N1CCCC1c1[nH]ccc1)c1ccc(cc1)OCc1c(C)noc1C Z744818052	CSc1ccc(cc1)NC(=O)C1CC(=O)Nc2c1ccc(c2)F Z225602086	Clc1ccc2c(c1)c(c1ccccc1Cl)c1c(n2)c2c(C1)c(O)ccc2.Cl Z219200548	O=C(NC1CCCc2c1cccc2)CSc1nnc(o1)CC1CCS(=O)(=O)C1 Z113875506
O=C(Nc1ccc(cc1)CC(=O)N(c1ccccc1)C)NCc1ccc(nc1)n1cncn1 Z604048038	O=C(N1CCCC1c1cscc1)C(=O)Nc1cnc2c(c1)cccc2 Z760659538	OC(=O)CN1C(=O)N(C2(C1=O)CCCCC2)C Z85934645	CCOC(=O)c1c(scc1C1CC1)NC(=O)COC(=O)C1CC(=O)N(C1)c1ccccc1C(CC)C Z25407982	Cc1ccc(cc1)C(=O)C1=C(O)C(=O)N(C1c1cccc(c1)[N+](=O)[O-])CCCN1CCOCC1 Z57239916	COc1ccc(c(c1)/C=C\1/Oc2c(C1=O)ccc(c2)O)OC Z196385658	COc1ccc(cc1)SC(C(=O)N)C Z51311772	O=C(c1cc(nc2c1cccc2)c1ccccc1)Nc1ccc(cc1)C(=O)N Z30242016	O=C(c1ccc2c(c1)c1ccccc1C2)CN1C(=O)c2c(C1=O)cccc2 Z18271302	O=C(C1CCN(CC1)S(=O)(=O)c1cn(c(c1)C(=O)N)C)NCCOc1ccccc1 Z197627004	NCC(=C)Br Z1262237390	Brc1ccc2c(c1)c(/C=C\1/C(=O)Nc3c1cccc3)cn2CCOc1ccccc1 Z57314886	O=C(Nc1cc(nn1c1nc(C)cc(n1)C)C)CCc1ccc(cc1)S(=O)(=O)N1CCOCC1 Z56804529	O=C(Nc1nnc([nH]1)c1ccc(cc1)C)COc1cc(C)cc(c1)C Z119763352	NC(=O)c1ncn(c1N)c1ccncc1 Z1966567935	O=C(N(Cc1nc2c(s1)cccc2)C)CSc1nnc(o1)C1COc2c(O1)cccc2 Z96865431
O=C(Nc1ccccc1Cl)CN1CCN(CC1)C(=O)c1ccccc1Oc1ccccc1 Z70792431	COc1ccc(cc1)/C=C/C(=O)NCCn1c(C)nc2c1cccc2 Z102413246	O=C(Cc1sc(nc1C)S)NCC1CCCS1(=O)=O Z1441952195	COc1cc(CCN2CC(CC2=O)C(=O)OCC(=O)NC(C(=O)C)Cc2ccccc2)ccc1OC Z25165503	O=C(C1=COCCO1)NC(c1ccc2c(c1)[nH]c(n2)C(F)(F)F)c1ccccc1 Z237717338	O=C1NCCN1C1CCN(CC1)c1ncc(cc1Cl)C(=O)N Z729073044	N#CC1=C(N)Oc2c(C1c1ccccc1F)ccc1c2cccc1 Z56765131	CC(Cc1ccc(cc1)C(C(C)C)NC(C(=O)Nc1ccc(cc1)C(=O)N)C)C Z106756484	O=C1NC2(C(=O)N1Cc1cccc3c1cccc3)CCOc1c2cccc1 Z16336860	CC(C(=O)NCCNC(=O)Nc1cc(ccc1F)C(=O)N)C Z596213850	OCCOCC(=O)[O-].[Na+] Z1744715804	Brc1ccc(cc1)c1csc(n1)c1cc2c(oc1=O)ccc1c2cccc1 Z56806523	O=C(c1ccco1)N1CCC(CC1)Nc1nc(nc2c1cccc2)c1ccccc1 Z238658414	CCS(=O)(=O)Nc1ccc(cc1)C(NCc1cnn(c1C)C)C Z1583140247	Cc1ccc2c(c1)c1CC(C)(C)CCc1[nH]2 Z1558210260	COC(=O)CNC(=O)c1cccc(c1)NC(=O)CCc1nnc(o1)c1ccc(cc1)Cl Z1262357460
COc1ccccc1NS(=O)(=O)c1cccc(c1)NC(=O)Cn1[nH]c(=O)c2c(c1=O)cccc2 Z30003503	O=C(NC(C(=O)NC1CCCC1)C)CCn1ccc2c1cccc2 Z908193172	CCOC(=O)c1sc2c(c1C)c(=O)[nH]c(n2)CSc1nncn1c1ccccc1 Z18846680	O=C(OCC(=O)c1ccc(cc1)C1CCCCC1)CNC(=O)CNS(=O)(=O)c1ccc(c(c1)C)C Z25319637	CCOc1ccc(cc1)C1N(CCCN2CCOCC2)C(=O)C(=C1C(=O)c1ccc(cc1)Cl)O Z57239259	Cc1cccc(c1)Oc1ccc(cc1)NC(=O)c1cncc(c1)Br Z29906358	COc1ccc2c(c1N)nc1c(n2)cccc1 Z56771901	NC(=O)NCc1ccc(cc1)C(=O)Nc1scc(n1)c1c[nH]c(c1)C(=O)N Z284445318	O=C(Cc1cccc2c1cccc2)NC(c1ccccc1)c1ccccc1 Z26725374	OC(=O)CCc1ccc(cc1)S(=O)(=O)NCC(c1nc2c(n1C(F)F)cccc2)C Z223310192	NCCC(CC)O Z1434281712	Cc1ccc(cc1)C(=O)NNC(=O)c1cccc(c1)S(=O)(=O)N(c1ccc(cc1)C)C Z29013786	O=C(OC(C(=O)Nc1cccc(c1)[N+](=O)[O-])C)/C=C/c1ccc2c(c1)OCO2 Z18729004	N#Cc1ccc(cc1)C(=O)Nc1c(Cl)cccc1Cl Z27810171	COCC(Nc1ncnc2c1scc2)C Z196121482	COCCNc1nnc(s1)SCc1cc(=O)oc2c1ccc(c2C)O Z18106512
O=C(c1cccc2c1nccc2)Nc1ccc(cc1)N1CCN(CC1)Cc1ccccc1 Z70838743	CN1CCC(C1c1ccc(cc1)F)NC(=O)c1cnc(c(c1)Cl)N Z1515970545	CC1Cc2c(N1C(=O)c1ccc(nc1Cl)Cl)cccc2 Z850617836	COc1ccc(cc1)N1C(=O)/C(=C/NNC(=O)C23CC4CC(C3)CC(C2)C4)/c2c(C1=O)cccc2 Z31299360	COc1cc(ccc1OC)C1N(CCCN2CCOCC2)C(=O)C(=C1C(=O)c1ccc(cc1)C)O Z57217628	NC(=O)C1CCN(CC1)C(=O)c1[nH]c2c(c1Cl)cc(cc2)F Z454433348	COc1ccccc1c1c(C)oc2c(c1=O)ccc(c2)O Z57937168	CCOc1ccc(cc1)C(=O)N[C@H](C(=O)Nc1nc[nH]c1C(=O)N)C(C)C Z166618516	CC1CCN(CC1)C(=O)C12CC3CC(C1)CC(C2)(C3)c1ccccc1 Z26491512	CCN(C(=O)c1cnc2n(c1=O)cccc2)Cc1cccc(c1)F Z240456206	CCSCCC(=O)O Z197206046	Clc1cccc(c1)N(S(=O)(=O)c1cccc(c1)C(=O)N1CCc2c(C1)c1ccccc1[nH]2)C Z225655260	CC(C(=O)c1ccc2c(c1)CCC2)OC(=O)c1cccc(c1)S(=O)(=O)NCc1ccco1 Z18210949	CCc1ccc(cc1)c1noc(n1)COc1ccc(cc1)c1nnco1 Z107092322	CCn1cnc2c1ncnc2N1CC2C1CCCCC2 Z1359573393	CCOC(=O)c1sc(nc1C)N(C(=O)CSc1nnc(n1N)C1CC1)Cc1ccccc1 Z19235091
O=C(Nc1ccc(cc1)N1CCN(CC1)Cc1ccccc1)CNC1=NS(=O)(=O)c2c1cccc2 Z70837359	Oc1ccc2c(c1)O/C(=C\c1cnn(c1)c1ccccc1)/C2=O Z196386462	Cc1nn(cc1CCN)C Z1483951161	CC(=O)NC12CC3CC(C1)CC(C2)(C3)C(=O)OC(C(=O)Nc1ccccc1c1ccccc1)C Z25486438	CCOc1ccc(cc1)C1N(CCCN2CCOCC2)C(=O)C(=C1C(=O)/C=C/c1ccccc1)O Z57788351	O=C(N1CCN(CC1)c1nnc(c(c1C(=O)N)C)C)NC1CC1 Z1130422494	OC(=O)c1c2ccccc2cc2c1cccc2 Z219997502	NC(=O)c1ccccc1OCc1cccc(c1)COc1ccccc1C(=O)N Z25777200	O=C(N1CCCCCCC1)C1CCN(CC1)S(=O)(=O)c1ccc(c(c1)C)C Z27074269	Fc1ccccc1c1scc(n1)Cn1nc(ccc1=O)C(=O)N Z1123859968	NCC(OC)(C)C.Cl Z1266933932	Cc1ccc(cc1)N(S(=O)(=O)c1cccc(c1)C(=O)OCc1nnsc1Cl)C Z112262786	CC(c1onc(n1)CN1CCN(CC1)c1ncnc2c1oc1c2cccc1)(C)C Z1398422089	O=C1COc2c(N1)ccc(c2)C(=O)NCC(c1ccco1)N(C)C Z82796718	CCC1CCc2c(C1)c1cc(C)ccc1[nH]2 Z1557400132	Cc1occ(n1)c1ccc(cc1)NC(=O)C1Cc2c(O1)cccc2 Z321158842
O=C(N1CCCC1)CSc1ccccc1C(=O)Nc1cccc(c1)S(=O)(=O)NCc1ccco1 Z30002646	C=CCN(C(=O)NC(c1ccc(cc1)NC(=O)c1ccncc1)C)C Z1752422900	O=C(Nc1ccc(c(c1)I)C)CCC1CCCO1 Z363255166	O=C(NC(C12CC3CC(C2)CC(C1)C3)C)COC(=O)c1ccccc1C(=O)N1CCN(CC1)c1ccccc1 Z13748268	COc1cccc(c1)C1N(CCCN2CCOCC2)C(=O)C(=C1C(=O)c1cc2c(o1)cccc2)O Z57075651	Cc1cc(nc(n1)C1CC1)N1CCN(CC1)c1ncccc1C(=O)N Z1217936378	OC(=O)c1ccc2c(c1)C(=O)c1c2cccc1 Z234855730	COC(=O)c1cc(NC(=O)CN2CCC(CC2)C(=O)N)cc(c1)C(=O)OC Z46203587	O=C(N(c1ccccc1)Cc1ccccc1)c1ccc(cc1)S(=O)(=O)C Z26619393	O=C(CN1c2ccccc2C(=O)C1=O)Nc1ccc(c(c1)C)C Z27803251	OC(=O)CNS(=O)(=O)C Z45658535	Cc1ccc(cc1)N(S(=O)(=O)c1cccc(c1)C(=O)Nc1cc(ccc1C)S(=O)(=O)C)C Z88477029	c1ccc2c(c1)c1ncnc(c1o2)N1CCC(CC1)n1nncc1 Z1574937705	NC(=O)CN1CCOc2c1cc(Cl)c(c2)Br Z1337876907	COCCNc1ncnc2c1scc2 Z196117864	O=S1(=O)CCC(CC1)CSc1nnc(s1)NCC1CCCO1 Z1532766018
O=C(N(Cc1sccc1C)C)CCc1nc2ccccc2n(c1=O)CCc1ccccc1 Z70790684	Oc1ccccc1/C=N/c1ccccc1O Z56791256	COc1cc(CNC(=S)NC2CCCCC2)ccc1OC Z45833344	O=C(Nc1ccc(cc1)S(=O)(=O)N)COC(=O)C12CC3CC(C1)CC(C2)(C3)c1ccc(cc1)C Z19354749	COc1c(OC)cccc1C1N(CCCN2CCOCC2)C(=O)C(=C1C(=O)/C=C/c1ccco1)O Z336088996	Cc1cc(C)c(c(n1)N1CCC2C(C1)CCCC2)C(=O)N Z86380421	COc1cccc(c1)CSC(C(=O)N)C Z955207540	COc1ccccc1C(=O)NCC(=O)OCC(=O)Nc1ccc(cc1)C(=O)N Z24389118	O=c1oc2cc(OCc3ccc(cc3)C(C)(C)C)ccc2c2c1CCC2 Z25859174	CCn1c(cc2c1cccc2)C(=O)Nc1ccc2c(c1)c(=O)[nH]cn2 Z934846704	NCCCCS(=O)(=O)O Z2216711553	O=C1NC(=S)NC(=O)C1=Cc1ccc(o1)c1ccccc1 Z56775566	O=C(CNC(=O)C)NCC(=O)N(C)C Z102380558	O=C(Cc1ccc(cc1)NC(=O)C)NCC(c1ccccc1)N(C)C Z87616651	OC[C@H]1O[C@H]([C@@H]([C@H]1O)O)n1cnc2c1ncnc2N Z1741978458	O=C(NC(=O)NCc1ccco1)CSc1nnc(s1)Nc1ccc(cc1)C Z19086273
O=C(c1cc(ccc1C)S(=O)(=O)NCc1ccco1)NCc1ccccc1n1cccn1 Z900013684	OC(CN1CCN(CC1)c1cncc2c1cccc2)CCc1ccccc1 Z1824177083	OCCS(=O)(=O)c1ccc(cc1)CNC(C1CC1)CC(C)(C)C Z1840239676	N#Cc1ccsc1NC(=O)COC(=O)c1cccc(c1)S(=O)(=O)NC(C12CC3CC(C2)CC(C1)C3)C Z25590638	CC(COc1ccc(cc1C)C(=O)C1=C(O)C(=O)N(C1c1ccc(cc1)O)CCN1CCOCC1)C Z57221848	COc1ccc(cc1)NN=C1C(=O)NC(=S)NC1=O Z55337496	Fc1ccc2c(c1)oc(=O)c(c2C)C(=O)O Z1416282442	O=C(COc1cccc2c1OC(C2)(C)C)OCC(=O)Nc1ccc(cc1)C(=O)N Z19340474	O=C(C(NC(=O)c1ccccc1)Cc1ccccc1)N1CCCCCCC1 Z27075291	Clc1ccc2c(c1)ncn(c2=O)CC(=O)N1CCCC1=O Z335928862	NCCCC#C.Cl Z1945700461	Cc1ccc(cc1)N(S(=O)(=O)c1cccc(c1)C(=O)OCc1ccc(cc1)C(C)(C)C)C Z19261568	O=c1[nH]c(CN2CCN(CC2)c2ncnc3c2c2CCCCCc2s3)nc2c1c1CCCCc1s2 Z31162351	CCc1ccc(cc1)C(c1cccc(c1)F)Nc1ccc2n(n1)nnn2 Z220421258	Brc1ccc2c(c1)c1CCCCCCc1[nH]2 Z1558572465	N#Cc1ccc(cc1)NC(=O)CSc1nnc(s1)NCc1ccco1 Z92657476
COc1cc(ccc1OCc1ccccc1)CN(C(=O)Cc1c[nH]c2c1cccc2)C Z70797520	OC(=O)CN1CCN(C2(C1)CCCCC2)Cc1ccccc1 Z1385364748	CNC(=O)C(CN(c1ccc(cc1C#N)Br)C)C Z1646418205	O=C(NC(C12CC3CC(C2)CC(C1)C3)C)COC(=O)c1ccc2c(c1)S(=O)(=O)c1c(C2=O)cccc1 Z19802074	CCC(C1OCCN(C1)Cc1ccccc1)NC(=O)C1=COCCC1 Z1421560978	CCOc1ccc2c(c1)sc(n2)NN=C1C(=O)NC(=S)NC1=O Z56794846	O=C(NC1CCS(=O)(=O)C1)COC(=O)/C=C/c1cn(nc1c1cc2ccccc2oc1=O)c1ccccc1 Z18951581	CCC1(NC(=O)N(C1=O)CC(=O)Nc1ccc(cc1)C(=O)N)c1ccc(cc1)F Z14224242	CCCN(C(=O)c1ccc(cc1)Oc1ccccc1)C1CCS(=O)(=O)C1 Z26983489	OC(=O)C1CN(C(=O)C1)c1cccc(c1)c1onc(n1)C1CC1 Z729607314	CCC(C(CN)O)C Z1020680378	O=c1cc(C)c2c(o1)cc(cc2)NC(=O)c1cccc(c1)S(=O)(=O)N(c1ccccc1)C Z29731440	O=C(c1ccc2c(c1)nc[nH]2)NCc1ccc(nc1)n1cnc2c1cccc2 Z953115820	O=C(NCC(F)(F)F)COc1c(C)cccc1Cl Z1230740040	OCCN(c1ncnc2c1oc1c2cccc1)C Z31205939	O=C(N(C1CCS(=O)(=O)C1)c1ccccc1)CSc1nnc(s1)NCc1ccco1 Z92658473
CN(Cc1[nH]c(=O)c2c(n1)n(nc2)c1ccccc1)Cc1ccc(cc1)C(=O)NCC(F)(F)F Z606110960	O=C(NC1(COCC1)C(=O)N1CCN(CC1)C(=O)c1cnccn1)OCc1ccccc1 Z1627535549	COCc1nnc([nH]1)S Z1913043723	O=C(NC12CC3CC(C2)CC(C1)C3)COC(=O)c1ccc(cc1)S(=O)(=O)N1CCCc2c1cccc2 Z19037591	CCCOc1cccc(c1)C1N(CCCN2CCOCC2)C(=O)C(=C1C(=O)c1cccs1)O Z317045706	CCCCCCOc1ccc(cc1)C=C1C(=O)NC(=S)NC1=O Z111782072	O=C(Nc1cccc(c1)C(F)(F)F)COc1ccccc1C(=O)Nc1ccc(cc1)S(=O)(=O)Nc1nccs1 Z30538642	COc1ccc(cc1OCc1cccnc1)NC(=O)c1cccc(c1)C(=O)N Z402814410	O=C(c1ccc(cc1)C(C)(C)C)N1CCN(CC1)c1cccc(c1C)C Z26850114	CCOc1ccc(cc1)Oc1ccc(cc1)NS(=O)(=O)c1cc(ccc1Cl)C(=O)O Z45587423	NCC(CN(C)C)C Z2182115572	Brc1ccc(cc1)n1cc(nc1S)c1cc2c(oc1=O)ccc1c2cccc1 Z56765167	COc1ccc(cc1)c1noc(n1)CN1CCN(CC1)c1ncnc2c1c(cs2)c1ccccc1 Z222999572	O=C(Nc1nnc(s1)c1ccc(cc1)C(C)C)/C=C/c1ccco1 Z73445927	NC(=O)C1CCN(C1)c1ncnc(c1)N1CCCC1 Z1874098579	O=C(Cc1coc2c1ccc(c2)O)OCC(=O)N(CC(=O)Nc1ccc(c(c1)C(F)(F)F)Cl)C Z17545382
O=C(Nc1cccc(c1C)C)CN1CCN(CC1)C(=O)c1ccccc1Oc1ccccc1 Z70820985	COC(=O)c1cn(c2c1cccc2)CC(=O)N1CCc2c(C1)cc(cc2)O Z648609264	CC(Nc1nnc(s1)S)C Z56985820	O=C(NC12CC3CC(C2)CC(C1)C3)COC(=O)c1cccc(c1)S(=O)(=O)NCc1ccccc1 Z18285275	CC(COc1ccc(cc1)C(=O)C1=C(O)C(=O)N(C1c1cccnc1)CCN1CCOCC1)C Z1213745555	Cc1ccc(cc1)Oc1ccc(cc1)NC(=O)c1cncc(c1)Br Z29919024	O=C(Nc1ccc(cc1)S(=O)(=O)Nc1nccs1)CSc1nccn1c1cccc(c1C)C Z62681106	O=C(Nc1cc(ccc1N1CCCC1)C(=O)N)CCCc1onc(n1)C(C)(C)C Z395257682	O=C(C12CC3CC(C1)CC(C2)(C3)Br)Nc1ccccc1Cc1ccccc1 Z26763707	O=C(Nc1cccc(c1)C(F)(F)F)COc1ccc(cc1)C(=O)OCC(=O)N Z19606247	NCCS(=O)(=O)CCN.Cl.Cl Z2009833089	COCCN(c1c(=O)[nH]c(=O)n(c1N)CCCC)C(=O)c1cccc(c1)S(=O)(=O)N(c1ccccc1)C Z29046607	Cc1nc2ncnn2c(c1)N1CCN(CC1)Cc1nc2c(s1)cccc2 Z64651929	CC1CN(CCC1Nc1ccc2n(n1)nnn2)Cc1cnc(s1)C Z1252426202	CONC(=O)c1ccc2c(c1)c(C)c([nH]2)C Z254325942	O=C(Nc1ccccc1OC(F)F)CN1CCN(CC1)S(=O)(=O)c1cccc2c1ncc(c2)C Z367559218
COc1cc(/C=N/NC(=O)c2cc3c(s2)CCCC3)ccc1OS(=O)(=O)c1cc(C)ccc1C Z50010906	O=C(Nc1ccc(nc1)N1CCNC(=O)C1)CCCc1nc2c([nH]1)cccc2 Z384065810	CNCC1CCN(CC1)S(=O)(=O)c1ccc(cc1C)C#N.Cl Z1491300563	N#Cc1ccc(cc1)S(=O)(=O)NCc1ccc(s1)S(=O)(=O)N Z45523657	Clc1ccc(cc1)C1N(CCCN2CCOCC2)C(=O)C(=C1C(=O)/C=C/c1ccccc1)O Z339024328	S=C1NC(=O)C(=CNc2ccc(c(c2)Cl)Cl)C(=O)N1 Z56854243	O=C(Nc1cccc(c1)S(=O)(=O)N)CSc1n[nH]c(=O)n1Cc1ccccc1 Z104344854	CC(C(=O)Nc1ccc(cc1)C(=O)N)OC(=O)C1CN(C(=O)C1)Cc1ccco1 Z25525521	O=C(C1CC(=O)N(C1)Cc1ccccc1)Nc1ccccc1C(C)(C)C Z26409995	OC(=O)C1CC(=O)N(C1)c1ccc(cc1)S(=O)(=O)Nc1cccc(c1)[N+](=O)[O-] Z365098514	COCC(CN)O Z1267882098	Fc1ccc(cc1)N(S(=O)(=O)c1ccc(c(c1)C(=O)Nc1ccc(cc1)C(=O)N)Cl)C Z30242474	Cc1onc(c1)CNc1ccccc1C(=O)N Z138149820	Nc1ccc2c(c1)ncn2c1ccccc1 Z57290870	Cc1csc2c1ncnc2N1CCN2CCC1CC2 Z1958232982	O=C(C1CCCCN1C(=O)C(C)C)NCC1CCCN(C1)Cc1cccs1 Z955764352
O=C(Nc1cccc(c1)F)CN1CCN(CC1)C(=O)c1ccc(o1)c1ccccc1Cl Z70787145	Fc1ccc(c(c1)F)/N=C/c1ccc(cc1)C(=O)Nc1ccc(cc1F)F Z56897591	Clc1cccc(c1)CS(=O)(=O)N Z274588496	COc1ccc(cc1)CN1C(=O)/C(=C/NNC(=O)CC23CC4CC(C3)CC(C2)C4)/c2c(C1=O)cccc2 Z31300389	CCCOc1ccc(cc1)C1N(CCCN2CCOCC2)C(=O)C(=C1C(=O)c1ccc(cc1)F)O Z317045700	COc1ccc(cc1)C(N(C)C)CNC=C1C(=O)NC(=S)NC1=O Z87030560	COc1cccc(c1)n1ccnc1SC1CCCCNC1=O Z231316460	COc1ccc(cc1)CCCC(=O)Nc1ccc(cc1OCC(F)F)C(=O)N Z2181529253	CCn1nc(C(=O)NC2CCCc3c2cccc3)c2c(c1=O)cccc2 Z26396277	OC(=O)C1CC(=O)N(C1)c1ccc(cc1)S(=O)(=O)Nc1ccc2c(c1)CCC2 Z365103426	NC1CCCCC1N Z966690992	COc1ccc(cc1)N(S(=O)(=O)c1cccc(c1)C(=O)OCCCC(=O)c1ccc(cc1)F)C Z19063291	O=C1COc2c(N1)cc(cc2)C(=O)CSc1nc(c(o1)c1ccccc1)c1ccccc1 Z16025411	O=C(c1ccc(cc1)OCc1ccccc1)NNC(=O)c1cnccn1 Z99488955	Cc1ccc(cc1)n1c2nc(C)oc(=N)c2c2c1nc1ccccc1n2 Z56784569	O=C(N1CCCC1c1nc2c(s1)cccc2)c1cnc2c(n1)cccc2 Z73325921
COc1cc(ccc1OCC(=O)N1CCOCC1)C(=O)Nc1ncc(s1)Cc1cccc(c1)C Z70858152	CC(NC(=O)Cn1cc(c2c1cccc2)C(=O)C1CCCCC1)C Z57038509	COCCCNCc1ccccc1.Cl Z1723483716	O=C(COC(=O)C12CC3CC(C1)CC(C2)(C3)c1ccccc1)NCCc1ccc(cc1)S(=O)(=O)N Z19594248	C=CCOc1ccc(cc1)C(=O)C1=C(O)C(=O)N(C1c1ccc(cc1)O)CCCN1CCOCC1 Z57065674	CCc1cc2c(s1)nc(nc2N1CCC(CC1)C(=O)N)C(C)C Z220564842	Ic1ccc(c(c1)C)NC(=O)c1cnc(cn1)C Z30179405	O=C(Nc1ccc(c(c1)C(=O)N)F)CCCc1onc(n1)C(C)(C)C Z393098168	COc1ccc(cc1OC)C(=O)Nc1ccccc1Oc1ccccc1 Z26826905	O=C(c1cnc2n(c1=O)ccs2)OCc1cccc(c1)C(F)(F)F Z107728342	CC(C(=O)O)CCC Z955123722	C=CCN(S(=O)(=O)c1cccc(c1)C(=O)Nc1cc(cc(c1)C(=O)N)C(=O)N)c1ccc(cc1)Cl Z33485949	O=C(c1cc(n(c1C)c1ccc(cc1)S(=O)(=O)N)C)CN1CCCC1c1cccn1C Z106665966	CC(c1ccc(cc1)Oc1ccccc1)Nc1ccc2n(n1)nnn2 Z1002316132	OC(=O)c1ccc2c(c1)c1CNCCc1[nH]2.Cl Z324553180	O=C(NC1(C)CCS(=O)(=O)C1)CSc1nnc(s1)NCCc1cccs1 Z197598602
COc1cc(ccc1OCc1ccccc1)CN(C(=O)c1ccc(cc1)N1CCCC1=O)C Z70798437	OCc1cc2ccccc2nc1N1CCCC(C1)NC(=O)C Z1343251883	CCCn1c(=O)[nH]c(=O)c2c1NC(C2=O)C Z90123569	CC(CCN1C(=O)c2c(C1=O)cc(cc2)C(=O)OCC(=O)NC(C12CC3CC(C2)CC(C1)C3)C)C Z15421088	O=C(C1=COCCO1)Nc1ccc(c(c1)S(=O)(=O)N1CCOCC1)C Z26476778	COc1cccc(c1)NN=C1C(=O)NC(=S)NC1=O Z55333196	COC(=O)c1ccccc1Nc1ccnc(n1)Cl Z56773166	CC1CC(C)(C)CC2(C1)NC(=O)N(C2=O)CC(=O)Nc1ccc(cc1)C(=O)N Z14019670	O=C(N1CCCC1c1nc2c(s1)cccc2)/C=C/c1ccc2c(c1)OCO2 Z26571559	O=C(N1CCCC1)C1CCN(CC1)c1cc(=O)n2c(n1)cccc2 Z203921288	CCC(CO)N Z966690914	N#C/C(=C/c1ccc(o1)c1cccc(c1Cl)Cl)/C(=O)Nc1cccc2c1cccn2 Z46080225	Cc1ccc(cc1)c1n[nH]c(c1)C(=O)OC(C(=O)Nc1cccc(c1)[N+](=O)[O-])C Z227404762	Cc1c(NC(=O)CNC(=O)N)cccc1Cl Z31744781	S1CCCN(CC1)c1ncnc2c1scc2 Z645616266	COC(=O)c1cc(NC(=O)CN2C(=O)NC(C2=O)(C)c2ccc3c(c2)cccc3)cc(c1)C(=O)OC Z14135812
COc1ccc(cc1OCc1cccnc1)NC(=O)c1ccc(cc1)NC(=O)c1cnoc1C Z606417718	COc1cccc(c1O)/C=N/c1ccc(cc1C)C Z86003972	NCCOc1ccc(cc1)C Z54747869	O=C(Nc1cccc(c1)S(=O)(=O)N(c1ccccc1)C)COC(=O)C12CC3CC(C2)CC(C1)C3 Z19815129	COc1cc(ccc1O)C1N(CCCN2CCOCC2)C(=O)C(=C1C(=O)c1ccc(c(c1)C)OC)O Z57219679	COc1ccc(cc1NN=C1C(=O)NC(=S)NC1=O)S(=O)(=O)Nc1ccccc1OC Z55382431	O=C(NC(c1ccccc1F)c1nccn1C)Cc1ccc(cc1)F Z167572822	NC(=O)c1ccc(cc1)S(=O)(=O)NCC(c1ccc2c(c1)OCO2)(C)C Z940640406	Cc1onc(c1C(=O)NC1CCCc2c1cccc2)c1ccccc1 Z26396172	O=C(Nc1scc(n1)c1occ(c1)C(=O)N)Cc1ccn(n1)C Z1642659745	NCC(C)(C)C Z1741979060	CSc1cccc(c1)NC(=O)c1cccc(c1)S(=O)(=O)N(c1ccc(cc1)C)C Z28149936	O=C(Cn1nc(oc1=O)c1ccc(cc1)F)OCc1nnc2n1c1ccccc1c(=O)n2C Z98194074	COc1ccc2c(c1)ccc(c2)/C=C/C(=O)Nc1ccc(cc1)C(=O)N Z90726914	CCNc1ncnc2c1cnn2c1ccccc1 Z211311232	O=C(CSc1nnc(o1)c1ccccc1)NCCCc1ccccc1 Z19507427
Cc1ccc(cc1)c1nn(cc1C(=O)NCc1nnc2n1cccc2)c1ccccc1 Z70904013	O=C(N(Cc1cnccn1)C)Nc1ccc2c(c1)CCCN2C Z1226912860	OC(=O)/C=C/c1nc2c(s1)cccc2 Z56943781	CCC(NC(=O)COC(=O)C1CCC(=O)N(C1c1ccc(cc1)OC)c1ccc(cc1)OC)CC Z16999500	O=C(C1=COCCO1)NCc1cccnc1N1CCOCC1 Z333676108	NC(=O)C1CCN(CC1)c1ncnc2c1c1CCCCCc1s2 Z31238073	O=C(c1ccc(c(c1)Cl)O)NC(c1ccccc1F)c1nccn1C Z167574884	O=C(Nc1cc(cc(c1)C(=O)N)C(=O)N)CSc1cc(ccc1C)C(C)(C)C Z24777890	CC(=O)N1Cc2ccccc2CC1C(=O)NC1CCOc2c1cccc2 Z73328413	OC(=O)C1CN(C(=O)C1)c1ccc(cc1)S(=O)(=O)N1CCCc2c1c(F)ccc2 Z365110628	NCCNC(CC)CC Z1949076348	Cc1ccc(cc1)N(S(=O)(=O)c1cccc(c1)C(=O)Nc1c(C)cc(cc1Cl)C)C Z29389233	CC(CC(C(=O)Nc1n[nH]cc1)NC(=O)C#Cc1ccccc1)C Z1369405211	O=C(Cc1c(C)noc1C)Nc1ccccc1c1[nH]nc(n1)C(C)C Z777305374	CCNC(=O)c1ccc2c(c1)c(C)c([nH]2)C Z32023646	N=C1N(Cc2c1cccc2)c1ccc(cc1)c1ccc(cc1)N1Cc2c(C1=N)cccc2 Z55667877
O=C(NCc1nnc2n1cccc2)/C=C/c1cn(nc1c1cc2c(o1)cccc2)c1ccccc1 Z70901822	NC(=O)Cc1ccc(cc1)NC(=O)c1cc(Br)ccc1Cl Z364995788	Nc1scc(n1)c1ccc[nH]1 Z48847623	O=C(CC12CC3CC(C2)CC(C1)C3)NN/C=C\1/C(=O)N(Cc2ccccc2)C(=O)c2c1cccc2 Z31300387	O=C(C1=C(O)C(=O)N(C1c1ccco1)CCCN1CCOCC1)/C=C/c1ccco1 Z336089000	FC(Oc1cccc(c1)NN=C1C(=O)NC(=S)NC1=O)F Z56758211	CCc1cc(O)nc(n1)Cn1c(N)nc(c1C#N)C#N Z1431679720	COC(=O)c1c(C)[nH]c(c1C)C(=O)C(OC(=O)c1ccc(cc1)C(=O)N)C Z51544074	Cc1ccccc1c1nc2ccc(cc2c(c1)c1ccccc1)[N+](=O)[O-] Z1386458609	C/C(=C\1/Sc2c(C1=O)cccc2)/NCc1ccccc1 Z56790928	CC(=C)CCN.Cl Z1203582475	COc1ccc(cc1)N(S(=O)(=O)c1cccc(c1)C(=O)Nc1ccc(cc1)Cl)C Z28162134	CC1CCc2c(C1)sc1c2c(ncn1)N1CCN(CC1)S(=O)(=O)c1ccc2c(c1)OCCO2 Z31103333	NC(=O)C(Oc1ccc(c(c1)Cl)F)C Z18430620	O=S1CCN(CC1)c1ncnc2c1scc2 Z1127124733	N#CC(CN1CCC(CC1)CCc1ccc(cc1)O)CCC#N Z1188191652
O=C(Cc1c(C)nc([nH]c1=O)c1ccccn1)NCCc1cccc2c1nccc2 Z606003236	CCn1c(cc2c1cccc2)C(=O)Nc1cccc(c1)CN1C(=O)NCC1=O Z756853300	NC(=O)C1COCCN1S(=O)(=O)c1c(Cl)nc2n1cccc2 Z1571032554	NC(=O)CCN(C(=O)COC(=O)C12CC3CC(C1)CC(C2)(C3)c1ccccc1)Cc1ccccc1 Z201639328	COc1ccccc1C1N(CCCN2CCOCC2)C(=O)C(=C1C(=O)c1ccc2c(c1)OCCO2)O Z319216456	O=C(Nc1sc2c(c1C(=O)N)CCC2)CSc1nnc(n1C1CC1)N1CCCC1 Z223699462	Ic1ccc(nc1C)NCc1cncnc1 Z1802348691	COCC(n1c(SCc2ccc(cc2)C(=O)N)nc2c(c1=O)cccc2)C Z165466178	O=C1NC(=O)c2c(/C/1=C\NNC(=O)C13CC4CC(C3)CC(C1)C4)cccc2 Z165047618	O=C(c1cc2c(s1)c1ccccc1CC2)Nc1cccc(c1)C(=O)N Z29175624	NCCC1CC1.Cl Z1267773823	COc1ccc(cc1)N(S(=O)(=O)c1cccc(c1)C(=O)Nc1ccc(c(c1)OC)OC)C Z30849695	O=C(C1CCN(CC1)c1ncnc2c1cnn2C)Nc1ccccc1O Z223821358	COc1ccc(cc1)N1CC(=O)C(=C1N)c1n(C)c2c([n+]1C)cccc2.[Cl-] Z85956573	NC(=O)CCn1cnc2c1[nH]cnc2=N Z1250132307	COc1cc(ccc1OC)c1nc2ccccc2c(c1)C(=O)Nc1cc(Cl)ccc1C#N Z26859807
COc1cc(ccc1OCc1ccccc1)CN(C(=O)c1ccc2c(c1)NC(=O)CS2)C Z70798316	CC1CCCN(C1)CCN1CCN(CC1)c1ccc(cc1)F Z1332341410	O=C(Nc1c(C)nn(c1C)c1ccccc1)COC(=O)c1ccc2c(c1)c(C)c([nH]2)C Z17094819	CCCC(NC(=O)COC(=O)C1CCC(=O)N(C1c1ccc(cc1)OC)c1ccc(cc1)OC)C Z16999502	O=C1C(=C(C(N1CCCN1CCOCC1)c1ccco1)C(=O)c1cc2c(o1)cccc2)O Z335451198	NC(=O)C1CCN(CC1)c1nc(CN2CCCC2)nc2c1c(C)c(s2)C Z31238012	COC(=O)C(c1ccc(cc1)F)CNC(=O)c1ccc2n(c1)ccn2 Z1875726713	COc1ccc(cc1)CN(C(=O)COC(=O)c1ccc(cc1)C(=O)N)C1CC1 Z98243586	O=C(c1n[nH]c(=O)c2c1cccc2)N1CCCC2(C1)CCCCCC2 Z1275599912	O=C(N1CCc2c1cccc2)CNc1cc(C(=O)N)c(cc1F)F Z1171352696	CC#CCN.Cl Z1713595498	Clc1nc2ccccc2c(c1)C(=O)Oc1ccc(cc1)N(S(=O)(=O)c1ccccc1)C Z49515284	O=C(Nc1sc2c(c1C(=O)N)CCC2)CSc1nc2sc3c(c2c(=O)n1c1ccccc1)CCC3 Z53801014	O=C(c1c(C)nn2c1nccc2)NCc1ccc(cc1)c1nnn[nH]1 Z1174724680	C#CCNC(=O)c1ccc2c(c1)c1CCCCc1[nH]2 Z52404945	O=C(C1CCN(CC1)C(=O)c1cc(nc2c1cccc2)c1ccc(cc1)O)Nc1ccccc1 Z137171836
O=C(Nc1ccccc1Cc1ccccc1)COC(=O)c1ccc(cc1)n1cccc1 Z90007804	COC(=O)c1ccccc1NC(=O)Cc1c[nH]c2c1cccc2 Z27656059	OCc1cc(=O)n2c(n1)scc2C Z228585848	COc1ccc(cc1)NS(=O)(=O)c1cccc(c1)C(=O)NNC(=O)C12CC3CC(C2)CC(C1)C3 Z33331668	CCOc1cccc(c1)C1N(CCCN2CCOCC2)C(=O)C(=C1C(=O)c1sc(nc1C)C)O Z57245292	NC(=O)C1CCN(CC1)c1nc(nc2c1c(C)c(s2)C)c1cccs1 Z31238051	O=C(c1ccc2c(c1)CCC2)NC(c1ncc[nH]1)C Z1915877467	O=C(Nc1ccc(c(c1)C(=O)N)F)CCc1c(C)nc2n(c1C)cnc2C(=O)N Z366879238	O=C(Nc1cccnn1)NCC1CC2c3c(C1c1c2cccc1)cccc3 Z1433983355	O=C(Nc1ccccc1Cl)CN(C(=O)CNc1cccc(c1)OC(F)(F)F)C Z286089972	NCC(C(C)C)C Z1889709957	NC(=O)C1CCN(CC1)c1ncnc2c1cccc2 Z127099934	O=c1c2ccccc2n2c(n1c1ccccc1)nnc2SCc1nnc(o1)c1cccs1 Z21671256	CCCNC(=O)CNc1ccccc1OC(F)F Z138887322	CC(C(Nc1ncnc2c1scc2)C)C Z196123616	Cc1cnn(c1)CCNCc1coc(n1)c1ccccc1Cl Z1139454086
O=C(c1cccc(c1)n1cnnn1)Nc1ccc(cc1)N1CCN(CC1)Cc1ccccc1 Z70838091	COc1cccc(c1OC)/C=N/c1ccc(cc1)C Z53773459	CC1CCN(c2c(N1CCOc1ccc(cc1)S(=O)(=O)N)cccc2)C Z1318028771	COc1cccc(c1)CN(C12CC3CC(C2)CC(C1)C3)C(=O)CN1C(=O)c2c(C1=O)c(N)ccc2 Z25790861	C=CCOc1ccc(cc1)C(=O)C1=C(O)C(=O)N(C1c1cccs1)CCCN1CCOCC1 Z316169776	Brc1ccc(cc1)/C=C\1/COc2c(C1=O)cccc2 Z46095087	CCc1cc(ccc1CC)NC(c1cccnc1)c1ncc[nH]1 Z1956501110	Cc1nnc(s1)CNC(=O)c1cc(nc2n1cnc2C(=O)N)c1ccccc1 Z1631897606	Brc1ccc2c(c1)c(C)c(o2)C(=O)N1c2ccccc2NC(=O)C1(C)C Z239871314	CCc1nn2c(s1)nc(cc2=O)CN1CCCc2c1cccc2 Z104380808	CCS(=O)(=O)NC(C(=O)O)C Z53825283	CCc1sc2c(c1)c(ncn2)N1CCC(CC1)CCN1CCN(CC1)C Z850974548	Fc1ccc(cc1)c1csc2c1c(ncn2)N1CCN(CC1)c1nccs1 Z211301284	O=C(NN1C(C)CCCC1C)CCCN1C(=O)c2c(C1=O)cccc2 Z27658228	CC1CCCCN1c1ncnc2c1cnn2c1ccccc1 Z211311338	C=CCNc1nnc(s1)SCC(COC(c1ccccc1C)c1ccccc1)O Z103261656
O=C(Cn1cnc2c(c1=O)c(cs2)c1ccc(s1)C)NC(=O)Nc1ccc2c(c1)OCCO2 Z90022360	CN(c1ccc(cc1)CCC(=O)N1CCN(CC1)c1nccnc1)C Z237103494	CNC(=O)CS Z1988295141	O=C1N(Cc2ccccc2)C(=O)c2c(/C/1=C\NNC(=O)C13CC4CC(C3)CC(C1)C4)cccc2 Z31299353	O=C(C1=COCCO1)Nc1ccc2c(c1)sc(n2)N1CCOCC1 Z62878699	NC(=O)C1CCN(CC1)c1nc(C)nc2c1c1CCCCc1s2 Z31237952	Clc1cc(cc(c1)Cl)NC(c1cccnc1)c1ncc[nH]1 Z1956515515	O=C(C(N1CCN(CC1)Cc1ccccc1C)C)Nc1sccc1C(=O)N Z125237386	Cc1ccc2c(c1)c(cc(=O)o2)N1C[C@@H]2C[C@H](C1)c1n(C2)c(=O)ccc1 Z1213673690	OC(=O)Cc1ccc(cc1)N1CC(=O)C(=C1N)c1nc2c([nH]1)cccc2 Z55546871	NC1CC1(C)C.Cl Z1259335876	NC(=O)C1CCCN(C1)c1ncnc2c1sc(c2)c1ccc(cc1)Br Z127646732	COc1ccc2c(c1)c(c[nH]2)C1CCN(CC1)C(=O)c1coc(c1)C Z1764621159	CCN(Cc1ccc(cc1)Cl)CC(=O)OC(C(=O)NC(=O)N)C Z1230943345	N#CCc1c[nH]c2c1cc(cc2)C(=O)N Z1614337704	N#CCCn1cc(c2c1cccc2)/C=C/C(=O)NC1CC1c1cccc(c1)F Z898995766
O=C(Nc1cccc(c1)S(=O)(=O)N1CCOCC1)Cc1ccc(cc1)c1ccccc1 Z30000749	CCOC(=O)C1=C(C)NC(=C(C1c1nc2c([nH]1)cccc2)C(=O)OCC)C Z56802352	Sc1nc(n(n1)c1ccccc1)C1CC1 Z56914851	COc1ccc(cc1)NC(=O)c1ccccc1NC(=O)COC(=O)C12CC3CC(C1)CC(C2)(C3)O Z25060086	COc1ccc(cc1)C(=O)C1=C(O)C(=O)N(C1c1ccccc1F)CCCN1CCOCC1 Z57216927	O=C1NC(=S)NC(=O)C1=CNc1ccc(cc1)C Z56854235	NC(=O)c1ncn(c1N)c1ccncc1 Z1966567935	NC(=O)c1ccc(cc1)NC(=O)c1ccccc1S(=O)(=O)N1CCCCC1 Z30241405	CC12CCC(C2(C)C)C/C/1=N/N=C\1/CC2C(C1(C)CC2)(C)C Z445153784	OC(Cn1c(=O)c(ccc1C(F)(F)F)C(=O)N)COc1ccc(cc1)C Z287309518	NNS(=O)(=O)C Z1868163651	N#C/C(=C/c1ccc(o1)c1cccc(c1)Cl)/C(=O)Nc1cccc2c1cccn2 Z46080164	Cc1nc(N2CCN(CC2)CCN2CCCC2)c2c(n1)scc2c1ccccc1 Z64663924	CN(CCOC)Cc1ccc(o1)c1cccc(c1C)F Z1562949450	OCCN(c1ncnc2c1oc1c2cccc1)C1CC1 Z1383690280	O=C(C1CCN(CC1)C(=O)NCc1ccco1)OCc1nc(N)c2c(n1)cccc2 Z441095530
c1ccc(cc1)c1[nH]c(nc1c1ccccc1)c1cnn(n1)c1ccccc1 Z60249359	O=C(c1cn(c2c1cccc2)C)OCc1ccc(cc1)C(=O)N1CCCC1 Z90050288	CCN(C(=O)CSc1nncn1c1ccccc1)Cc1ccccc1 Z18847488	O=C(Nc1ccccc1Cc1ccccc1)COC(=O)CNC(=O)C12CC3CC(C2)CC(C1)C3 Z15487145	Cc1ccc(cc1)C1N(CCCN2CCOCC2)C(=O)C(=C1C(=O)c1nc2c(s1)cccc2)O Z1213736033	FC(Oc1ccc(cc1)NN=C1C(=O)NC(=S)NC1=O)F Z55378561	Clc1ccc(cc1)Nc1nc(nc2c1cccc2)C(=O)O Z2235675333	Cc1scc(n1)CN1CCN(CC1)S(=O)(=O)c1cn(c(c1)C(=O)N)C Z216219720	O=C(c1ccc2c(c1)CC(OC2=O)c1ccccc1)NC1CCCCCC1 Z79614247	O=C(Nc1ccc(cc1)C(=O)Nc1ccc(c(c1)C(=O)N)F)NC1CC1 Z396024398	COCC(CC)N Z1250132614	Oc1ccc(cc1)N(S(=O)(=O)c1ccc2c(c1)cccc2)C Z56347355	NC(=O)c1cccc(c1)CN1CCCC1c1cscc1 Z416858026	COc1cccc(c1)CN(CC(=O)NC(=O)NCc1ccccc1)C Z46312545	Cc1nccn1c1ncnc2c1cnn2c1ccccc1 Z1172235369	Fc1cccc(c1)Oc1ncccc1CNC(=O)N1CCOc2c(C1)cccc2 Z747507780
O=C1CCC(=NN1c1ccccc1)C(=O)Nc1cccc(c1)S(=O)(=O)NCc1ccco1 Z30002695	CCOC(=O)N(CC(=O)Nc1ccc(nc1)n1cnc2c1cccc2)C Z1190820808	CCc1ccc(cc1)CNC(=O)N1CCOC(C1)(C)c1cnn(c1)C Z1420814606	O=C(COc1ccccc1Cc1ccccc1)NNC(=O)C12CC3CC(C1)CC(C2)(C3)NC(=O)C Z27888920	CCCOc1ccc(cc1C)C(=O)C1=C(O)C(=O)N(C1c1ccc(cc1)OC)CCN1CCOCC1 Z57218130	NC(=O)C1CCCN(C1)C(=O)CSc1nc2c([nH]1)ccc(c2)C Z96205254	OC(=O)Cn1c(S)nc2c(c1=O)cccc2 Z96093364	COc1ccc(cc1CN(C1CC1)CC(=O)Nc1ccc(cc1)C(=O)N)OC Z354951716	O=C1Nc2cc(ccc2N2C1CCC2)C(=O)NC1CCOc2c1cccc2 Z73329969	NC(=O)c1[nH]nc(c1)C1CCCN(C1)c1nccc(n1)n1cccn1 Z1583404152	CCCC(=O)CN.Cl Z2301438387	NC(=O)CC1CCN(CC1)c1ncnc2c1ccc(c2)Cl Z645848536	Cn1ccc(n1)NC(=O)C(Cc1c[nH]c2c1cccc2)NC(=O)c1cccs1 Z240301674	COc1ccc(c2c1N(CCC2)C(=O)c1cccc(c1)n1cnnn1)C Z1079813490	Cc1cc2c3CC(N)CCc3[nH]c2cc1 Z1614337667	O=C(c1oc2c(c1C)cccc2)CSc1nnc(s1)NCc1ccco1 Z92658404
O=C(Nc1ccccc1Cl)CN1CCN(CC1)C(=O)c1ccccc1COc1ccccc1 Z70794549	CCCCc1ccc(cc1)/N=C/c1ccc2c(c1)cccn2 Z54095099	CCN(C(=O)Cc1sc(nc1C)S)Cc1ccco1 Z343472084	CC(=O)Nc1ccc2c(c1)oc(=O)cc2COC(=O)C12CC3CC(C1)CC(C2)(C3)c1ccccc1 Z19594750	COc1cc(ccc1OC)C(=O)C1=C(O)C(=O)N(C1c1ccccc1)CCCN1CCOCC1 Z314662564	NC(=O)C1CCCN(C1)c1ncnc2c1c(C)c(s2)C Z31182121	OC(=O)Cn1c(C)nc2c(c1=O)cccc2 Z118438236	O=C(Nc1ccccc1C(=O)N)CN1CCN(CC1)c1cc(C)nc(n1)C(C)C Z224726462	CCS(=O)(=O)CCNC(=O)/C=C/c1cccc2c1cccc2 Z1081376208	OC(=O)c1cnc2c(c1)c(=O)[nH]c(=O)n2Cc1ccccc1 Z426041422	COCCOCCN Z1262237346	N#C/C(=C\c1ccc(o1)c1ccc(c(c1)C(F)(F)F)Cl)/C(=S)N Z44343232	CC(c1onc(n1)c1ccccc1)N1CCN(CC1)c1nc(nc2c1cccc2)C(F)(F)F Z367553652	O=C1NCCCCC1Nc1cccc(c1)NC(=O)C(C)(C)C Z281939474	COC(=O)C1(CC1)CNc1ncnc2c1scc2C Z1958059712	O=C(CCc1ccc(o1)C1CC1C)NCC1CCCN(C1)Cc1cccs1 Z955768930
O=C(C1CC1)Nc1cccc(c1)CNC(=O)c1ccc(cc1)C(=O)c1ccccc1 Z200035708	COc1ccc(cc1OC)CCNC(=O)/C=C/c1ccc2c(n1)cccc2 Z26703473	CCCNc1nnc(s1)S Z90670272	O=C(OC(C(=O)Nc1ccccc1c1ccccc1)C)CNC(=O)C12CC3CC(C2)CC(C1)C3 Z15487561	O=C(C1=COCCO1)Nc1cccc(c1)S(=O)(=O)N1CCOCC1 Z30000917	CCc1nsc(n1)NCc1cccnc1N1CCC(CC1)C(=O)N Z1348386899	OC(c1ccc(cc1)Cl)CNc1ncccn1 Z304859520	O=C(OC(C(=O)Nc1ccc(cc1)C(=O)N)C)COc1ccc2c(c1)CCC2 Z16162495	O=C1c2ccccc2NC2(N1c1ccc3c(c1)OCCO3)CCCCC2 Z48971916	O=C(c1ccc(o1)c1ccccc1Cl)Nc1ccc(c(c1)C(=O)N)Cl Z318172138	CCCN(CCN)CC Z1318147314	Cc1ccc(cc1)N(S(=O)(=O)c1cccc(c1)C(=O)Nc1c(C)cccc1C(C)C)C Z26402045	COc1ccc2c(c1)c(cc(n2)C)N1CCN(CC1)S(=O)(=O)/C=C/c1ccccc1 Z31104766	CCOC(=O)Nc1cccc(c1)C(=O)NCc1ccc2c(c1)OCO2 Z100462634	Clc1c(N)ncnc1N1Cc2c(C1)cccc2Br Z1874258536	O=c1c2ccccc2n2c(n1Cc1ccccc1)nnc2SCC1CCCCO1 Z17499983
COc1cc(ccc1OCc1ccccc1)CN(C(=O)c1cccc(c1)S(=O)(=O)C)C Z70799308	CN(c1ccc(cc1)CNC(=O)c1cc[n+](cc1)[O-])C1CCCCC1 Z901277214	Cc1ccc2c(c1)cc([nH]2)C(=O)O Z235352033	O=C(Nc1ccccc1C)COC(=O)c1ccccc1SCC(=O)NC12CC3CC(C2)CC(C1)C3 Z15704851	CCCCOc1ccc(cc1)C(=O)C1=C(O)C(=O)N(C1c1cccnc1)CCN1CCOCC1 Z1213744640	NC(=O)C1CCN(CC1)c1nc(nc2c1c1CCCCc1s2)c1cccnc1 Z31237974	Clc1ccccc1C(Cn1cnc2c(c1=O)cccc2)O Z641974332	COc1cccc(c1)N1CCN(CC1)CCC(=O)Nc1ccc(cc1)C(=O)N Z220029408	Oc1ccc(cc1)C1CCN(CC1)C(=O)c1cc2ccccc2oc1=O Z236040830	O=c1[nH]c(CNc2ccc3c(c2)OCO3)nc2c1scc2 Z44487949	CCC(CN)(CC)O Z1020680262	Fc1ccc(cc1F)N(S(=O)(=O)c1ccc2c(c1)c(=O)[nH]cn2)C Z1430522531	Nc1nc(CSc2nc3ccccc3c3n2nc(n3)C)nc(n1)Nc1ccc(cc1)F Z220372430	O=C(c1c[nH]nc1c1ccccc1F)Nc1cnc2c(c1)c(C)no2 Z1390104903	Cc1cc2c3CC(=O)CCc3[nH]c2cc1 Z1623871986	CC1OC(C)CN(C1)S(=O)(=O)CCNC(=O)Nc1cc2OCCOc2cc1Cl Z412573906
COc1cc(ccc1OCc1ccccc1)CN(C(=O)c1cn(CC)c2c(c1=O)ccc(n2)C)C Z70797724	Clc1ccc(cc1)CCC(=O)N1CCN(CC1)c1ccnc2c1ccc(c2)Cl Z285126306	C1CCCC2(CC1)CNCC2 Z1365534281	COc1cc(C(=O)OCC(=O)N(C(C)(C)C)Cc2ccccc2)c(cc1OC)NC(=O)C1CCCC1 Z17703971	COc1cccc2c1oc(c2)C(=O)C1=C(O)C(=O)N(C1c1ccc(cc1)F)CCCN1CCOCC1 Z57002544	NC(=O)C1CCN(CC1)c1nc(CSc2ccccc2)nc2c1c1CCCCc1s2 Z31237938	OC(Cn1nnc(n1)c1cccnc1)COc1c(Cl)cccc1Cl Z973057246	O=C(c1ccccc1c1ncc(o1)c1ccccc1)OCc1ccc(cc1)C(=O)N Z166230578	O=C(c1nccnc1N)NCC1CC2c3c(C1c1c2cccc1)cccc3 Z243556310	O=C(c1scc(c1)C(=O)N)NCc1ccn(n1)c1ccccc1F Z806373532	OCCNCC.Cl Z1258992395	N#Cc1cccc(c1)C(=O)Nc1cccc(c1)S(=O)(=O)N(c1ccccc1)C Z27151131	COC(=O)C(=c1[nH]c2c([nH]1)cccc2)C(=O)c1ccccc1 Z56840105	N#Cc1ccc(cc1)C(=O)Oc1c(C)cccc1C Z28230579	OCC1(CCC1)Nc1ncnc2c1scc2 Z1446850413	CC1CCN(CC1)c1ccc(cc1)NC(=O)CSc1nnc(s1)NCc1ccco1 Z98445329
O=C(Cn1nc(cc1C)C)N/N=C/c1cn(nc1c1cc2ccccc2oc1=O)c1ccccc1 Z50019402	COC(=O)NC(C(=O)NCc1cc(C)nc2c1cccc2)CC(C)C Z838390838	OC(=O)C(Oc1cccc(c1)/C=C\1/CCc2c(C1=O)ccc(c2)O)C Z1021595446	COc1cc(ccc1OCC(=O)Nc1ccccc1OC)C(=O)OCC(=O)NCCC1=CCCCC1 Z16414402	O=C1C(=C(C(N1CCCN1CCOCC1)c1cccs1)C(=O)c1cnn(c1C)c1ccccc1)O Z319216458	COc1cc(OC)c(cc1C=C1C(=O)NC(=S)NC1=O)OC Z57705697	OCC(CSC(c1nc2ccccc2c(=O)[nH]1)C)O Z1341518424	O=C(Nc1cc(cc(c1)C(=O)N)C(=O)N)CN(C(C)C)Cc1ccccc1 Z138853626	CC(C1CC2CC1CC2)NC(=O)c1ccc2c(c1)C(=O)c1c2cccc1 Z235615726	O=C(C(OC(=O)c1c(C)oc2c1c(=O)[nH]cn2)C)N1CCOCC1 Z98626059	NCC(C1CC1)O Z1020680380	Fc1ccc(cc1)N(S(=O)(=O)c1cnc2c(c1)c(C)nn2C)C Z997796882	O=C(Nc1ccc(cc1)c1nnc2n1CCCCC2)CCc1cccs1 Z51777758	O=C(CN(C(=O)c1ccc(cc1)n1cccn1)C)NCc1ccco1 Z70616965	OC[C@H]1CC[C@H](O1)n1cnc2c1nc[nH]c2=O Z1692482604	CSc1ccc(cc1)/C=N/NC(=O)c1ccc(cc1)CSc1nc(C)cc(n1)C Z49734009
O=C(Cc1csc(n1)c1ccccc1)Nc1ccc(cc1)N1CCN(CC1)Cc1ccccc1 Z70838703	CCc1ccc(cc1)CNC(=O)Nc1ccncc1C Z1560531375	O=C(Nc1ccccc1C(F)(F)F)CNCc1ccco1.Cl Z56963372	COc1cc(ccc1S(=O)(=O)Nc1nccs1)NS(=O)(=O)CC Z1537407835	CC(COc1ccc(cc1)C(=O)C1=C(O)C(=O)N(C1c1cccs1)CCCN1CCOCC1)C Z1213747228	NC(=O)C1CCN(CC1)c1ncccc1CNc1snc(n1)C Z1272329120	O=c1ccncn1CC1Cc2c(O1)cccc2 Z1419496399	CCN(Cc1cccc(c1)F)CC(=O)Nc1cc(cc(c1)C(=O)N)C(=O)N Z89213476	O=C(CC12CC3CC(C1)CC(C2)(C3)O)NCc1noc(c1)c1ccccc1 Z994058486	Cc1nc2ccccc2nc1SCc1cc(=O)n2c(n1)scc2 Z295652114	CCS(=O)(=O)NCC(=O)O Z54814318	Oc1ccc2c(c1)oc(=O)cc2COC(=O)c1cccc(c1)S(=O)(=O)N(c1ccccc1)C Z18870273	O=C(C1CCN(CC1)c1c(C)c(C)nc2n1ncn2)Nc1cccnc1 Z1430529430	C1CCN(C1)Cc1ccccc1CNc1ncnc2c1ccs2 Z128309516	N#Cc1ccc2c(c1)c1CCCCc1[nH]2 Z1574940592	O=C(N(c1ccc2c(c1)OCCO2)C/C=C/c1ccccc1)Cc1csc(n1)c1ccco1 Z286930212
O=C(Nc1ccc(cc1)C)CN1CCN(CC1)C(=O)c1ccccc1NC(=O)c1ccco1 Z70778290	O=C(N1CCCN(CC1)c1nc(nc2c1cccc2)C(F)(F)F)OCc1ccccc1 Z370714318	Oc1ccc(cc1)N1CCCC1=O Z99599028	O=C(c1ccc2c(c1)C(=O)N(C2=O)c1ccccc1C)NCC12CC3CC(C2)CC(C1)C3 Z29442712	COc1cccc(c1)C(=O)C1=C(O)C(=O)N(C1c1cccs1)CCCN1CCOCC1 Z57788509	COc1ccnc(n1)N1CCN(CC1)C(=O)c1ccc(s1)C(=O)N Z981993284	Clc1cccc(c1)C(Cn1cnc2c(c1=O)ccnc2)O Z1634947442	O=C(CNC(=O)C1CCCCC1)OCC(=O)Nc1ccc(cc1)C(=O)N Z18618693	Oc1ccc2c(c1)CCN(CC2)C(C(=O)Nc1cccc2c1cccc2)C Z1033306888	Fc1ccc2c(c1)c(=O)n(cn2)CC(=O)N1CCN(CC1)S(=O)(=O)c1cn(c(c1)C(=O)N)C Z336725836	COC(=O)C[C@H](C(=O)O)N.Cl Z1272743960	O=C1NCCN(CC1)c1ncnc2c1ccc(c2)Cl Z219303942	c1ccn2c(c1)nc(c2)CN1CCN(CC1)c1ncnc2c1oc1c2cccc1 Z196143834	O=C(C1CC1)Nc1ccccc1C(=O)N Z57205465	CCOCCNc1ncnc2c1scc2 Z645910358	CCN(C1CCS(=O)(=O)C1)C(=O)CSc1nnc(s1)SCc1ccc(cc1)Cl Z25522241
COCc1c(oc2c1cccc2)C(=O)Nc1ccc(cc1)N1CCN(CC1)Cc1ccccc1 Z70837707	O=C1CCc2c(N1)ccc(c2)NC(=O)c1cccnc1 Z364629138	COc1cc(ccc1OCc1noc(n1)C)C(=O)C Z335772236	COC(=O)c1ccc2c(c1)nc(n(c2=O)CCc1ccccc1)SCC(=O)N(C1CCS(=O)(=O)C1)C1CCCCC1 Z17967688	COc1ccc(cc1C)C(=O)C1=C(O)C(=O)N(C1c1ccncc1)CCCN1CCOCC1 Z57220347	NC(=O)C1CCN(CC1)c1nc(C)nc2c1c1CCCc1s2 Z31237926	CCn1c2ccc(cc2c2c1cccc2)NC(=O)C(OC(=O)c1cccc(c1)S(=O)(=O)Nc1ccc(cc1)Cl)C Z18277846	O=C(OC(C(=O)Nc1ccc(cc1)C(=O)N)C)CCC(=O)c1cc(C)ccc1C Z15926471	O=C(N1Cc2cc3OCCOc3cc2C2(C1)CCCC2)Nc1noc(c1)C Z230876272	O=C(Nc1nc2c(s1)cccc2)CCn1[nH]c(=O)ccc1=O Z51978425	CC(OC)CCN Z1198107507	O=C(c1cccc(c1)S(=O)(=O)N(c1ccccc1)C)NCCc1c[nH]c2c1cccc2 Z26395733	Cc1nc(N2CCN(CC2)CC2CCCO2)c2c(n1)scc2c1ccccc1 Z31066282	O=C(Nc1cccc(c1C)C)CN1CCN(CC1)CC1CCCCC1 Z106309538	N#Cc1c2CCCCc2c(n2c1nc1c2cccc1)C Z56844996	O=C(Cc1coc2c1ccc(c2)O)OC(C(=O)c1c[nH]c2c1cccc2)C Z17544738
COc1cc(ccc1OCc1ccccc1)CN(C(=O)c1nn(CC)c(=O)c2c1cccc2)C Z70798255	Cn1cc(c2c1cccc2)C1CNCC1 Z1309309963	Cc1ccc(cc1)CCC1CCNCC1 Z203240914	O=C(C12CC3CC(C1)CC(C2)(C3)O)OCC(=O)c1cc(n(c1C)c1ccc2c(c1)OCO2)C Z25060352	COc1ccc(cc1C)C(=O)C1=C(O)C(=O)N(C1c1ccccc1)CCCN1CCOCC1 Z56864013	CCc1nsc(n1)N1CCC(CC1)Oc1ccnc(c1)C(=O)N Z1578907397	O=C1N(c2cccc(c2)C(F)(F)F)C(=O)c2c(/C/1=C\NNC(=O)c1cccc(c1)S(=O)(=O)Nc1ccccc1Cl)cccc2 Z31278762	CCOc1cc(ccc1OCC)C(C(C)C)NC(=O)c1cc(cn1C)C(=O)N Z1389229312	O=C(Cn1ccc(=O)c2c1cccc2)NC(C12CC3CC(C2)CC(C1)C3)C Z826678576	O=C(N1CCCc2c1ccc(c2)C(C)C)CCn1cnc2c(c1=O)cccc2 Z393636580	CC(C(=O)O)(CCC)O Z1459947399	NC(=O)C1CCN(C1)c1ncnc2c1sc(c2)c1ccc(cc1)Cl Z645851624	COc1ccc2c(c1)c(c[nH]2)C1=CCN(CC1)C(=O)c1onc(c1)C Z407980772	C1COc2c(C(C1)Nc1ccc3n(n1)nnn3)ccc1c2cccc1 Z1373458463	Cc1ccc2c(c1)c1CCCC(=O)c1[nH]2 Z57395674	NC(=O)CCN(C(=O)CSc1nccn1c1ccc(cc1C)C)Cc1ccccc1 Z202013894
CCOc1cc(/C=N/NC(=O)c2cc3c(s2)CCCC3)ccc1OCC(=O)Nc1cccc(c1)C(F)(F)F Z50010198	O=C(N1CCN(CC1)c1nc(C)nc2c1cc[nH]2)CCc1ccccc1 Z1359496644	NC(=O)N(Cc1ccccc1)Cc1ccccc1 Z230658310	COc1ccc(cc1)OCC(=O)NCC1(C)CC(NC(=O)COc2ccc(cc2)OC)CC(C1)(C)C Z56800452	COc1cc(ccc1OC)C(=O)C1=C(O)C(=O)N(C1c1ccc(cc1)C)CCCN1CCOCC1 Z56892885	Clc1cc(cnc1N1CCCC(C1)c1nnc[nH]1)C(=O)N Z1341632614	O=C(c1cccc(c1)NS(=O)(=O)c1cc(ccc1C)C(C)(C)C)NNC(=O)c1cccc(c1)S(=O)(=O)Nc1cccc(c1)C(F)(F)F Z33080323	O=C(N1CCC(CC1)(C(=O)O)c1ccccc1)/C=C/c1ccc(cc1)C(=O)N Z1603201189	C/C(=N/NC1=NS(=O)(=O)c2c1cccc2)/CC12CC3CC(C2)CC(C1)C3 Z356325800	CCc1nn2c(s1)nc(cc2=O)COC(=O)C(c1ccccc1)(c1ccccc1)O Z104374454	NCCCCC=C Z1708091454	O=C(c1[nH]c2c(c1)c1ccccc1cc2)OCc1ccc(cc1)C(=O)N Z307687170	[O-][N+](=O)c1ccc(o1)/C=C/C1=NN(C(C1)c1ccco1)c1ccccc1 Z56872227	CN(C(c1ccccc1)CNC(=O)C1CCCc2c1cccc2)C Z300207556	CC(CNc1ncnc2c1scc2)O Z196120788	O=C(c1cnc2c(n1)cccc2)Nc1nc(c(s1)C(=O)C)c1ccccc1 Z73274900
CCOCc1c(oc2c1cccc2)C(=O)Nc1ccc(cc1)N1CCN(CC1)Cc1ccccc1 Z70838101	O=C(Nc1ccccc1c1nc2c([nH]1)cccc2)CC1CCN(CC1)C(=O)OC(C)(C)C Z1171930992	O=C(C(=O)O)Nc1ccccc1 Z367678762	O=C(C1CCCN1C(=O)C12CC3CC(C2)CC(C1)C3)OC(C(=O)c1c[nH]c2c1cccc2)C Z24731648	CCCCOc1ccc(cc1)C(=O)C1=C(O)C(=O)N(C1c1ccc(cc1)O)CCN1CCOCC1 Z1213744656	Brc1ccc2c(c1)cc(c(=O)o2)c1nn(cc1/C=C\1/C(=NNC1=O)C)c1ccccc1 Z56820446	COc1ccc(cc1)c1nn(cc1/C=N/NC(=O)c1cccc(c1)S(=O)(=O)Nc1ccc(cc1)Cl)c1ccccc1 Z49597791	Cc1cc(C)nc(n1)NNC(=O)c1cc(nc2n1cnc2C(=O)N)c1ccco1 Z319697564	O=C(N(C1CCc2c1cccc2)C)Cc1ccc(cc1)c1ccccc1 Z271110114	NC(=O)CC1CCN(CC1)C(=O)c1ccn(n1)c1cccc(c1)Cl Z756947372	NCCCC(C)C.Cl Z992716898	CCCCCc1nnc(s1)NC(=O)c1cccc(c1)S(=O)(=O)N(c1ccc(cc1)OC)C Z29671084	Fc1ccc2c(c1)C(CC2)OC(=O)c1cc(cn1C)C(=O)N Z1397235394	Cc1cc(c(n1c1ccccc1)C)CCNc1ccc2n(n1)nnn2 Z220423636	COc1ncnc2c1cnn2c1ccccc1 Z53842587	O=C(Nc1ncc(cc1Cl)Cl)COC(=O)c1ccc2c(c1)S(=O)(=O)c1c(C2=O)cccc1 Z19801772
O=C(Nc1cccc(c1)c1onc(n1)C)CCn1cnc2c(c1=O)c(cs2)c1ccc(cc1)C Z605719134	CCOC(=O)N1CCN(CC1)Cc1ccc(cc1)OCc1cccnc1 Z826979728	COc1cc(OC)ccc1c1nnc(o1)S Z85930968	O=C(NC12CC3CC(C2)CC(C1)C3)CN(S(=O)(=O)c1ccc2c(c1)OCCO2)c1ccc(cc1)C Z26066774	CCOc1ccc(cc1)C1N(CCCN2CCOCC2)C(=O)C(=C1C(=O)c1ccc(cc1)C)O Z57239251	FC(Sc1ccc(cc1)NN=C1C(=O)NC(=S)NC1=O)F Z55327821	COc1ccc(cc1)NS(=O)(=O)c1cc(ccc1Cl)NC(=O)c1ccccc1NS(=O)(=O)c1ccc(cc1)F Z56569253	O=C(Nc1cc(ccc1N1CCCC1)C(=O)N)/C=C/c1ccc(o1)C1CC1C Z165036960	CN(c1ccc2c(c1)cccc2)C(=O)Cn1cnc2c(c1=O)cccc2C Z166777030	O=C(Nc1ccc(cc1F)Cl)CCn1[nH]c(=O)ccc1=O Z52024690	CCOCC(N)C.Cl Z839575202	Clc1nc2ccccc2c(c1)C(=O)Nc1cccc(c1)S(=O)(=O)N(c1ccccc1)C Z49506898	Cc1scc(n1)c1ccc(s1)CCNC(=O)c1ccc(cc1)NC(=O)c1cccs1 Z165049452	Clc1cc(ccc1C(=O)N1CCCN2C(C1)CCC2)n1cnnn1 Z1128657629	Cc1ccc2c(c1)c(C)c([nH]2)C(=O)O Z1696822351	O=C(N(C1CCCc2c1cccc2)C)CSc1nnc(s1)NCc1ccco1 Z92658626
COc1cc(ccc1OCc1ccccc1)CN(C(=O)Cn1c(=O)oc2c1cccc2)C Z70798948	COc1ccc(cc1)C1=CCN(C1)C(=O)Cn1cc(c2c1cccc2)C Z1574746112	CN(c1ccc(cc1N)S(=O)(=O)N)C Z57980662	Cc1ccc(cc1)C12CC3CC(C1)CC(C2)(C3)C(=O)OCC(=O)N1c2ccccc2NC(=O)C1(C)C Z19355388	CCCOc1ccc(cc1)C(=O)C1=C(O)C(=O)N(C1c1ccco1)CCCN1CCOCC1 Z314662588	COc1ccc(c(c1)[N+](=O)[O-])c1ccc(o1)/C=C/1\NC(=S)NC1=O Z44397762	COc1ccc(cc1)NS(=O)(=O)c1cc(ccc1C)NC(=O)c1ccccc1NS(=O)(=O)c1ccc(cc1)F Z56570149	O=C(Cc1c[nH]c2c1cccc2)OC(C(=O)Nc1ccc(cc1)C(=O)N)C Z18279177	O=c1cc(Cn2nnc(n2)c2ccccc2)c2c(o1)c(C)c(cc2)C Z16422448	CCOC(=O)c1ccccc1NC(=O)COc1ccc(cc1)C(=O)N Z18243075	NCC1(C)CC1.Cl Z1335657802	COC(=O)c1cc(Br)ccc1NC(=O)c1cccc(c1)S(=O)(=O)N(c1ccc(cc1)C)C Z29834898	O=C(Nc1ccn(n1)C)CSc1ccc2c3c1cccc3C(=O)c1c2cccc1 Z115169950	O=C(CC(F)(F)F)Nc1cccc(c1)F Z283697832	OCCN1CCN(CC1)c1ncnc2c1sc1c2c(C)cc(n1)C Z57100168	CC(C(=O)NCc1ccco1)Oc1ccc2c(c1)oc(c(c2=O)c1c(F)cccc1Cl)C Z25645167
O=C(Nc1cccc(c1)S(=O)(=O)NCc1ccco1)COc1ccc(cc1Cl)Cl Z30002746	CCOc1ccccc1/C=N/c1ccc(cc1)OC(F)(F)F Z56853269	CC1CN(CC(O1)C)CC(=O)c1ccccc1Cl.Br Z56871388	COc1cccc(c1)CN(C12CC3CC(C2)CC(C1)C3)C(=O)CN1C(=O)c2c(S1(=O)=O)cccc2 Z18754412	Cc1ccc(cc1)C1N(CCCN2CCOCC2)C(=O)C(=C1C(=O)c1sc(nc1C)C)O Z57330298	COc1ccc(cc1OC(F)F)/C=C\1/COc2c(C1=O)cc(cc2)Br Z238521630	NC(=O)CSc1nc2c(n1C)cccc2 Z15478810	O=C(C(N1CCN(CC1)c1ccc(cc1)O)C)Nc1ccc(cc1)C(=O)N Z44499968	O=c1cc(CN2C(=O)NC3(C2=O)CCCCC3)c2c(o1)cc(c(c2)C)C Z16394711	Fc1cccc(c1)S(=O)(=O)Nc1cccc(c1)N1CCCC1=O Z115668110	OC(=O)CC[C@@H](C(=O)O)O Z2217110365	COc1ccc(cc1)N(S(=O)(=O)c1cccc(c1)C(=O)OCc1ccc(cc1)C)C Z19062512	CC(=O)Nc1ccc(cc1Cl)NCc1nnc2n1c1ccccc1c(=O)n2C Z232523864	Cc1ccc(c(c1)C)OCc1nnc(n1N)SCc1ccccc1 Z89943166	c1ccc(cc1)n1ncc2c1ncnc2N1CCCC1 Z58286909	Cc1ccc(cc1)Nc1scc(n1)CSc1nnc(s1)NCc1ccco1 Z92657654
O=C(Nc1cccc(c1)F)CN1CCN(CC1)C(=O)c1ccc(o1)c1ccc(cc1)Cl Z70787198	CCNC(=O)NCc1ccc(cc1)NC(=O)c1ccc(cc1)[N+](=O)[O-] Z1269784641	COc1ccc(c(c1)OC)N Z1245646676	CCOc1ccc(cc1)S(=O)(=O)N(Cc1ccccc1)CC(=O)NC12CC3CC(C2)CC(C1)C3 Z25975334	COc1cccc(c1)C(=O)C1=C(O)C(=O)N(C1c1ccccc1)CCCN1CCOCC1 Z316169506	N#Cc1c(nnc(c1CC)CC)N1CCC(CC1)n1cnc(c1N)C(=O)N Z2033612669	O=C1OCCC1Sc1nc2c(n1C)cccc2 Z15478829	O=C(COc1ccc(cc1)C(=O)N)NCC(N1CCc2c(C1)cccc2)C(C)C Z849028126	Cc1ccc2c(c1)CCCN2C(=O)CCn1ncc(=O)c2c1cccc2 Z144923832	O=C(c1sc2c(c1Cl)cccc2)NCc1cccc(c1)C(F)(F)F Z29860224	CC(=O)C(N)C.Cl Z1263529525	Brc1ccc(cc1)c1csc(n1)c1scc(n1)c1cc2c(oc1=O)ccc1c2cccc1 Z56762746	COC(=O)c1cc(OC)ccc1NC(=O)Cn1c(=O)sc(c1c1ccc(cc1)F)C Z826211192	CN(Cc1c[nH]nc1c1cccnc1)Cc1onc(n1)c1cccnc1 Z1568974148	Cc1ccc2c(c1)c1CNCCc1[nH]2 Z336481676	CC1CCN(CC1)C(=S)SCC(=O)NC(c1sc(nc1C)C)C Z740614820
O=C(C1CC1)Nc1cccc(c1)CNC(=O)c1cc2c(s1)n(nc2C)c1ccccc1 Z200029362	O=C(Nc1ccc(cc1)C(Nc1ncnc2c1cccc2F)C)NC1CC1 Z1874006856	COC1CCCC1NC(=O)Cc1sc(nc1C)S Z1411874823	O=C(NC12CC3CC(C2)CC(C1)C3)CSc1ccccc1C(=O)Nc1ccccc1N1CCOCC1 Z30483599	CCCOc1ccc(cc1)C(=O)C1=C(O)C(=O)N(C1c1ccccn1)CCCN1CCOCC1 Z317045376	O=C1NC(=S)NC(=O)C1=NNc1ccc(cc1)S(=O)(=O)Nc1nc(C)cc(n1)C Z55346096	COc1ccc2c(c1)[nH]c(n2)SCC(=O)N Z16077937	COC(=O)c1cc2ccccc2c(c1O)CN(Cc1ccc(cc1)C(=O)N)C Z319366866	O=C(N1CC2CC3CC1CC(C2)C3)CCCc1nc2ccccc2c(=O)[nH]1 Z905882822	Fc1ccc(cc1)N1CCC(C1)CNS(=O)(=O)c1cn(c(c1)C(=O)O)C Z815537410	NCC(CO)(CO)CN.Cl.Cl Z2197092210	N#Cc1ccccc1COc1ccc(cc1)N(S(=O)(=O)c1ccccc1)C Z25833153	S=C1NC(=O)C(=Cc2c(C)c(n3c2cccc3)C(=O)c2cccc(c2)[N+](=O)[O-])C(=O)N1 Z56771408	O=C(C(C(F)(F)F)F)Nc1ccc(cc1F)F Z56783425	CCC(Nc1ncnc2c1scc2)CO Z196119270	Fc1cccc2c1nc([nH]2)CSc1nccn1Cc1ccccn1 Z1190350270
O=C(Nc1cccc(c1)S(=O)(=O)NCc1ccco1)CCCc1nc2c(s1)cccc2 Z30003300	CCc1ccccc1NC(=O)CNC(=O)CCc1nc2c([nH]1)cccc2 Z136183704	OC(=O)c1cccc(n1)C(=O)O Z57202012	CCCCCOc1ccc(cc1)C(=O)CCC(=O)OCC(=O)Nc1cccc(c1)S(=O)(=O)/N=C\1/CCCCCN1 Z15958650	C=CCn1c(SCC2OC(=C(C2)C(=O)OC)C)nnc1N Z1592859849	NC(=O)C1CCCCC1Nc1ncnc2c1cc(F)c(c2)F Z1422041992	COC(=O)CSc1[nH]c2c(n1)ccc(c2)OC Z16077943	O=C(CCc1c(C)nc2n(c1C)cnc2C(=O)N)NCCSc1ccccc1 Z212321980	O=C(c1ccc2c(c1)C(=O)c1c2cccc1)NCc1ccccc1O Z967381802	CCOCc1cn(CC(=O)c2ccc(cc2)CC)c(nc1=N)C.Br Z234874988	NC(C(=O)O)CCCN.Cl Z262221498	Cc1ccc(cc1)N(S(=O)(=O)c1cccc(c1)C(=O)NNC(=O)c1ccncc1)C Z27709345	COc1ccc(cc1)N1CCN(CC1)c1ncnc2c1c1CCCc1s2 Z31269080	O=C(c1ccc(cc1)c1ccccc1)NCc1nnc2n1CCCCC2 Z67711628	NNc1cc(C)nc2n1nc(c2c1ccc(cc1)Cl)C(F)(F)F Z439256618	O=C(N1CCN(CC1)S(=O)(=O)/C=C/c1ccccc1)/C=C/c1ccc2c(c1)OCCCO2 Z29527981
COc1cc(ccc1OCc1ccccc1)CN(C(=O)c1ccc(cc1)CNC(=O)N)C Z70799550	O=C(CCc1nc2c([nH]1)cccc2C)NCC(=O)Nc1cccnc1 Z1348051024	Oc1ccccc1O Z1262246103	O=C(NC12CC3CC(C2)CC(C1)C3)CSc1ccccc1C(=O)Nc1ccc(cc1)NC(=O)C Z27653766	CC(Oc1ccc(cc1)C1N(CCCN2CCOCC2)C(=O)C(=C1C(=O)c1ccco1)O)C Z319609840	NC(=O)C1CCN(CC1)c1nc(CN2CCCCC2)nc2c1c1CCCc1s2 Z31238017	CSc1ncc(n1c1ccccc1)C(=O)OCC(=O)N Z66323261	O=C(CCC(=O)c1ccc2c(c1)OCCO2)NCCc1cccc(c1)C(=O)N Z1024232014	O=C(C1CCCN(C1)C(=O)N(C)C)Nc1ccc2c(c1)c1ccccc1C2 Z442320232	O=c1cc(NCC2COc3c(O2)cccc3)nc2n1cccc2 Z203896016	NCCSCC(=O)O.Cl Z1381287295	Brc1ccc(c(c1)Cl)NC(=O)c1cccc(c1)S(=O)(=O)N(c1ccccc1)C Z29819846	Cc1oc(nc1CN1CCN(CC1)c1nncc2c1cccc2)c1ccccc1 Z1317954503	COC(=O)c1sc2c(c1CNC(=O)Cn1cnnn1)c(F)ccc2 Z1148635031	ClCC(=O)c1c(c2ccccc2)n(c2c1cccc2)CC Z56877842	O=C(N(C1CCCc2c1cccc2)C)CSc1ncnc2c1cnn2C Z227420456
O=c1ccc(=O)n([nH]1)Cc1cccc(c1)NC(=O)c1cccc(c1)Oc1ccccc1 Z605668392	O=C(N1CCCCCC1)Nc1ccc(cc1)NC(=O)c1ccc2c(c1)nc(n2C)C Z969094134	O=C1N(C)CCC1Sc1ccc2c(c1)cccc2 Z1217243219	COc1cccc(c1)NC(=O)COc1ccc(cc1)C(=O)NC(C12CC3CC(C2)CC(C1)C3)C Z26512723	COc1cccc2c1oc(c2)C(=O)C1=C(O)C(=O)N(C1c1cccnc1)CCCN1CCOCC1 Z57385487	NC(=O)C1CCN(CC1)c1nc(nc2c1c(C)c(s2)C)c1cccnc1 Z31237995	OC(=O)c1oc2c(c1CSc1nccn1C)cccc2 Z351646714	COc1cccc(c1)C(CC(=O)N1CCC(CC1)Oc1ccnc(c1)C(=O)N)C Z1581631789	O=C(CC12CC3CC(C2)CC(C1)C3)NNC(=O)c1c(C)c(C)n[nH]c1=O Z392069224	OC(=O)CN(C(=O)c1nn(cc1O)c1ccc(cc1)C(C)C)C Z1454830496	NNC1CCC(CC1)C.Cl.Cl Z927192058	O=C(Nc1ncc(s1)C(=O)N)Cc1oc2c(c1)c1ccccc1cc2 Z1505798610	CCOC(=O)c1sc2c(c1C)c(nc(n2)C)N1CCN(CC1)S(=O)(=O)c1cccs1 Z31101877	CN(C(C(=O)N)C)Cc1ccccc1Cl Z54755515	c1coc(c1)CNc1ncnc2c1scc2 Z196117758	Clc1ccc(cc1)CSc1n[nH]c(n1)NC(=O)c1cn2c(n1)cccc2C Z28979130
O=C(Nc1ccc(cc1)N1CCN(CC1)Cc1ccccc1)CCOc1ccccc1 Z70836919	O=C(C1CC1c1cccnc1)NC(C1CC1)Cn1cnc2c1cc(C)c(c2)C Z1357579793	OC(=O)c1ccc2c(c1)cc[nH]2 Z1172115928	O=C(N1CCN(CC1)S(=O)(=O)c1ccc2c(c1)cccc2)CNC(=O)C12CC3CC(C2)CC(C1)C3 Z33466073	C=CCOc1ccc(cc1C)C(=O)C1=C(O)C(=O)N(C1c1ccc(cc1)F)CCCN1CCOCC1 Z57221566	Brc1ccc(cc1)/C=C\1/CC/C(=C/c2ccccc2OC(F)F)/C1=O Z56801146	O=C(N1CCc2c1cccc2)C(Oc1ccc2c(c1)oc(=O)cc2)C Z16108878	O=C(c1nn(Cc2ccccc2)c(=O)c2c1cccc2)Nc1cccc(c1)C(=O)N Z29176947	O=C(C1=Cc2c(OC1)cccc2)NC1CCS(=O)(=O)c2c1cccc2 Z299177524	C=CCn1c(SCC(=O)NC(c2ccco2)C)nc2c(c1=O)scc2 Z194556572	NCCN(C(CC)C)C Z1263529783	CCC(N(S(=O)(=O)c1cccc(c1)C(=O)N)c1ccc(c(c1)C)C)CC Z1241520838	Cn1ncc2c1ncnc2N1CCN(CC1)Cc1ccc2c(c1)CCO2 Z223821052	COc1cc(CNCc2c[nH]nc2c2ccc(cc2)C)ccc1OC Z211321404	Cc1cc(N(C)C)n2c(n1)c(c1ccccc1)c(n2)C(F)(F)F Z431948986	CC(Cc1nnc(s1)NC(=O)Cc1nc(sc1c1ccc(cc1)C)c1ccccc1)C Z27915774
O=C(Nc1ccc(c(c1)C)C)COC(=O)c1ccc(c(c1)[N+](=O)[O-])n1nnc2c1cccc2 Z90025624	O=C(CN1CCN(CC1(C)C)CC(F)(F)F)NCc1ccccc1 Z1591663131	N#Cc1cnc(cc1C)C(=O)O Z2309759086	O=C(c1c(sc(c1C)c1ccccc1)NC(=O)C12CC3CC(C1)CC(C2)(C3)O)N1CCOCC1 Z28004930	COc1ccc(cc1Cl)C(=O)C1=C(O)C(=O)N(C1c1ccco1)CCCN1CCOCC1 Z317045614	O=C1NC(=O)C(=Cc2cn(nc2c2cc3ccccc3oc2=O)c2ccccc2)C(=O)N1 Z56787368	Cc1ncc(nc1)C(=O)OCC(=O)N(c1ccccc1)C(C)C Z18456524	O=C(Nc1cc(ccc1N1CCCC1)C(=O)N)CCc1ccc2c(c1)OCO2 Z193103720	Oc1nc2ccccc2c(c1)C(=O)N(c1ccc2c(c1)cccc2)C Z27535793	NC(=O)CN(C(=O)c1ccncc1)Cc1ccc(cc1)OCc1ccccc1 Z809163776	COC([C@H](N)C)C.Cl Z1795817829	N#Cc1cccc(c1)S(=O)(=O)N(c1ccc2c(c1)cccc2)C Z45646441	CCc1cc2c(s1)nc(nc2N1CCN(CC1)Cc1ccc2c(c1)OCO2)C Z235544462	COc1ncnc2c1CN(CC2)Cc1nc(oc1C)c1ccccc1 Z989444388	ClCC(=O)c1c(c2ccccc2)n(c2c1cccc2)C Z56867174	O=C(N1CCN(CC1)Cc1cccs1)CSc1nnc(o1)c1sc(nc1C)C Z289987384
O=C(Nc1ccn(n1)Cc1ccccc1)NCCS(=O)(=O)N1CCc2c1cccc2 Z603979826	NC(=O)C1CCCN1C1CCN(CC1)c1ccnc2c1cccc2F Z1828872314	CCN(C(=O)c1cc(C)cc(c1)Br)c1ccncc1 Z1697242456	COc1ccccc1S(=O)(=O)NCc1ccc(cc1)C(=O)NCC12CC3CC(C2)CC(C1)C3 Z33481898	CCCOc1ccc(cc1)C(=O)C1=C(O)C(=O)N(C1c1cccs1)CCN1CCOCC1 Z314662520	O=C(c1c[nH]c2c1cc(Br)c(c2)Br)N1CCC(CC1)C(=O)N Z139948158	O=C(OCC(=O)N1C(C)Cc2c1cccc2)/C=C/c1cccc(c1)F Z18515952	O=C(C(N1CCC(CC1)c1c[nH]c2c1cc(cc2)C(=O)N)C)Nc1ncccn1 Z1621716576	O=C(Nc1cccc(c1)C)COc1ccc2c(c1)oc(=O)c1c2CCC1 Z22509881	CCn1c(SCC(=O)NCc2cccs2)nc2c(c1=O)scc2 Z316326372	COC([C@H](N)C)C.Cl Z2160914955	CCC(N(S(=O)(=O)c1cnc2c(c1)c(=O)[nH]c(=O)n2C)c1ccc(c(c1)C)C)CC Z1241520852	NC(=O)Nc1ccc(cc1)C(=O)NCCc1ccc(s1)c1csc(n1)C Z165044618	Clc1cc(NC2CCCC2)nc(n1)N Z285753816	Cc1nn(c(c1Nc1ncnc2c1scc2)C)C Z196133726	O=C(Cc1c(C)[nH]c2c1cccc2)Nc1cccc(c1)c1noc(=O)[nH]1 Z1121635560
O=C(Nc1cccc(c1)F)CN1CCN(CC1)C(=O)c1ccccc1CSc1nc(C)cc(n1)C Z70786662	COc1cccc(c1O)/C=N/c1cccc(c1)C(=O)N Z57199069	CC(C(c1cccs1)NC(=O)c1nsnc1)C Z594977566	O=C(Nc1ccc2c(c1)OCO2)COC(=O)C12CC3CC(C1)CC(C2)(C3)c1ccc(cc1)C Z19355626	COc1ccc(cc1)C(=O)C1=C(O)C(=O)N(C1c1cccc2c1cccc2)CCCN1CCOCC1 Z57218890	NC(=O)C1CCC(CC1)NC(=O)c1ccc2c(c1)c(C)c([nH]2)C Z297487570	O=C(CN1C(=O)C2C(C1=O)CCCC2)OCC(=O)Nc1cc(ccc1Cl)C(F)(F)F Z21390718	COc1ccc(cc1n1ccc(n1)C(=O)N1CCCc2c1cccc2C(=O)N)C Z856102874	O=C(N1CCc2c1ccc(c2)S(=O)(=O)N)Nc1cccc2c1cccc2 Z197417372	O=C(NCc1ccccc1C)CSc1nc2ccsc2c(=O)n1C Z194579780	CC(c1nnn[nH]1)N Z607822424	CCCCCCc1cc2c(cc1OCC(=O)N)oc(=O)c1c2CCC1 Z56801511	N#Cc1ccc(nc1)NCC1CCN(C1)c1ncnc2c1scc2 Z990436034	CN(Cc1ccc(cc1)CNCc1c[nH]nc1c1ccc(cc1)C)C Z211328322	CNc1cc(C)nc2n1nc(c2c1ccccc1)C(F)(F)F Z431530234	O=C(c1ccc2c(c1)c1CCCCCc1[nH]2)N1CCCC(C1)CNS(=O)(=O)C Z649101256
O=C(CC(c1ccccc1)c1ccccc1)Nc1ncc(s1)Cc1ccc(cc1)C Z70862234	NC(=O)Cc1ccc(cc1)NC(=O)c1cc(Br)ccc1F Z364992630	COC(=O)CC(c1ccncc1)(NC(=O)Nc1ccc(cc1C)SC(C)(C)C)C Z1833750247	CC(=O)OCC1OC(COc2ccc(c(c2)O)C(=O)Cc2csc(n2)c2ccccc2)C(C(C1OC(=O)C)OC(=O)C)OC(=O)C Z56175524	CC(Oc1ccc(cc1)C(=O)C1=C(O)C(=O)N(C1c1ccccc1F)CCCN1CCOCC1)C Z57239110	CCCOc1cc(NC=C2C(=O)NC(=S)NC2=O)ccc1OCCC Z87025520	OC(=O)C1Cc2ccccc2CN1C(=O)COc1cc(C)cc(c1)C Z54364922	O=C(OC(C(=O)Nc1ccc(cc1)C(=O)N)C)CCC(=O)c1ccc(cc1)F Z18475098	Cc1ccc2c(c1)nc([nH]2)SCc1cc(=O)oc2c1c1ccccc1cc2 Z18443212	O=C(c1c(C)oc2c1c(=O)[nH]cn2)NCc1ccc(cc1)OCc1ccccc1 Z338146166	OCCC(CN)C Z1272113789	O=C(c1cccc(c1)S(=O)(=O)N(c1ccccc1)C)Nc1ccccc1c1ccccc1 Z26546268	c1ccc(cc1)c1noc(n1)CN1CCN(CC1)c1nc(nc2c1cccc2)c1cscc1 Z367552440	CCN(C1CCN(C1)C(=O)Nc1cc(ccc1F)n1cnnn1)CC Z1277645475	ClCC(=O)c1c([nH]c2c1cccc2)c1ccc(cc1)F Z89283959	CCC(=O)N(c1sc(=S)n(n1)CN(Cc1c(C)nn(c1C)C1CCS(=O)(=O)C1)C)C1CC1 Z118185822
Nc1nc(COC(=O)c2cccc(c2)NC(=O)c2cccs2)nc(n1)Nc1ccccc1 Z90009914	O=C(NC(c1ccc(cc1)F)(C)C)Nc1ccccc1C(=O)N(C)C Z1104743144	O=C(c1ccccc1OCc1c(C)noc1C)NCCc1cccnc1 Z296589388	O=C(C12CC3CC(C2)CC(C1)C3)COC(=O)c1ccc2c(c1)C(=O)N(C2=O)Cc1ccco1 Z16724595	COc1cc(ccc1OC)C(=O)C1=C(O)C(=O)N(C1c1ccncc1)CCCN1CCOCC1 Z316156312	Clc1cc(cnc1N1CCC(CC1)c1nncn1C(C)C)C(=O)N Z1618232960	COc1cc(ccc1C)CC(=O)N1CC(c2c1cccc2)C(=O)N Z1203069579	O=C(c1ccc(cc1)C(=O)N)NCC(c1ccc(o1)C)N1CCCC1 Z1001367730	O=C1N(CCC23CC4CC(C3)CC(C2)C4)C(=O)C2(N1C)CCCCC2 Z17842581	O=C(Nc1cccn(c1=O)Cc1ccc(cc1)F)CCCCc1c[nH]nn1 Z1663836202	CCCC(CC)N.Cl Z1642389626	O=C(Nc1cccc(c1)S(=O)(=O)N(c1ccccc1)C)CCc1c[nH]c2c1cccc2 Z27152120	Cc1scc(n1)c1ccc(s1)CCNC(=O)c1cc(cn1C)C(=O)C Z165052536	O=C(N1CC(c2c1cccc2)C)NCc1sc(nc1C)C Z1307624189	O=C(N(C)C)CCNc1ncnc2c1scc2 Z645803664	CCCCc1ccc(cc1)Nc1nnc(s1)SCC(=O)Nc1ccc(cc1)N1CCN(CC1)Cc1ccccc1 Z96836160
O=C(Nc1cccc(c1)S(=O)(=O)NCc1ccco1)CCc1nc2c(s1)cccc2 Z30003156	O=C(Cn1c(C)cc2c1cccc2)NCC(N(C)C)Cc1ccccc1 Z166903904	Fc1ccc(cc1)OCc1nnc(n1N)S Z55982089	O=C1CCCN1Cc1ccc(cc1)c1ccccc1CNC(=O)C12CC3CC(C2)CC(C1)C3 Z279569818	COc1ccc(c(c1)C)C(=O)C1=C(O)C(=O)N(C1c1ccc(cc1)C)CCN1CCOCC1 Z57218715	NC(=O)C1CCC(N(C1)Cc1nc2c([nH]1)cccc2F)C Z1176361170	O=C1CC(c2ccccc2)c2c(N1)c1ccccc1cc2 Z56788697	Cc1cc(C)cc(c1)N(Cc1ccc(cc1)C(=O)N)Cc1ccc(cc1)C(=O)N Z281072464	O=C(c1ccc2c(c1)CCCC2)CN1C(=O)N(C2(C1=O)CCCCC2)C Z17841786	O=C(Nc1cc2c(=O)[nH]cnc2cc1F)CSc1ccccc1 Z169912612	CCC(CC(=O)O)N Z1708090940	Cc1ccc(cc1)N(S(=O)(=O)c1cccc(c1)C(=O)NCCCn1cnc2c1cccc2)C Z102448632	N#CC(C(=O)c1ccc(cc1)NS(=O)(=O)c1ccccc1)c1scc(n1)c1ccccn1 Z827120620	CCN(c1ccc(cc1)NC(=O)CN1CCCC1C(=O)N(C)C)CC Z196020438	COc1ccc(cc1)n1c2ncnc(c2c(c1C)C)N Z90122140	CC(c1nnc(o1)CSc1nccn1Cc1ccccn1)C Z1190352571
O=C(Nc1ccc(cc1)N1CCN(CC1)Cc1ccccc1)CCc1nc2c(o1)cccc2 Z70838593	O=C(Nc1ccc(cc1)Sc1nc2c([nH]1)cccc2)CNC(=O)CC12CC3CC(C2)CC(C1)C3 Z31599917	[O-][N+](=O)c1ccc(o1)/C=C/Br Z220356546	O=C(C(c1ccccc1)OC(=O)C12CC3CC(C1)CC(C2)(C3)O)Nc1ccc(cc1[N+](=O)[O-])C Z25059439	Brc1cccc(c1)C1N(CCCN2CCOCC2)C(=O)C(=C1C(=O)c1ccc(cc1)C)O Z57217061	O=C(Nc1sccc1C(=O)N)CCN1CCN(CC1)c1ncnc2c1cnn2C Z368813744	O=C(NC1CCCCNC1=O)CSc1ccccc1C Z403315950	Cc1noc(c1)CN1CCN(CC1)S(=O)(=O)c1cn(c(c1)C(=O)N)C Z198120422	O=C(CN1C(=O)NC2(C1=O)CCCC2)NCC12CC3CC(C2)CC(C1)C3 Z16395671	O=C(c1ccc(o1)c1ccccc1F)Nc1ccc(c(c1)C(=O)N)Cl Z318172036	NCCCC[C@H](C(=O)O)N.Cl Z940713328	S=C(Nc1cccc(c1)S(=O)(=O)N(C)C)NNc1ccnc2c1ccc(c2)Cl Z45829396	Cc1ccc(c(c1)O)NC(=O)c1sc2c(c1)n1c(n2)scc1 Z68636141	CCOC(=O)c1oc2c(c1COC(=O)Cn1cnnn1)cccc2 Z54936010	ClCC(=O)c1c([nH]c2c1cccc2)c1ccccc1 Z57014416	O=C(C(OC(=O)c1ccc(cc1)CS(=O)(=O)C)C)NCc1ccco1 Z17316270
CN(C(=O)CCc1c[nH]c2c1cccc2)CCCc1cc(n(n1)C)c1ccccc1 Z606198996	CCNC(=O)NCc1ccc(cc1)NC(=O)Cc1cn(c2c1cccc2)CC Z1269785644	NNC(=O)CCN1CCCCCC1 Z56974905	O=C(NC12CC3CC(C2)CC(C1)C3)CN1C(=O)NC(C1=O)(c1ccc(cc1)C)c1ccc(cc1)C Z15677526	COc1ccc(cc1)C(=O)C1=C(O)C(=O)N(C1c1ccc(cc1)N(C)C)CCCN1CCOCC1 Z56870413	Cc1cc(NCc2cccnc2N2CCC(CC2)C(=O)N)nc(n1)C Z1124141515	O=C1CCc2c(N1)ccc(c2)C(=O)NC(c1ccc2c(c1)CC(=O)N2)C Z667457670	COc1cc(cc(c1OC)OC)C(=O)N(Cc1ccc(cc1)C(=O)N)C Z316873230	O=C(c1cc(=O)c2c(o1)cccc2)Nc1ccccc1Oc1ccccc1 Z26826901	O=C(N1CCN(CC1)S(=O)(=O)c1cn(c(c1)C(=O)N)C)Cc1coc2c1cc(C(C)C)c(c2)C Z197782596	OCCCC(N)C Z1404660408	CCCCn1c(COc2ccc(cc2)N(S(=O)(=O)c2ccc(cc2)C)C)nc2c1ccc(c2)S(=O)(=O)N Z55178660	COCc1noc(n1)CN1CCCCC1c1cc2c([nH]1)cccc2 Z1612270602	CCc1nnc(s1)NC(=O)Nc1ccc(cc1C)O Z1798356044	CC1CN2CCCC2CN1c1ncnc2c1scc2C Z1957801846	Cc1ccc(cc1)S(=O)(=O)N1CCN(CC1)C(=O)CSc1nnc(s1)NCc1ccco1 Z92657880
O=C(c1ccc(cc1)CNS(=O)(=O)c1ccc(c(c1)Cl)F)OCC(=O)c1ccccc1 Z20002196	O=C1NC(=O)C(N1)(C)c1cccc(c1)NC(=O)c1cn(c2c1cccc2)C Z431695680	OC(=O)c1ccc(cc1)OCc1cccs1 Z325208406	CN(S(=O)(=O)c1ccc(cc1)C(=O)NNC(=O)C12CC3CC(C2)CC(C1)C3)c1ccccc1 Z28651824	COc1ccc(c(c1)C)C(=O)C1=C(O)C(=O)N(C1c1cccs1)CCCN1CCOCC1 Z57218551	Brc1cc(/C=C/2\CC/C(=C/c3cc(Br)cc(c3O)Br)/C2=O)c(c(c1)Br)O Z56773446	COc1cc(cc(c1C)OC)C(=O)NC1CCCNC1=O Z932212622	COC(=O)CCC(C(=O)Nc1cccc(c1C)C(=O)N)NC(=O)OC(C)(C)C Z2194892742	O=C(C1CCN(CC1)C(=O)c1ccccc1C)NC1CCCCCC1 Z26421750	OC(c1ccccc1)C1CCN(CC1)c1cc(=O)n2c(n1)cccc2 Z397730198	CCC(C(=O)O)NC.Cl Z818727142	COc1cccc(c1)NC(=S)Nc1cccc(c1)S(=O)(=O)N(c1ccccc1)C Z45775791	OCC1CN(Cc2nc(N)nc(n2)Nc2ccc(cc2)F)c2c(O1)cccc2 Z1416660554	O=C(Nc1ccc2c(c1)nc(o2)C)CCNC(=O)/C=C/c1ccccc1 Z142703378	CNc1[nH]cnc2c1ncn2 Z1267881683	O=C(NCc1ccco1)CSc1nnc(s1)Nc1cccc(c1)F Z74570150
O=C(c1nn(C(C)C)c(=O)c2c1cccc2)Nc1cccc(c1)S(=O)(=O)NCc1ccco1 Z30001676	Clc1ccc(c(n1)C(=O)Nc1ccc(cc1)NC(=O)N1CCCCCC1)Cl Z966842300	CCC(NC(=O)c1ccc2c(c1)[nH]c(=O)c(=O)[nH]2)(C)C Z26783216	O=C(N1CCc2c1cccc2)COC(=O)C12CC3CC(C1)CC(C2)(C3)c1ccccc1 Z19595120	COc1ccc(cc1)C1N(CCCN2CCOCC2)C(=O)C(=C1C(=O)c1ccco1)O Z56870426	O=C(c1c[nH]c2c1cc(Br)cc2)N1CCC(CC1)C(=O)N Z139948156	Cc1cc(C(=O)NC2CCCNC2=O)c(cc1)O Z932212976	Cc1noc(n1)C(N1CCN(CC1)Cc1cccc(c1)C(=O)N)C Z1139376437	CCCn1c(NC(=O)c2ccc3c(c2)CCC(=O)N3)nc2c1cccc2 Z164766820	O=C(c1ccc(cc1)C(=O)N)OCC(=O)c1cc2c(o1)cccc2 Z51544405	CNS(=O)(=O)NCC(=O)O Z2009852620	O=C1Nc2c(C1(C)C)cc(cc2)S(=O)(=O)N(c1cnccn1)C Z1980578941	O=C(C1CCN(CC1)c1ncnc2c1c(C)c(s2)C)Nc1nn2c(s1)nnc2 Z80257881	O=C(N(C(c1ccccc1F)C)C)CN(c1ncnc2c1[nH]cn2)C Z746745256	C[n+]1c(c2cccnc2)n(c2c1cccc2)C.[Cl-] Z56770252	O=C(c1cnc2c(n1)cccc2)Nc1cccc(c1)S(=O)(=O)NC1=NCCC1 Z73255970
COc1ccc(cc1C(=O)Nc1cccc(c1)S(=O)(=O)NCc1ccco1)S(=O)(=O)N1CCc2c1cccc2 Z30003259	OCCNC(=O)Cc1ccc(cc1)OCc1cccc2c1nccc2 Z1171346571	O=C(Nc1cccc(c1C)C)CN1CCN(CC1)c1ccccc1F Z30970121	O=C(C12CC3CC(C2)CC(C1)C3)COC(=O)c1nn(Cc2ccccc2)c(=O)c2c1cccc2 Z15496322	COc1cccc(c1)C(=O)C1=C(O)C(=O)N(C1c1cccc(c1)F)CCCN1CCOCC1 Z316156248	O=C1NC(=S)NC(=O)C1=CNc1cccc(n1)C Z56876525	NC(=O)C1NCCc2c1cccc2N Z1147473989	COc1ccc(cc1)c1nnc(n1CC(=O)Nc1ccc(cc1)C(=O)N)S Z242283282	O=C(c1cccc(c1)[N+](=O)[O-])Nc1ccccc1Oc1ccccc1 Z26826729	COc1ccccc1CC(=O)Nc1cc2c(=O)[nH]cnc2cc1F Z169912614	COCC(CO)N.Cl Z1945984156	NC(=O)c1cnc(s1)Nc1ncnc2c1cc(o2)c1ccccc1 Z1502700207	Cc1scc(n1)c1ccc(cc1)CNC(=O)c1cccc(c1)[N+](=O)[O-] Z131228074	O=C(C1ON=C(C1)c1cccc(c1)F)NC1C2CCOC2C1(C)C Z1255979524	C1CN(CC2(C1)OCCO2)c1ncnc2c1scc2 Z1478444490	O=C(Nc1cc(Cl)ccc1n1ncnc1)CN1CCN(CC1)Cc1ccc(s1)Br Z52737674
O=C(Nc1ccc2c(c1)OCO2)COC(=O)CON=C1c2ccccc2c2c1cccc2 Z20003458	CCc1cccc2c1[nH]cc2C(=O)COC(=O)CN1CCCCCC1=O Z17778029	COC(=O)/C=C\1/NC(=O)CS1 Z56853857	Cc1cccc(c1)N(C(=O)COC(=O)C12CC3CC(C1)CC(C2)(C3)O)Cc1ccccc1 Z51271370	COc1ccc(cc1C)C(=O)C1=C(O)C(=O)N(C1c1cccnc1)CCCN1CCOCC1 Z57219952	Oc1ccc2c(c1)O/C(=C\c1cccc(c1)F)/C2=O Z119968780	O=C1CCc2c(N1)ccc(c2)C(NC(=O)c1occc1c1ccc(cc1)F)C Z1497698194	O=C(c1ccc(cc1)C(=O)N)NC1CCN(CC1)C(=O)NC1CCCCC1 Z872356646	O=C(/C(=C/c1ccccc1)/c1ccccc1)NCc1nc2c([nH]1)cccc2 Z26781028	O=C1c2ccccc2N(C1=O)CCOc1ccc2c(c1)cccc2 Z57728820	COCCC(N)C Z992422596	Clc1ccc2c(c1)ncnc2N1CCN(CC1)S(=O)(=O)c1cccc(c1)Br Z127584562	COCCNc1oc2c(c1c1ccccc1[N+](=O)[O-])c(=O)oc1c2cccc1C Z339407512	O=C(c1cc(n(c1C)c1ccccc1)C)NCc1nnc2n1cccc2 Z62866107	N#Cc1c(C)c(CC)c(n2c1nc1c2cccc1)S Z57683457	O=C(NC1(C)CCS(=O)(=O)C1)Cc1nc(sc1c1ccc(cc1)C)c1ccccc1 Z27326927
COc1ccc(cc1)OCCN(C(=O)c1ccc(cc1)NC1=NS(=O)(=O)c2c1cccc2)C Z70772303	O=C(OC(C)(C)C)NCC1CCCN1c1ccc(cc1[N+](=O)[O-])Br Z1317590458	CCOCC(C(C)C)NC(=O)N1CCN(CC1)C(=O)c1cc2c([nH]1)cccc2 Z1829058815	NC(=O)NC(c1cccc(c1)Oc1ccccc1)CC(=O)OCC(=O)NC12CC3CC(C2)CC(C1)C3 Z24783992	CCOc1cc(ccc1O)C1N(CCCN2CCOCC2)C(=O)C(=C1C(=O)c1ccc(c(c1)F)C)O Z1213736817	NC(=O)C1CCN(CC1)Cc1nc2c(Br)cc(cc2c(=O)[nH]1)Br Z44517332	O=C(C1CSCN1)NCc1ccc(cc1O)C Z2216562486	COc1ccc(cc1)c1nc2ccccc2c(c1)C(=O)Nc1ccc(cc1)C(=O)N Z30242277	O=C(c1ccc2c(c1)cccc2)NC(c1ccccc1)c1ccccc1 Z26725462	O=C(c1cnc2n(c1=O)ccs2)Nc1ccc2c3c1cccc3CC2 Z193322672	CCC(NC)C.Cl Z594038230	CN(S(=O)(=O)c1ccc(cc1)C)c1ccc(cc1)C(=O)NCCCN1CCC(CC1)C(=O)N Z431814932	Clc1ccc2c(c1)ncnc2N1CCN(CC1)Cc1ccc2c(c1)CCO2 Z128095676	COc1ccc(c2c1CN(CC2O)C(c1onc(n1)C1CC1)C)OC Z644367068	O=Cc1c(c2ccccc2)n(c2c1cccc2)C Z56886419	O=C(N(c1nc2c(s1)CCCC2)Cc1ccccc1)CSc1nnc(s1)NC1CC1 Z98195650
COc1cc(ccc1OCc1ccccc1)CN(C(=O)c1ccc(cc1)n1cnnn1)C Z70798755	COC(=O)c1cn(c2c1cccc2)CC(=O)NCCc1cccs1 Z90940376	Fc1ccc(cc1Cl)S(=O)(=O)N1CCNCC1 Z85935322	O=S(=O)(c1cccs1)NCCNS(=O)(=O)c1cccs1 Z56116523	COc1ccccc1C1N(CCCN2CCOCC2)C(=O)C(=C1C(=O)/C=C/c1ccco1)O Z336088994	NC(=O)C1CCCCN1C(=O)CSc1nc2c([nH]1)ccc(c2)Cl Z224120574	CC1CCCC(C1C)NC(=O)c1cnc(cn1)C Z32934320	Cc1ccc(c(c1)C)c1nc2ccccc2c(c1)C(=O)Nc1ccc(cc1)C(=O)N Z30241009	CC(=O)Nc1cc2ccccc2cc1C(=O)NC1CCOc2c1cccc2 Z119271732	NC(=O)C1CCN(C1)C(=O)/C=C/c1ccc(o1)c1ccccc1F Z438020734	CC(CF)N.Cl Z2096088772	O=C(Nc1ccc(cc1)C(=O)N)COC(=O)c1cccc(c1)S(=O)(=O)N(c1ccccc1)C Z18870832	O=C(C1CCN(CC1)c1ncnc2c1c(cs2)c1ccc(cc1)F)Nc1ccccc1 Z94858767	Clc1ccc(cc1)C1Nc2ccccc2C(=O)N1C1CC1 Z48988268	c1ccc(cc1)CNc1ncnc2c1scc2 Z196118054	CCN1CCN(CC1)c1ccc(c(c1)C)NC(=O)NC(CCc1ccc(cc1)O)C Z411152402
O=C(c1cn(nc1c1ccccc1)c1ccccc1)Nc1cccc(c1)S(=O)(=O)N1CCOCC1 Z30000991	Cc1ccc2c(c1)cc(c(n2)C)C(=O)Nc1ccccc1NC(=O)N1CCCC1 Z769675876	Cc1ccc(cc1)S(=O)(=O)O.NCC(=O)OCc1ccccc1 Z56904671	O=C(NC(C12CC3CC(C2)CC(C1)C3)C)COC(=O)CCCn1c(=O)c2cccc3c2c(c1=O)ccc3 Z14749449	CCCOc1ccc(cc1)C1N(CCCN2CCOCC2)C(=O)C(=C1C(=O)c1ccco1)O Z317045520	Oc1ccc2c(c1)O/C(=C\c1ccccc1)/C2=O Z196385636	O=C(Nc1cccnc1)CCn1ccccc1=O Z374373298	COc1cccc(c1)NC(=O)C(c1ccccc1)Oc1ccc(cc1)C(=O)N Z74490665	O=C(Cn1c(=O)cnc2c1cccc2)NC1CCC(c2c1cccc2)(C)C Z917574360	CC(=O)N1N=C(CC1c1ccc(c(c1)Cl)F)c1ccc(cc1)NS(=O)(=O)C Z2168314610	CN(CCC(N)C)C Z1262237348	O=C(c1cccc(c1)S(=O)(=O)N(c1ccccc1)C)Nc1sccc1C(=O)N Z29084530	Cc1cc(N2CCN(CC2)c2ncc(cc2Cl)C(F)(F)F)n2c(n1)ncn2 Z64627453	O=C(Nc1c(C)cc(cc1C)C)CN(C(=O)CNC(=O)C(C)(C)C)C Z67225315	N#Cc1c2CCCCc2c(n2c1nc1c2cccc1)Cl Z57460022	O=C(Nc1nnc(s1)SCc1c(Cl)cccc1Cl)CSC1CCS(=O)(=O)C1 Z95624882
O=C(Nc1ncc(s1)Cc1cccc(c1)C)CCNC(=O)c1ccccc1Cl Z70857996	O=C(CN1CCCCCCC1=O)NCCc1ccc(cc1)c1csc(n1)C Z442738030	OC(=O)c1cccc2c1cccc2 Z262221684	COc1cc(CCC(=O)Nc2cc(ccc2OC(C)C)S(=O)(=O)N2CCCCC2)ccc1OC Z30368709	COc1cccc(c1)C(=O)C1=C(O)C(=O)N(C1c1ccccn1)CCCN1CCOCC1 Z319216538	CC(Cn1c(nnc1N1CCOCC1)SC(C(=O)Nc1sc2c(c1C(=O)N)CCC2)C)C Z113643976	OC1CCCCC1Nc1cnc2c(n1)cccc2 Z991895800	O=C(c1cc(n(c1C)CC1CCCO1)C)COC(=O)c1ccc(cc1)C(=O)N Z51543478	Cc1ccc(c(c1)C(=O)N1CCC(=C2C(=O)Nc3c2cccc3)CC1)O Z994385986	NC(=O)COC(=O)CC1Sc2ccc(cc2NC1=O)C(F)(F)F Z16385914	NCCOCC=C Z1626920980	O=c1cc(C(C)C)c2c(o1)cc(cc2)OCc1ccc(cc1)C(=O)N Z215512472	Cc1nc(N2CCC(CC2)c2nnc([nH]2)N(C)C)c2c(n1)sc1c2CCCC1 Z2033615233	COc1cc(CNc2ccc3n(n2)nnn3)cc(c1OC)OC Z220421702	Cn1c(cc2c1cccc2)c1ccccc1 Z256708380	CCn1cc(c2c1cccc2)CC(=O)N1CCC(C1)CN1CCCC1 Z1247029987
Clc1ccccc1Cn1nc(c(c1C)c1nc(c([nH]1)c1ccccc1)c1ccccc1)C Z60249177	CN(C(=O)NCC1CCN(CC1)c1ccncc1)Cc1ccccc1 Z1581199750	c1coc(c1)CNc1ncnc2c1scc2 Z196117758	CCc1ccc(cc1)N(c1scc(n1)COC(=O)CNC(=O)C12CC3CC(C2)CC(C1)C3)C(=O)C Z15487078	CCCOc1ccc(cc1C)C(=O)C1=C(O)C(=O)N(C1c1ccc(cc1)C)CCCN1CCOCC1 Z57217919	CCn1c(nnc1N1CCOCC1)SC(C(=O)Nc1sc2c(c1C(=O)N)CCC2)C Z113575654	CCS(=O)CCNC(=O)c1nc2ccccc2c(=O)[nH]1 Z1210571097	O=C(C(OC(=O)c1cc2c(s1)CCCC2)C)Nc1ccc(cc1)C(=O)N Z16208674	Cc1ccc2c(c1)c1cc(nc(c1c(=N)o2)N)c1ccc2c(c1)OCO2 Z85934667	Cc1ccc(cc1)Cn1nc(c(c1C)/C=C/C(=O)c1ccc(cc1)OC(C(=O)O)C)C Z45973454	NCC(CC(C)(C)C)N.Cl.Cl Z1992316386	Brc1ccc(cc1)OCCOc1ccc2c(c1)oc(=O)cc2c1ccccc1 Z24126130	O=C(Nc1ccccc1Cl)CN(C(=O)C1CCN(CC1)c1ncnc2c1c(C)c(s2)C)C Z80352624	NC(=O)CN(C(C)C)Cc1sc2c(c1Cl)cccc2 Z195798348	c1ccc2c(c1)c1ncnc(c1o2)N1CCC2(C1)COCC2 Z1401276811	CC(=O)NCc1ccc(o1)c1csc(n1)NC(=O)C(NC(=O)c1cccs1)C Z219397280
O=C1CSc2c(N1)cc(cc2)C(=O)Nc1ccc(cc1)N1CCN(CC1)Cc1ccccc1 Z70837337	O=C(N[C@H](C(=O)Nc1ccc(cc1)c1csc(n1)C)C)OCc1ccccc1 Z117511066	OCC(c1ccc(cc1)CC)NCc1cn2c(n1)ccc(c2)Cl Z1641164648	COc1cccc(c1)NC(=O)COc1ccc(cc1)C(=O)OCC(=O)NCCC1=CCCCC1 Z19603875	CC(COc1ccc(cc1)C(=O)C1=C(O)C(=O)N(C1c1ccc(cc1)F)CCN1CCOCC1)C Z1213745890	Cc1cc(nc(n1)C(C)C)N1CCN(CC1)CC(=O)Nc1sc2c(c1C(=O)N)CCCC2 Z126049044	OCC[C@@H](c1ccccc1)Nc1cncc(n1)Cl Z1252456238	O=C(c1ccco1)Nc1ccccc1C(=O)OCc1ccc(cc1)C(=O)N Z165512552	O=C1CCC(=O)N(N1)c1ccc(cc1)C(=O)NC12CC3CC(C2)CC(C1)C3 Z826678282	NC(=O)COC(=O)c1ccc(cc1)SCc1nc2n(c1)cccc2 Z742809174	CCC(C(N)C)C Z1250132453	NC(=O)COC(=O)c1cccc(c1)S(=O)(=O)N(c1ccc(cc1)C)C Z19262304	O=C(c1cc2c(s1)n(nc2C)c1cccc(c1)C(F)(F)F)NC1CC1 Z30840982	O=C(N1CCc2c(C1)c1ccccc1[nH]2)CCc1ccc2c(c1)OCO2 Z225663868	C=CCc1c(C)c(C#N)c2n(c1Cl)c1ccccc1n2 Z57458756	CC1CCCCN1CCCCNC(=O)c1ccc2c(c1)C(=O)N(C2=O)CCc1ccccc1 Z767390438
O=C(c1ccccc1COc1ccccc1)Nc1cccc(c1)S(=O)(=O)N1CCOCC1 Z30000257	CCCCc1ccc(cc1)N1CC(CC1=O)C(=O)N1CCN(CC1)c1cnccn1 Z336764316	CCOc1ccc(cc1)n1c(SCC(=O)c2[nH]c(c(c2C)C(=O)C)C)nc2c(c1=O)cccc2 Z19441517	O=C(NC12CC3CC(C2)CC(C1)C3)COC(=O)c1cccc2c1oc(c1ccccc1)c(c2=O)C Z16190887	CC(COc1ccc(cc1)C(=O)C1=C(O)C(=O)N(C1c1ccncc1)CCN1CCOCC1)C Z1213745998	NC(=O)C1CCCN(C1)CC(=O)c1c(C)[nH]c2c1cccc2 Z46443981	NC(=O)C1CCCCCC1NC(=O)c1ccncc1Cl Z1409671095	O=C(Nc1ccccc1c1ccccc1)COC(=O)c1ccc(cc1)C(=O)N Z51543361	O=C1NC2(C(=O)N1Cc1nc3c(s1)cccc3)CCc1c(C2)cccc1 Z14226272	CC(C(C(=O)O)NS(=O)(=O)/C=C/c1ccccc1)C Z45637425	NCCCC(O)C Z1925961443	Cc1ccccc1c1nnc(o1)Nc1cccc(c1)S(=O)(=O)N(c1ccccc1)C Z203888944	CCc1sc2c(c1)c(ncn2)N1CCC(CC1)C(=O)Nc1noc(c1)C Z285877214	CCN(C(c1ccco1)CNC(=O)CNC(=O)c1ccoc1C)CC Z901229978	OC(=O)c1ccc2c(c1)c1CCCCc1[nH]2 Z56893126	O=C(c1cccc(c1)S(=O)(=O)NCc1ccccc1)N1CCC(CC1)C(=O)Nc1ccccc1 Z102731850
Fc1ccc(cc1)c1nn(cc1C(=O)Nc1cccc(c1)S(=O)(=O)N1CCOCC1)c1ccccc1 Z30000993	CCS(=O)(=O)c1ccc(cc1)N1CCC(CC1)Cc1cccnc1 Z1801636616	O=C1CCC(N1)C(=O)N(C1CC1)C1CCCC1 Z1151741745	CCOC(=O)c1c(NC(=O)C(OC(=O)c2cccc(c2)S(=O)(=O)N2CCCC2)C)sc2c1CCC(C2)C Z18325505	O=C1C(=C(C(N1CCN1CCOCC1)c1cccs1)C(=O)c1sc(nc1C)c1ccccc1)O Z335454414	CCOc1ccc2c(c1)nc([nH]2)SCC(=O)N1CCCCC1C(=O)N Z223689270	OC1CCCCC1NC(=O)c1cc2c([nH]1)cccc2 Z1461616483	O=C(c1cc(nc2c1cccc2)C1CC1)OCc1ccc(cc1)C(=O)N Z166004396	CC1CCc2c(N1S(=O)(=O)c1ccc3c(c1)CCCN3C(=O)C)cccc2 Z132957352	O=C(Cn1ccc2c1cc(Cl)cc2)Nc1c(C)[nH]nc1C(=O)N Z1126868552	NCCOCCCO.Cl Z2044949087	N#Cc1ccc(cc1)OC(C(=O)NNC(=O)c1cccc(c1)S(=O)(=O)N(c1ccc(cc1)C)C)C Z31561407	FC(c1nc2ncnn2c(c1)N1CCN(CC1)Cc1nc2c([nH]1)cccc2)(F)F Z1539187238	COC1CCN(CC1)C(=O)C1CC(=O)N(C1)c1cc(C)ccc1OC Z203135120	NC(=O)C1CCN(CC1)c1ncnc2c1scc2 Z196120012	COC(=O)c1ccc(cc1)C(=O)NNC(=O)Cc1nc2n(c1)ccs2 Z33002697
O=C(Cn1[nH]c(=O)c2c(c1=O)cccc2)Nc1ccc(cc1)N1CCN(CC1)Cc1ccccc1 Z70836995	O=C1N(C)C(=O)N(C(=O)C1C(=O)c1cn(c2c1cccc2)C)C Z637428398	OC(=O)c1cc(ccc1Br)S(=O)(=O)NCC1CCCO1 Z53035686	O=C(NC(=O)NC12CC3CC(C2)CC(C1)C3)COC(=O)C(c1ccccc1)(c1ccccc1)O Z15515152	Clc1ccc(cc1)C1N(CCCN2CCOCC2)C(=O)C(=C1C(=O)c1sc(nc1C)C)O Z57389255	NC(=O)NC1CCN(CC1)c1nc(C)nc2c1c1CCCCc1s2 Z1357237921	NC(=O)CC(C1CCCCC1)Nc1ncncc1Br Z1521871159	O=C(N1CCN(CC1)C(=O)OC(C)(C)C)CNc1ccccc1C(=O)N Z839737600	O=C(c1ccc2c(c1)C(=O)NC2=O)NC1CCC(c2c1cccc2)(C)C Z1127379628	Cc1cc(C)c(c(c1)Cl)NCc1cc(=O)n2c(n1)scc2 Z217278528	NCCCCF.Cl Z2177031126	COc1ccc(cc1)N(S(=O)(=O)c1cccc(c1)C(=O)Nc1cccc(c1)C#N)C Z26548473	CNC(=O)c1ccc(cc1NC(=O)C1CN(C(=O)C1)c1ccc2c(c1)OCO2)Cl Z729391694	O=C(/C=C/c1ccc(cc1)N1CCCC1=O)NCCN1CCOCC1 Z228942146	OCCc1c(C)c(C#N)c2n(c1=O)c1ccccc1[nH]2 Z57453961	CCCN(C1=CCCCC1)C(=O)CSc1nnc(s1)NCc1ccco1 Z209249820
O=C(Nc1ccc(cc1)N1CCN(CC1)Cc1ccccc1)CCc1nc2c(s1)cccc2 Z70836867	O=C(N1CCCC(C1)c1nc2c([nH]1)cccc2)CCc1c[nH]c2c1cccc2 Z220541304	Cc1scc(n1)c1ccc(cc1)[N+](=O)[O-] Z48850708	O=C(C(OC(=O)c1ccccc1NS(=O)(=O)c1ccc2c(c1)OCCO2)C)NC(C1CC2CC1CC2)C Z45237403	Cc1ccc(cc1)C(=O)C1=C(O)C(=O)N(C1c1ccc(cc1)[N+](=O)[O-])CCCN1CCOCC1 Z56915440	Oc1ccc2c(c1)O/C(=C\c1cccc(c1)O)/C2=O Z196385696	CNC1Cc2c(CC1)[nH]c1c2cc(Cl)cc1.Cl Z1614337599	CCCN(Cc1nnc(o1)c1ccco1)Cc1ccc(cc1)C(=O)N Z204706620	CC1CCc2c(C1)sc1c2c(=O)n(cn1)CC(=O)c1ccc2c(c1)CCC2 Z87734382	NC(=O)c1ccc(c(c1)NC(=O)c1nn(c2c1CCC2)c1ccccc1)Cl Z1171932248	OC(=O)CNCC(=O)O Z1270446357	O=c1oc2ccc3c(c2cc1c1onc(n1)c1cccnc1)cccc3 Z359420278	CCOc1cc2CC(Oc2cc1CNC(=O)NCc1cn(nc1c1ccccc1)Cc1ccccc1)C Z227822750	Fc1ccc(c(c1)C)N1CCCC(C1)Nc1ccc2n(n1)nnn2 Z1223056193	Cc1ccc2c(c1)c1CN(CCc1[nH]2)C(=O)C Z344133964	CCN(C1CCS(=O)(=O)C1)C(=O)CSc1nnc(o1)c1ccc2c(c1)OCO2 Z19455749
COc1cc(ccc1OCc1ccccc1)CN(C(=O)Cc1n[nH]c(=O)c2c1cccc2)C Z70799065	O=C(c1ccccc1Nc1ccccc1)NCc1ccc(cc1)C(=O)N1CCCCC1 Z119698646	O=C(N1CCNCC1)CN1CCOCC1 Z227830170	COc1cc(CCNC(=O)COC(=O)CCc2ccc(cc2)S(=O)(=O)N2CCCCC2)ccc1OC Z18860703	C=CCOc1ccc(cc1)C1N(CCCN2CCOCC2)C(=O)C(=C1C(=O)c1ccc(o1)C)O Z316414628	O=C1NC(=S)NC(=O)C1=Cc1c(Cl)nc2n(c1=O)cc(cc2)C Z56772066	O=C(Nc1cccc(n1)C)CCNC(=O)C1=CCCCCC1 Z1732471260	O=C(Nc1cc(nn1c1ccccc1)C1CCCC1)CN1CCC(CC1)C(=O)N Z199575038	O=C(c1ccc(cc1)S(=O)(=O)N)Nc1ccc2c(c1)c1ccccc1C2 Z87631819	O=C1CCc2c1cccc2OCc1cc(=O)n2c(n1)cccc2 Z215499606	NCC1(O)CCC1 Z1263820315	O=c1oc2ccc3c(c2cc1c1nc2c([nH]1)cccc2)cccc3 Z56763071	CC(C(C(=O)NNC(=O)C1CC1)NC(=O)c1ccco1)C Z27051832	Cc1ccc(c(c1)C)OCCCCn1cncn1 Z1037336544	NS(=O)(=O)CCNc1ncnc2c1scc2 Z645687050	CCCc1noc(n1)CSc1nccn1Cc1ccccn1 Z1190352234
COc1cc(ccc1OCc1ccccc1)CN(C(=O)CN1C(=O)COc2c1cccc2)C Z70799250	O=C1NC(C(=O)N1CN1CCN(CC1)C/C=C/c1ccccc1)Cc1ccccc1 Z44124189	c1ccc(cc1)c1cnc(o1)CSc1nc2c(o1)cccc2 Z19651896	O=C(NC(=O)NC12CC3CC(C2)CC(C1)C3)COC(=O)c1ccc2c(c1)c1CC(C)CCc1[nH]2 Z23306737	CCOc1ccc(cc1)C1N(CCCN2CCOCC2)C(=O)C(=C1C(=O)c1ccc(o1)C)O Z57239137	O=C(C1CCN(CC1)c1ncc(cc1Cl)C(F)(F)F)Nc1sc(c(c1C(=O)N)C)C Z991626834	O=C(C1CC(=O)N(C1)c1ccc2c(c1)OCO2)Nc1ccn(n1)C Z339642898	Cc1cccc(c1)CN1CCN(CC1)C(=O)COC(=O)c1ccc(cc1)C(=O)N Z51544640	O=C1CC2(CCCCC2)CC(=O)C1=CNCC1COc2c(O1)cccc2 Z87029805	N#Cc1ccccc1S(=O)(=O)N1CCCC(C1)c1n[nH]c(c1)C(=O)N Z1591836813	NCCC1(O)CNC1.Cl.Cl Z1953526125	O=C(c1cccc(c1)S(=O)(=O)N(c1ccccc1)C)Nc1ccccc1c1nc2c([nH]1)cccc2 Z30822535	OC(=O)CCn1cc(c(n1)c1ccc(cc1)Br)C=C1C(=O)NC(=O)NC1=O Z56886926	COc1ccc2c(c1)ccc(c2)CN(CC(=O)Nc1ccc(cc1)C)C Z90263585	N#Cc1c(C)c(C(C)C)c(n2c1nc1c2cccc1)Cl Z57459228	O=C(Nc1onc(c1)C(C)(C)C)CSc1nnc(s1)NCc1ccco1 Z92658760
COc1ccc(cc1OCc1nc2n(c1)cccc2)NC(=O)CCc1ccc(c(c1)F)F Z605680954	CCn1ncc(c1)C1CCN(CC1)C(=O)Cc1cnc2c(c1)cccc2 Z1786996455	Clc1ccc(c(n1)Cl)C(=O)Nc1ccc(c(c1)Cl)C Z850619304	O=C(NC12CC3CC(C2)CC(C1)C3)NC(=O)C(Oc1ccc2c(c1)c(=O)c1c([nH]2)cccc1)C Z65906401	COc1cc(ccc1OC)C1N(CCN2CCOCC2)C(=O)C(=C1C(=O)/C=C/c1ccco1)O Z339023998	Cc1cnc(s1)N1CCC(CC1)Oc1ccnc(c1)C(=O)N Z1883315382	O=C(C1CC(=O)N(C1)c1ccc2c(c1)CCC2)Nc1nnc[nH]1 Z352521858	NC(=O)N[C@@H](C(=O)OCC(=O)Nc1ccc(cc1)C(=O)N)C Z57040656	O=C(CC12CC3CC(C2)CC(C1)C3)NNC=C1C(=O)CC(CC1=O)(C)C Z87019701	COCc1cc(NCc2cnn(c2)Cc2ccccc2)n2c(n1)ncn2 Z645237578	NC1CCC1C.Cl Z2082999653	N#Cc1cccc(c1)S(=O)(=O)N(c1ccc(cc1)S(=O)(=O)N)C Z738280776	O=C(Nc1ccc(cc1)c1nnc2n1CCCCC2)CCc1cc(c(o1)C)C(=O)C Z118855566	COc1ccccc1c1noc(n1)C(NC(=O)C(NC(=O)C)C)C Z1276113838	O=Cc1ccc2c(c1)c(C=O)c(n2C)Cl Z56947587	O=C(C1CCN(CC1)C(=O)c1cccc(c1)S(=O)(=O)NCC1CCCO1)Nc1nccc(c1)C Z574277338
Clc1ccc(cc1)c1nn(cc1C(=O)Nc1cccc(c1)S(=O)(=O)N1CCOCC1)c1ccccc1 Z30000992	O=C(Cn1ccc(=O)c2c1cccc2)Nc1ccc(nc1)N1CCCCC1 Z899236786	CCc1ncc(c(n1)Cl)F Z1993522379	COc1ccc(cc1)CCNC(=O)c1ccccc1SCC(=O)NC12CC3CC(C2)CC(C1)C3 Z30632433	COc1ccc(cc1)C(=O)C1=C(O)C(=O)N(C1c1ccccc1)CCCN1CCOCC1 Z56863894	O=C1NC(=S)NC(=O)C1=Cc1ccc(cc1)N1CCOCC1 Z57627801	COc1ccc2c(c1)nc(c(c2)C(=O)O)C Z57001654	O=C(c1cnc2c(c1)c(no2)C(C)C)Nc1cc(ccc1N1CCCC1)C(=O)N Z231956088	O=C(CN(C(=O)C)C)NCC1CC2c3c(C1c1c2cccc1)cccc3 Z363406306	O=C(N1CCCc2c1cccc2)C(OC(=O)c1ccc(cc1)C(=O)N)C Z51543877	CS(=O)(=O)CCS(=O)(=O)N Z1270790497	CN(c1ccc(cc1)C=C1C(=O)NC(=S)NC1=O)C Z57705824	O=C(Nc1ccc(cn1)Cl)CN1CCN(CC1)c1ncnc2c1cnn2C Z238833398	OCCC1(COCC1)CNc1ccc(cc1C#N)Br Z1646429323	CNC(=O)C1CCCN(C1)c1ncnc2c1scc2 Z1173768727	O=C(OC(C(=O)NCc1ccco1)C)CCc1nc2ccccc2c(=O)[nH]1 Z15965837
O=C(Cn1[nH]c(=O)c2c(c1=O)cccc2)Nc1cccc(c1)S(=O)(=O)NCc1ccco1 Z30001392	O=C(CCc1ccccc1F)NCc1cccc(c1)NC(=O)c1ccncc1 Z740440726	OC(=O)CN1C(=O)COc2c1cccc2 Z56347458	O=C(c1ccccc1C(=O)OCC(=O)N1CCc2c1cccc2)NC12CC3CC(C2)CC(C1)C3 Z16281158	CCCOc1ccc(cc1)C(=O)C1=C(O)C(=O)N(C1c1cccs1)CCCN1CCOCC1 Z317042662	CC(Cn1c(nc2c1c(=O)[nH]c(=O)n2C)N1CCC(CC1)C(=O)N)CSc1nc2c(o1)cccc2 Z247607538	CC1CC(C(=O)N)c2c(N1Cc1onc(n1)c1cccc(c1)C(F)(F)F)cccc2 Z647166962	COc1ccc(cc1S(=O)(=O)Nc1cc(cc(c1)C(=O)N)C(=O)N)C(=O)O Z45565491	C#C[C@@]1(O)CC[C@@H]2[C@]1(CC)CC[C@@H]1[C@@H]2CCC2=CC(=O)CCC12 Z1551429747	Fc1ccc(cc1)CSc1nc2ccsc2c(=O)n1C Z194574834	OC(=O)CC(C(=O)O)O Z940713496	CCc1ccc2c(c1)oc(=O)cc2COC(=O)c1cccc(c1)S(=O)(=O)N(c1ccccc1)C Z18870279	Fc1ccc(cc1)c1noc(c1C(=O)N1CCN(CC1)S(=O)(=O)c1ccc2c(c1)CCC2)C Z363370546	CN(Cc1ccc(cc1)C(=O)Nc1cccc(c1)C(=O)NC1CC1)C Z119834034	N#CCCc1c(C)c(C#N)c2n(c1Cl)c1ccccc1n2 Z57464169	Cc1scc(n1)C(=O)Nc1ccc(cc1)c1cn2c(n1)scc2 Z875373872
COC(=O)c1[nH]cc(c1)c1csc(n1)NC(=O)c1cccc(c1)NC(=O)c1cnoc1C Z606374972	O=C1CCCCN1c1ccc(cc1)C(=O)NCCn1cnc2c1cccc2 Z829100284	OC(CN1CCN(CC1)Cc1nnc(n1C)C)COCc1ccco1 Z1139548751	O=C(CN(C(=O)c1ccccc1SCC(=O)NC12CC3CC(C2)CC(C1)C3)C)Nc1ccc(cc1)Cl Z26870120	Clc1cccc(c1)C1N(CCCN2CCOCC2)C(=O)C(=C1C(=O)c1ccc2c(c1)OCCO2)O Z57382721	S=C1NC(=O)C(=NNc2c(C)n(n(c2=O)c2ccccc2)C)C(=O)N1 Z55328681	O=C(C1CCCN1C(=O)c1n[nH]c2c1cccc2)NC1CC1 Z814620016	CCOC(c1ccccn1)(CNS(=O)(=O)c1ccc(cc1)C(=O)N)OCC Z1788027041	O=C(CN1C(=O)NC2(C1=O)CCc1c(C2)cccc1)NC1CCCCC1C Z14228324	O=c1n(C)c(SCc2nc3n(c2)cccc3C)nc2c1scc2 Z194578340	O[C@H]([C@@H](C(=O)O)O)C(=O)O Z1273089254	O=C(c1cccc(c1)S(=O)(=O)N(c1ccccc1)C)Nc1ccccc1C(F)(F)F Z28167980	CCc1cc2c(s1)ncnc2N1CCN(CC1)Cc1ccc2c(c1)OCO2 Z57346921	CCCc1ccc(cc1)C(C(C)C)Nc1ccc2n(n1)nnn2 Z220422238	OC(=O)c1ccc2c(c1)c(C)c([nH]2)C Z55928980	O=C(C(OC(=O)c1csc(n1)c1ccccc1)C)NCc1ccco1 Z92659827
O=C(Cn1cnc2c(c1=O)c(cs2)c1ccc(s1)C)NCC(=O)Nc1ccc(c(c1F)F)F Z90022479	O=C(Nc1ccccc1)CN1CCN(CC1)CCC(=O)NC(=O)N Z237550756	Fc1ccc(c(c1)Br)C(=O)N(C)C Z100642432	O=C(CN(S(=O)(=O)c1ccc(cc1)NC(=O)C)C)Nc1ccc(cc1)C12CC3CC(C2)CC(C1)C3 Z29481266	COc1ccc(cc1F)C(=O)C1=C(O)C(=O)N(C1c1ccccc1)CCCN1CCOCC1 Z57782261	COc1c(ccc(c1OC)OC)/C=C\1/COc2c(C1=O)cc(cc2)Br Z238518436	OCCCN1C(c2ccc(cc2)C(C)(C)C)c2c(C1=O)[nH]nc2c1cc(Cl)c(cc1O)C Z1213667406	COc1c(OC)cccc1C(=O)OC(C(=O)Nc1ccc(cc1)C(=O)N)C Z18409840	CC(=O)N1CCCc2c1ccc(c2)S(=O)(=O)Nc1cccc2c1cccc2 Z132930280	O=C1N(CCC1NC(=O)c1cccnc1S)Cc1ccccc1 Z911428768	O[C@H]([C@@H](C(=O)O)O)C(=O)O Z1262250859	COc1ccc(cc1)N(S(=O)(=O)c1cccc(c1)C(=O)Nc1ccc(cc1)C)C Z28135084	O=C(C1CCN(CC1)c1ncnc2c1c(cs2)c1ccc(cc1)F)Nc1nccc(c1)C Z573240930	Fc1ccc(cc1)c1cn2c(n1)c(Cl)cc(c2)Cl Z56829784	O=c1[nH]c2ccccc2c2n1nc(n2)c1[nH]nc(c1)c1ccccc1 Z235352953	CS(=O)(=O)NCCSc1nnc(s1)NCC1CCCO1 Z1147676240
O=C(Cn1c2ccccc2nc1C(F)(F)F)N/N=C/1\c2ccccc2N(C1=O)Cc1ccc(cc1)Cl Z50024199	O=C(CNC(=O)c1cc2c([nH]1)cccc2)NCCc1ccc(nc1)C Z1274243646	CC(CC1CCCC(N1)CC(C)C)C.Cl Z2130643845	CCOc1ccc(cc1)Oc1ccc(cc1)NC(=O)CNC(=O)CC12CC3CC(C2)CC(C1)C3 Z43986664	C=CCOc1ccc(cc1)C1N(CCN2CCOCC2)C(=O)C(=C1C(=O)c1ccc(cc1)OC)O Z57218061	NC(=O)C1CCCN(C1)c1ncnc2c1c1CCCCc1s2 Z31182119	O=C1NCCN(C1c1ccc(cc1)C(F)(F)F)C(=O)c1ccc[nH]1 Z1531393904	O=C(Nc1ccccc1N1CCCC1)Cn1nnc(n1)c1ccc(cc1)C(=O)N Z126071752	O=C1CCN(c2c(N1)cc(cc2)C(=O)NCC(c1cccc(c1)C)(C)C)C Z1262369197	O=C(C1CCCc2c1nccc2)Nc1cc(ccc1F)C(=O)N Z1881805720	NCCNC(=N)N.Cl.Cl Z2235813444	Oc1ccc2c(c1)oc(=O)c(c2)c1csc(n1)c1cc2c(oc1=O)ccc1c2cccc1 Z56783350	Cn1ncc2c1nc([nH]c2=O)N1CCC(CC1)c1cc2c([nH]1)cccc2 Z1103000562	O=C(COc1ccc(cc1)C(C)(C)C)NNC(=O)c1cccnc1O Z83839741	N#Cc1c(C)c(CC)c(n2c1nc1c2cccc1)Cl Z57190505	O=C(CN1CCC(CC1)NC(=O)OC(C)(C)C)NCCNc1ncnc2c1ccs2 Z1452517768
O=C(Nc1c(C)n(n(c1=O)c1ccccc1)C)CCc1c(C)nn(c1C)c1ccccc1 Z60323592	N#C/C(=C/c1ccc(c(c1)OC)O)/C(=O)NCCc1cnn(c1)c1ccccc1 Z1634455177	FC(c1nnc2n1nc(cc2)NC1CC1)(F)F Z219106796	COc1cccc(c1)c1noc(n1)COC(=O)C1CCCN1C(=O)C12CC3CC(C2)CC(C1)C3 Z24731490	CCOc1ccc(cc1)C1N(CCCN2CCOCC2)C(=O)C(=C1C(=O)c1cccc(c1)OC)O Z316169716	Oc1ccc(c(c1)O)/C=N/NC(=O)C(=O)N/N=C/c1ccc(cc1O)O Z49613286	O=C1NCCN(C1c1ccc(cc1)C(F)(F)F)C(=O)c1nocc1 Z1531394087	O=C(Nc1cc(ccc1N1CCCC1)C(=O)N)CCNC(=O)Cc1ccccc1 Z231956112	O=C(c1c[nH]n2c1nc(=O)c1c2cccc1)NC12CC3CC(C2)CC(C1)C3 Z803848062	OC(=O)CSc1ccc2c3c1cccc3C(=O)c1c2cccc1 Z56828897	COC(C(N)C)OC Z1250132627	N#Cc1ccc(cc1)S(=O)(=O)N1CCN(CC1)c1ncnc2c1ccc(c2)Cl Z128047308	Cn1ncc(c1)C1CCN(CC1)c1ncnc2c1cccc2 Z989401266	Cc1noc(n1)COC(=O)c1cc(nc2c1cccc2)c1ccc(o1)C Z237683176	CON(C(=O)c1[nH]c2c(c1C)cc(cc2)C)C Z1437210467	O=C(Nc1cccc2c1cccc2)COC(=O)Cc1coc2c1ccc(c2)O Z17545489
O=C(Nc1cccc(c1)F)CN1CCN(CC1)C(=O)c1ccc(o1)c1nc2c(s1)cccc2 Z70786687	N#CCc1nccc(c1)NC(C(=O)N1CCCCC1C)C Z1567854332	CNC(=O)CN(S(=O)(=O)c1ccc(cc1)Cl)Cc1ccccc1 Z24347751	O=C(C12CC3CC(C2)CC(C1)C3)OCC(=O)c1cc(n(c1C)Cc1ccc2c(c1)OCO2)C Z19816078	CCCOc1ccc(cc1)C(=O)C1=C(O)C(=O)N(C1c1ccc(cc1)[N+](=O)[O-])CCN1CCOCC1 Z56892908	Cc1nc2sc3c(c2c(n1)N1CCC(CC1)C(=O)N)CCCCC3 Z31238072	O=C1CC(CN1c1ccc(c(c1)F)Cl)c1onc(n1)N(C)C Z1555979785	O=C(N(Cc1ccccc1)CCc1ccccc1)COc1ccc(cc1)C(=O)N Z18243169	O=C1CC(C)N(c2c(N1)cccc2)C(=O)c1ccc2c(c1)cccc2 Z86893325	CCCCNC(=O)C1CCN(CC1)S(=O)(=O)c1cn(c(c1)C(=O)N)C Z197584630	NCCNC(C)(C)C Z1250132644	Clc1cccc(c1)N(S(=O)(=O)c1cccc(c1)C(=O)Nc1ccc(cc1)N(C)C)C Z28133083	O=c1[nH]c2c([nH]1)cc(cc2)S(=O)(=O)NCc1cc2c([nH]1)cccc2 Z1003449802	COc1ccc(cc1F)C(=O)OC(C(=O)N)C Z88184116	c1ccc(cc1)c1n[nH]c(c1)c1nc2n(n1)cnc1c2cccc1 Z235352943	O=C(c1cnc2c(n1)cccc2)Nc1c(=O)n(n(c1C)C)c1ccccc1 Z73227008
O=C(Nc1cccc(c1)S(=O)(=O)NCc1ccco1)CCc1c[nH]c2c1cccc2 Z30002534	Cc1ncc(nc1)C(=O)N1CCCC1C(=O)Nc1ccccc1 Z317133214	Cc1ccc(cc1)C1CCCN1 Z295462496	CCCOc1ccc(cc1OCC)/C=c\1/s/c(=C\C(=O)OCC)/n(c1=O)CC(=O)NCC1CCCO1 Z48718911	CC(COc1ccc(cc1C)C(=O)C1=C(O)C(=O)N(C1c1ccccc1)CCCN1CCOCC1)C Z57780645	O=C1NC(=O)C(=Cc2ccc(o2)c2ccc(c(c2)Cl)Cl)C(=O)N1 Z56784220	OCCCn1c(SCC(=O)c2cc(F)ccc2F)nc2c(c1=O)cccc2 Z17970187	CCOc1ccc(cc1)n1c(C)cc(c1C)C(=O)COc1ccccc1C(=O)N Z54651437	O=C(N1CCc2c1cccc2)Cn1cnc2c(c1=O)c1CCCCCc1s2 Z87735924	COc1cc(CNC(=O)C2(C)CCOCC2)c2c(n1)cccc2 Z1265530710	NC(C=C)CO.Cl Z2146514374	NC(=O)c1cc(cn1C)S(=O)(=O)N(c1ccc2c(n1)cccc2)C Z1255621892	CC(=O)Nc1ccc(s1)C(=O)Nc1cccc(c1)S(=O)(=O)NCc1ccco1 Z223885500	O=C(NCC(=O)N1CCC(=CC1)c1ccccc1)NCc1ccccc1 Z183880530	Oc1ccc(cc1)n1c2ncnc(c2c(c1C)C)N Z235463236	Cc1ccc(cc1)Cn1c2nnc(n2c2c(c1=O)cccc2)SCC1CCCO1 Z15995048
CCN(Cc1ccc(cc1)C(=O)Nc1ccccc1)CC(=O)NCc1ccc(cc1)F Z50122111	CCN1CCN(CC1)Cc1ccc(cc1)CNC(=O)OCC(F)(F)F Z743880988	COc1cc(ccc1OC)NC(=O)CSc1nnc(s1)Nc1ccc(cc1)SC(F)F Z21813138	CCOC(=O)c1ccc(cc1)S(=O)(=O)N1CCC(CC1)C(=O)OCC(=O)NCC12CC3CC(C2)CC(C1)C3 Z18011367	COc1ccc(cc1C)C(=O)C1=C(O)C(=O)N(C1c1cccs1)CCCN1CCOCC1 Z56865651	NC(=O)C1CCCN(C1)c1nc(CSc2ccccc2)nc2c1c(C)c(s2)C Z31182129	O=Cc1cn(nc1c1ccccc1)CCC(=O)O Z56804308	O=C(Cc1coc2c1ccc(c2)C)Nc1cc(ccc1N1CCCC1)C(=O)N Z165033188	CC(=O)N1CCCc2c1ccc(c2)S(=O)(=O)Nc1cccc2c1CCCC2 Z132934278	OC(=O)c1cncnc1/C=C/c1ccc2c(c1)cccc2 Z569402174	NCC1(CN)CCCCC1 Z2301527375	COc1ccc(cc1)NC(=O)c1cccc(c1)S(=O)(=O)N(c1ccc(cc1)OC)C Z28139306	Clc1ccc(cc1)n1c(SCc2ccc(cc2)[N+](=O)[O-])nnc1c1c[nH]c2c1cccc2 Z19512248	COCC(=O)N1CCN(CC1)Cc1c(O)ccc2c1cc(OC)cc2 Z730353966	Cc1ccc2c(c1)c1CN(CCc1[nH]2)c1ncccn1 Z354361200	CCC(=O)N(c1nnc(s1)SCC(=O)c1ccc(cc1)c1ccccc1)C1CC1 Z90036149
O=C(Nc1ccccc1Cl)CN1CCN(CC1)C(=O)c1ccccc1Nc1ccccc1 Z70792357	O=C(CN1CCCCCCC1=O)NCCc1nc2c([nH]1)cccc2 Z605958218	O=C(CCS(=O)(=O)c1ccc(cc1)C)OCc1nnc(o1)c1ccc(cc1)[N+](=O)[O-] Z13634092	CCOC(=O)c1c(NC(=O)C(OC(=O)CNC(=O)c2cc(C)cc(c2)C)C)sc2c1CCC(C2)C Z18605953	COC(=O)c1[nH]c(c(c1C)C(=O)/C=C(\C(=O)NCCN1CCOCC1)/O)C Z336483088	O=c1oc2ccccc2cc1c1nc(N)c2c(n1)c1ccccc1oc2=O Z56799672	NC(=O)CCn1cnc2c(c1=O)ccs2 Z224054318	O=C(N1CCCc2c1cccc2C(=O)N)CCCn1c(=O)oc2c1cccc2 Z444282300	O=C(N1CCc2c(C1)cccc2)Cn1cnc2c(c1=O)c1CCCc1s2 Z87739635	COc1c(/C=C/C(=O)N2CCC(CC2)CC(=O)N)cccc1OC Z438008922	OC(=O)C(NS(=O)(=O)C)C Z45674775	OC1CC(N(C1)c1ncnc2c1sc(c2)c1ccc(cc1)Br)C(=O)N Z127623774	Oc1ccc(cc1)C(=O)C1CCN(CC1)c1ncnc2c1oc1c2cccc1 Z1513492001	N#CCn1cc(cc(c1=O)Cl)C(F)(F)F Z14507284	[O-][N+](=O)c1cnn(c1)c1ncnc2c1scc2C Z1957556149	Fc1ccccc1CN1CCN(CC1)C(=O)c1cc(nc2c1c(C)nn2C)c1ccccc1 Z244263918
O=C(Cc1c(C)nc([nH]c1=O)c1ccccn1)Nc1ccc2c(c1)cc([nH]2)C Z605999052	O=C(/C=C/c1ccc(cc1)F)NCCCn1ccc2c1cccc2 Z32811897	OCC#Cc1cccc(c1)OC Z1255526837	O=C(c1cc(ccc1N1CCCCC1)S(=O)(=O)N1CCCCC1)OCC(=O)c1cc(n(c1C)CC1CCCO1)C Z25404869	Cc1ccc(cc1)C1N(CCCN2CCOCC2)C(=O)C(=C1C(=O)c1cc2c(o1)cccc2)O Z319609834	[O-][N+](=O)c1ccccc1c1ccc(o1)/C=c/1\sc2n(c1=O)nc(c(=O)n2)C Z57783763	OC(=O)CCn1cnc2c(c1=O)ccs2 Z235352035	N#Cc1ccc(cc1)C1(C)NC(=O)N(C1=O)CC(=O)Nc1ccc(cc1)C(=O)N Z14106136	Cc1ccc2c(c1)c(=O)cc(o2)C1(C)OC(=O)c2c(C1)cccc2 Z85929897	Cc1cc(C)n2c(n1)nc(n2)C(=O)Nc1cc(cc(c1C)F)C(=O)N Z431647858	COC(=O)CCN.Cl Z56968330	Cc1ccc(cc1)N(S(=O)(=O)c1cccc(c1)C(=O)Nc1nc2c([nH]1)cccc2)C Z27666614	O=C(C1CCN(CC1)c1nc(nc2c1c1CCCCc1s2)C1CC1)Nc1ccc(cn1)Cl Z951357880	O=C(Nc1cccc(c1C)C)CCc1nnc(o1)c1ccc(cc1)C Z108636780	Cc1ccc(cc1)n1c2ncnc(c2c(c1C)C)N Z90122142	Clc1ccc(cc1)c1oc(nc1C)CSc1nncs1 Z1376467930
O=C(Nc1cccc(c1)F)CN1CCN(CC1)C(=O)c1ccc(o1)c1ccc(cc1)F Z70787205	Oc1ccc2c(c1/C=N/c1ccc(c(c1)F)F)cccc2 Z56833862	NCC(C(=O)O)Cc1ccccn1.Cl.Cl Z1259273372	COc1cccc(c1)CN(C12CC3CC(C2)CC(C1)C3)C(=O)COC(=O)c1ccc(cc1)NC(=O)C Z18261762	CCc1ccc(cc1)C1N(CCN2CCOCC2)C(=O)C(=C1C(=O)c1ccc(c(c1)C)OC)O Z57783336	NC(=O)C1CCN(CC1)c1nc(CSc2ccccc2)nc2c1c(C)c(s2)C Z31237941	NC(=O)CCn1cnc2c1cc(F)c(c2)F Z283750626	O=C(C(NC(=O)c1ccccc1)Cc1ccccc1)Nc1ccc(cc1)C(=O)N Z30242375	O=C1NC(=O)C(N1)(C)c1cccc(c1)NC(=O)c1ccc2c(c1)CCC2 Z424331532	Cc1ccccc1CSc1nc2ccsc2c(=O)n1C Z194577720	CCC(C(=O)NC)N.Cl Z1449756338	CC1CCc2c(C1)c1cc(ccc1[nH]2)C(=O)Nc1cccc(c1)S(=O)(=O)N(c1ccccc1)C Z27151080	N#C/C(=C\c1[nH]c2c(c1Cl)cccc2)/C(=O)N Z57008887	CN(C(c1ccco1)CNC(=O)c1ccc2c(c1)OCCCO2)C Z62779460	CCCNC(=O)c1ccc2c(c1)c1CC(C)CCc1[nH]2 Z26754392	Fc1ccc(cc1)C(c1ccc(cc1)F)N1CCN(CC1)C(=O)CCc1nc2c(o1)cccc2 Z95694860
O=C(c1nn(Cc2ccccc2)c(=O)c2c1cccc2)N1CCN(CC1)Cc1ccncc1 Z70806636	O=C(C1CCCN1C(=O)C(C)C)Nc1ccc(cc1C)c1nc2c(n1C)ccc(c2)F Z1239672151	Cc1cocc1CCCO Z2095986560	N#Cc1ccccc1Sc1ccccc1C(=O)OCC(=O)NC(=O)NC12CC3CC(C2)CC(C1)C3 Z18833711	O=C(Nc1cccc2c1cccc2)CN(C(=O)C1=COCCO1)C Z27206045	CCc1cc(sc1C)C(=O)Nc1cc(ccc1N1CCCC1)C(=O)N Z165034604	OCCCSCCn1c(=O)[nH]c2c(c1=O)cccc2 Z1503947295	Cc1ccc(c(c1)C)c1csc(n1)NC(=O)c1ccnc2n1ncc2C(=O)N Z1544654346	O=C(C1CCc2c(C1)n[n-]n2)N1CCOC(C1)c1ccccc1C Z2055483958	NC(=O)COC(=O)C12CC3CC(C1)CC(C2)(C3)c1ccccc1 Z19595013	CCC(C(=O)N)N.Cl Z1450533767	N#Cc1cccc(c1)S(=O)(=O)N(c1ccccc1C(=O)N)C Z45599401	O=C1NC(=O)C(N1)(C)C1CCN(CC1)c1nc2ccccc2c2n1nc(n2)C Z1334452947	Clc1ccc(c(c1)C(=O)NC1=NCCS1)O Z68175643	c1ccc2c(c1)sc(c2)c1nn2c(n1)c1ccccc1nc2 Z969576170	O=C(Nc1ccccc1C(F)(F)F)CN(C(=O)Cc1coc2c1ccc(c2)O)Cc1ccco1 Z69023573
O=C(Cc1csc(n1)c1ccc(o1)C)Nc1cccc(c1)Cn1[nH]c(=O)ccc1=O Z605665114	CCCCC(NC(=O)CCCc1nc2ccccc2c(=O)[nH]1)CNC(=O)OC(C)(C)C Z1409586854	CCOC(=O)c1cn[nH]c1N Z57683723	CCOc1cc(CCNC(=O)COC(=O)CNC(=O)C23CC4CC(C3)CC(C2)C4)ccc1OCC Z15487468	Fc1ccc(cc1)C1N(CCCN2CCOCC2)C(=O)C(=C1C(=O)c1cc2c(o1)cccc2)O Z57904484	O=C1NC(=O)C(=Cc2cn(nc2c2cc3c(o2)cccc3)c2ccccc2)C(=O)N1 Z56812656	Clc1cccc(c1)n1nc(c2c1[nH]c(C)cc2=O)C Z57978807	COc1c(OC)cc(cc1OC)NC(C(=O)Nc1ccc(cc1)C(=O)N)C Z44499540	O=C(N1c2ccccc2NC(=O)C1(C)C)CNc1cccc2c1CCCC2 Z133511382	COc1cccc(c1)CC(=O)N1CCC(C1)(O)C(F)(F)F Z1255533004	NCCOCCNC(C)C Z1821523358	O=C(Nc1cccc(c1)S(=O)(=O)N(c1ccccc1)C)CNc1cccc2c1cccc2 Z30965741	CCc1sc2c(c1)c(ncn2)N1CCN(CC1)CCCc1onc(n1)c1cccs1 Z285847580	O=C(Nc1ccc(c(c1)C)N1CCCC1)CCc1nc2c([nH]1)cccc2 Z237024188	Clc1ccc(cc1)n1c2ncnc(c2c(c1C)C)N Z90124734	O=C(Cc1c[nH]c2c1cccc2)NCC1CCCN(C1)Cc1cccs1 Z955771250
COc1cc(ccc1OCc1ccccc1)CN(C(=O)Cc1c(F)cccc1Cl)C Z70797604	Clc1nc2ccccc2c(c1)C(=O)Nc1ccc(cc1)N1CCCCC1 Z49519204	CCc1ccc(cc1)CNC(=O)CCCc1onc(n1)c1ccc(cc1)F Z408633956	CCOC(=O)/C=C/C(=O)OCC(=O)N1N=C2C(C1c1ccc(cc1)OC)CCC/C/2=C/c1ccc(cc1)OC Z19772385	CC(COc1ccc(cc1)C(=O)C1=C(O)C(=O)N(C1c1ccccc1)CCCN1CCOCC1)C Z1213745683	O=C(CC(=O)N/N=C/c1ccc(cc1O)O)N/N=C/c1ccc(cc1O)O Z275199702	NC(=O)Cn1cnc2c(c1=O)cnn2c1ccccc1 Z73831365	O=C(/C=C/c1ccc2c(c1)OCO2)OCC(=O)Nc1ccc(cc1)C(=O)N Z18730211	O=C(NC1CCC2C(C1)CCCC2)COc1ccc2c(c1)oc(=O)cc2C Z131872062	NC(=O)COC(=O)c1ccc2c(c1)C(=O)N(C2=O)c1ccccc1C Z15430609	CCS(=O)(=O)NCCC(=O)O Z53825543	CCc1cccc(c1NC(=O)c1cccc(c1)S(=O)(=O)N(c1ccc(cc1)C)C)C Z28147825	COC(=O)c1c(C)[nH]c(c1C)C(=O)NCCc1ccc(cc1)n1cccn1 Z229955224	O=C(C1CCCCN1c1ncccn1)OCc1cccc2c1cccc2 Z359053400	CNC(=O)c1c(c2ccccc2)n(c2c1cccc2)C Z240177188	O=C(NC(c1ccc2c(c1)CCCC2)C)COC(=O)c1ccc(c(c1)O)C Z194473430
O=C(c1ccc(cc1)CNC(c1ccccc1)c1ccccc1)Nc1ccccc1 Z50119949	N#CC(C(=O)N1CCCC1)C(=O)c1ccc(nc1)N(CC)CC Z1728243361	Oc1cnc2c(c1)cccc2 Z1741974756	CCOc1ccc(cc1)NC(=O)COc1ccc(cc1OC)C(=O)NC12CC3CC(C2)CC(C1)C3 Z27687625	COc1c(OC)cccc1C1N(CCN2CCOCC2)C(=O)C(=C1C(=O)/C=C/c1ccco1)O Z336089012	O=C1NC(=S)NC(=O)C1=NNc1c(F)cccc1F Z55362436	Oc1ccccc1C(=O)c1cnc2n(c1)nc1c2cccc1 Z104342602	CCN(CC(=O)Nc1ccc(cc1)C(=O)N)CC(=O)Nc1ccc(cc1)OC Z46350366	O=C(NC1C2CC3CC1CC(C2)C3)CCN1C(=O)NC2(C1=O)CCCCC2 Z131415576	CCc1nn2c(s1)nc(cc2=O)CNc1ccc(cc1Cl)F Z104870962	CC[C@@H]1C[C@H]1CN.Cl Z2235810238	COc1ccc(cc1)N(S(=O)(=O)c1cccc(c1)C(=O)Nc1ccc2c(c1)cccc2)C Z28158305	c1ccc(cc1)c1scc(n1)CN1CCN(CC1)c1ncnc2c1c1CCCCc1s2 Z217709554	O=C(C1CCCO1)Nc1cc(Br)c(cc1Cl)F Z1360180844	Sc1nc2ccccc2c2n1nc(n2)c1cc2c(o1)cccc2 Z1335657370	CC1CCC/C(=N/NC(=O)c2ccc(cc2)Cn2nnc(n2)c2ccccc2)/C1 Z44865137
Cc1ccc(cc1)c1nn(cc1C(=O)Nc1cccc(c1)S(=O)(=O)N1CCOCC1)c1ccccc1 Z30001047	O=C(c1ccc(cc1)S(=O)C)Nc1ccccc1NC(=O)N1CCCC1 Z769675984	Cc1ccc(nn1)Oc1ccc(cc1)NCc1nnc(o1)C1CCC1 Z1385479468	COc1ccc(cc1S(=O)(=O)N1CCCC1)C(=O)OCC(=O)NC(C(=O)C)Cc1ccccc1 Z15476209	COc1ccc(cc1C)C(=O)C1=C(O)C(=O)N(C1c1ccc(cc1)[N+](=O)[O-])CCCN1CCOCC1 Z57219548	CC1CCN(CC1)Cc1nc2sc3c(c2c(n1)N1CCNC(C1)C(=O)N)CCC3 Z204004654	N#Cc1c(Cn2nnc3c(c2=O)cccc3)cn2c1cccc2 Z242397966	CCn1c(C)cc(c1C)C(=O)OC(C(=O)Nc1ccc(cc1)C(=O)N)C Z92509910	c1ccc(cc1)c1ncn(c1)c1nc(nc2c1cccc2)c1cccnc1 Z127463894	C/C(=N/Nc1cc(ccc1Cl)C(=O)O)/c1ccc2c(c1)cccc2 Z56826192	NCCC#N.Cl Z1895741700	COc1ccc(cc1)N(S(=O)(=O)c1cccc(c1)C(=O)OCCN1C(=O)c2c(C1=O)cccc2)C Z19063277	O=C(c1cccs1)CN1CCN(CC1)c1ncnc2c1oc1c2cccc1 Z432287342	O=C(c1ccncc1)OCc1ccc(cc1)COC(=O)c1ccncc1 Z19684188	OCn1cnc2c1cccc2 Z56926682	N#CC(C1CC1)(NC(=O)COC(=O)c1cc(nc2c1cccc2)c1ccc(cc1)O)C Z24493954
O=C(c1cc(nn1c1ccccc1)c1ccccc1)Nc1cccc(c1)S(=O)(=O)N1CCOCC1 Z30000599	Oc1ccc2c(c1/C=N/c1c(F)c(F)c(c(c1F)F)F)cccc2 Z56834237	Fc1ccc(cc1)c1n[nH]c(=O)o1 Z57980676	CCN(S(=O)(=O)c1ccc(c(c1)NC(=O)CC12CC3CC(C1)CC(C2)(C3)O)OC(C)C)CC Z278156958	CC(Oc1ccc(cc1)C1N(CCCN2CCOCC2)C(=O)C(=C1C(=O)c1ccc(o1)C)O)C Z317044912	NC(=O)C1CCN(CC1)C(C(=O)c1c(C)[nH]c2c1cccc2)C Z46203828	CON(C(=O)c1cc2c(C)nn(c2nc1C)C)C Z356390760	COC(=O)CC1N(CCc2c1cc(OC)c(c2)OC)Cc1ccc(cc1)C(=O)N Z195623772	O=C(N1CCc2c1cccc2)c1sc2c(c1)c(=O)n1c(n2)c(C)ccc1 Z119979230	Fc1cccc(c1)CN(C(=O)c1cnc2n(c1=O)cccc2)C Z237506342	NCC(C1CC1)(N)C.Cl.Cl Z1266854972	CCCCCCc1cc2cc(C(=O)N)/c(=N/c3ccc(cc3)Br)/oc2cc1O Z56769842	Cc1ccc(cc1)c1noc(n1)C(N1CCN(CC1)c1ncnc2c1ccc(c2)Cl)C Z335359134	COc1ncnc2c1CN(CC2)Cc1c[nH]nc1c1ccc(cc1)F Z1567614021	CC1CCc2c(C1)c1cc(ccc1[nH]2)C(=O)N(C)C Z32014925	O=C(c1cnc2c(n1)cccc2)Nc1sc(c(n1)c1ccc(c(c1)F)F)C Z73321747
O=C(Nc1cccc(c1C)C)CNC(=O)Cn1cnc2c(c1=O)c(cs2)c1ccc(s1)C Z90022576	O=C(Nc1ccccc1N1CCc2c(C1)cccc2)CCc1cccnc1 Z346163468	CC(C(=O)N1CCOCC1)Sc1nc(N)nc(n1)N Z153528580	O=C(NC12CC3CC(C2)CC(C1)C3)CSc1ccccc1C(=O)Nc1ccc(cc1)S(=O)(=O)C Z29804663	COc1cc(cc(c1OC)OC)C1N(CCCN2CCOCC2)C(=O)C(=C1C(=O)c1ccco1)O Z339407648	CC(Cc1csc2c1c(nc(n2)C)N1CCC(CC1)C(=O)N)C Z641451352	CN(C(=O)c1cc2c(C)nn(c2nc1C)C)C Z356467026	O=C(Nc1ccc(cc1)C(=O)N)CNc1cc(Cl)ccc1N1CCOCC1 Z65038182	O=C(C1CCCc2c1cccc2)N1CCCC(C1)c1nc2c(o1)cccc2 Z647471758	NC(=O)COC(=O)C1CC(=O)N(C1)c1ccc2c(c1)OCCO2 Z25162641	C[C@@H]1CNCCN1 Z1267881652	Brc1ccc2c(c1)ccc1c2cc(C(=O)O)c(=O)o1 Z56780461	CC(=O)Nc1ccc(cc1)C(=O)COC(=O)c1ccccc1c1ncc(o1)c1ccccc1 Z99023853	O=C1NC2CCCCC2N(C1)c1ncc(cn1)Br Z1411231783	OC1CCN(CC1)c1ncnc2c1oc1c2cccc1 Z31189037	O=C(Nc1c(C)n(n(c1=O)c1ccccc1)C)COC(=O)c1ccc(c(c1)O)C Z194470406
O=C(Cc1c(Cl)cccc1Cl)Nc1ccc(cc1)N1CCN(CC1)Cc1ccccc1 Z70836657	O=C1C(CCCN1c1cccnc1)NCc1cscn1 Z1653841852	O=C1COc2c(N1)cc(cc2)C(NCc1cccc2c1OCO2)C Z432762794	COc1cc(ccc1OCC(=O)Nc1ccc(cc1)OC)C(=O)NCC12CC3CC(C2)CC(C1)C3 Z29444601	COc1cccc(c1)C(=O)C1=C(O)C(=O)N(C1c1ccncc1)CCCN1CCOCC1 Z57788508	NC(=O)C1CCCN(C1)C(=O)c1cc2c([nH]1)ccc(c2Cl)Cl Z432870780	Oc1ccccc1C(=O)c1cnc2c(c1)c1cn[nH]c1cc2 Z359420380	O=C(N1CCCCCC1)CN1CCN(CC1)c1nc2ccccc2c(c1)C(=O)N Z359440856	COc1cc(SC)ccc1C(=O)N(c1ccccc1)Cc1ccccc1 Z26619824	Cc1ccc(cc1)C(=O)C1CCN(CC1)c1cc(=O)n2c(n1)cccc2 Z729082982	NNC(=O)C(C)C Z56926537	CCCCn1nnnc1COC(=O)c1cccc(c1)S(=O)(=O)N(c1cccc(c1)Cl)C Z92045675	COc1ccc(cc1)CN1CCN(CC1)c1ncnc2c1c1CCCCCc1s2 Z128135924	CC1CC1C(=O)NCc1ccccc1c1ccc(cc1)CN1CCCC1 Z289148254	Fc1ccc(cc1)n1ncc2c1nc(C)[nH]c2=O Z732608390	CC1CCN(CC1)CCNC(=O)NC(c1ccc2c(c1)CC(=O)N2)C Z511141556
Cc1noc(n1)c1cccc(c1)NC(=O)c1ccccc1c1ncc(o1)c1ccccc1 Z605929140	CCc1cccc2c1[nH]cc2C(=O)N1CCN(CC1)C1CCCC1O Z1143083761	FC(c1ccc(cc1)S(=O)(=O)N1CCNCC1)(F)F Z57042017	O=C(NNC(=O)CC12CC3CC(C2)CC(C1)C3)CCCn1c(=O)c2cccc3c2c(c1=O)ccc3 Z28744078	O=C(NC(c1ccccc1)c1ccccc1)COC(=O)C1=COCCO1 Z18825329	O=C(Nc1sc2c(c1C(=O)N)CCCC2)CN1CCCC(C1)CN1CCN(CC1)c1ccccn1 Z967001746	OC(=O)Cc1c(=O)[nH]c2c(c1C)c(=O)[nH]n2C Z381428998	C=CCn1c(SCC(=O)Nc2ccc(cc2)C(=O)N)nnc1c1ccncc1 Z24173041	O=C(c1ccc2c(n1)cccc2)NNC1c2ccccc2c2c1cccc2 Z134870820	NC(=O)C1CCN(C1)C(=O)c1ccn(n1)c1ccc(cc1)F Z666972448	CCC1(N)CC1.Cl Z2234631229	NC(=O)C1CCCN(C1)c1ncnc2c1ccc(c2)Cl Z127646870	O=S(=O)(N1CCN(CC1)c1ncnc2c1c1CCCCCc1s2)/C=C/c1ccccc1 Z31104941	CC1CN(CC(O1)(C)C)C(=O)/C=C/c1ccc(cc1)C(=O)O Z1444068044	CN(C(=O)c1ccc2c(c1)c1CCCCc1[nH]2)C Z32014913	CC(Oc1ccc(cc1)c1scc(n1)C(=O)OC1CCCN(C1)Cc1ncccn1)C Z1980557893
O=C(Cc1c(C)noc1C)OCc1cn(nc1c1ccc(cc1)Cl)c1ccccc1 Z70825243	O=C(N1CCN(CC1)c1ccc2c(n1)nccn2)CC(c1ccccc1)C Z972760428	CNc1ncc(cc1Cl)C(F)(F)F Z54628157	CC(=O)NS(=O)(=O)c1ccc(cc1)NS(=O)(=O)c1cccs1 Z45681640	COC(=O)c1ccc(cc1)C1N(CCCN2CCOCC2)C(=O)C(=C1C(=O)c1sc(nc1C)C)O Z57245068	CCOC(=O)c1sc2c(c1C)c(ncn2)N1CCCC(C1)C(=O)N Z31182275	NC(=O)Cn1nc(ccc1=O)n1cncn1 Z432167162	CC(CC1CCCCCN1C(=O)OC(C)(C)C)NCc1cccc(c1)C(=O)N Z1478268774	O=C(Cc1cccc2c1cccc2)Nc1ccccc1Cc1ccccc1 Z26763425	O=C(Cn1[nH]c(=O)ccc1=O)OCc1ncc(o1)c1cccc(c1)Cl Z51250002	CCC(CC)(N)C.Cl Z1267881628	N#Cc1cccc(c1)N(S(=O)(=O)c1cnc2c(c1)c(C)nn2C)C Z997807324	Fc1ccc2c(c1)[nH]cc2C1=CCN(CC1)C(=O)CNC(=O)c1ccc(s1)C Z426102708	ONC(=O)c1cccc(c1)C(F)(F)F Z59181970	[O-][N+](=O)c1cnn(c1)c1ncnc2c1scc2 Z1373418193	CC(=O)Nc1ccc(cc1Cl)NCc1cc(=O)oc2c1ccc(c2C)O Z232523248
C=CCNC(=O)c1ccc(cc1)NC(=O)N1CCC(CC1)C(=O)Nc1ccccc1OC Z604655424	CN(C(C(=O)c1c[nH]c2c1cccc2)C)CCOc1ccccc1F Z126206700	O=C(c1c[nH]c2c1cccc2)OCc1ccccc1 Z88096123	O=C(c1ccc(cc1)N1C(=O)c2c(C1=O)cccc2)OCC(=O)C12CC3CC(C2)CC(C1)C3 Z15565547	O=C(Cc1cccc2c1cccc2)NCCN/C(=C/1\N=CC=CC1=O)/O Z1171639588	NC(=O)C1CCN(CC1)C(=O)C1CCN(CC1)c1ncnc2c1c(C)c(s2)C Z167022418	Cc1ccc2c(n1)nn1c2nc(cc1O)C Z436073198	O=C(Oc1c(C)cc(cc1C)C)CCc1c(C)nc2n(c1C)ncc2C(=O)N Z734888142	O=C(N(C(C)(C)C)Cc1ccccc1)Cn1nnc2c(c1=O)cccc2 Z26148627	O=C(N1CCCC1)CSc1nc2sc(c(c2c(=O)[nH]1)C)C(=O)O Z15958359	CCOCC(CN)O Z1258578229	O=C(c1cccc(c1)S(=O)(=O)N(c1ccccc1)C)Nc1ccccc1 Z27782910	c1ccc(nc1)OC1CCN(CC1)c1ncnc2c1oc1c2cccc1 Z1379875819	COc1cc(OC)ccc1CNCc1ccc(cc1)N1CCCC1=O Z142175698	Nc1cccc(c1)N1C(=O)c2c(C1=O)cccc2 Z57448306	CCCc1scc(n1)CSc1nccn1Cc1ccccn1 Z1190352837
O=C(Nc1cccc(c1)S(=O)(=O)N1CCOCC1)CCCNC(=O)c1ccc(cc1)Cl Z30001192	CC(C(=O)N(C(C)C)C)N1CCN(CC1)CCC#C Z1603228099	Brc1ccccc1S(=O)(=O)NC1CCCNC1.Cl Z1491234875	COc1ccc(cc1S(=O)(=O)Nc1ccccc1Cl)NC(=O)CNC(=O)C12CC3CC(C1)CC(C2)(C3)Cl Z33310914	COc1cccc2c1oc(c2)C(=O)C1=C(O)C(=O)N(C1c1ccncc1)CCCN1CCOCC1 Z336483146	CCc1sc(cc1C)C(=O)Nc1cc(ccc1N1CCCC1)C(=O)N Z165034402	O=Cc1c[nH]nc1c1ccc2c(c1)OCO2 Z594038150	O=C(N1Cc2cc3OCCOc3cc2C2(C1)CCCC2)c1ccc(cc1)C(=O)N Z229974752	O=C(Nc1ccccc1Cc1ccccc1)CCC(=O)c1ccccc1 Z26762215	c1ccc(cc1)N1CCN(CC1)c1cc(nc2n1ncn2)C1CC1 Z1359373544	CS(=O)CC(C(=O)O)C Z1665154799	S=C1N/C(=C/c2ccc(o2)c2ccc(cc2)Cl)/C(=O)N1 Z44397722	O=C(Nc1nncs1)CN1CCN(CC1)c1nc(nc2c1cccc2)c1ccccc1 Z1574937355	CN(CC(=O)Nc1cccc(c1)CNC(=O)c1c(C)oc(c1C)C)C Z666064864	Cc1ccc2c(c1)nc(n2C)c1cnc(nc1)N1CCCC1 Z637728628	Cc1cc(=O)[nH]c(n1)c1cccc(c1)NC(=O)c1cnc2c(n1)cccc2 Z652727804
Cc1ccc(cc1)n1nnnc1SCc1[nH]c(=O)c2c(n1)n(nc2)c1ccccc1 Z605576396	CC(=C)CNC(=S)NC(c1cccc(c1)NC(=O)c1ccccc1)C Z406436308	COc1ccc(cc1NC(=O)CSc1nnc(n1N)c1ccc(cc1)Cl)Cl Z13907297	O=C(NC(C12CC3CC(C2)CC(C1)C3)C)COC(=O)c1ccc(c(c1)NC(=O)c1ccco1)C Z19287580	COc1cc(ccc1OC)C1N(CCCN2CCOCC2)C(=O)C(=C1C(=O)c1cccs1)O Z57219252	Fc1ccc(cc1)/C=C/1\Oc2c(C1=O)ccc(c2)O Z119968742	Clc1ccc2c(c1)nc(n2C)Cn1nnc2c(c1=O)cccc2 Z653169000	O=C(c1cc2c(s1)CCCCC2)NNS(=O)(=O)c1ccc(cc1)C(=O)N Z165175908	Cc1ccc(c(c1)C(=O)Nc1cccc(c1)S(=O)(=O)N1CCCCCC1)C Z26520778	Oc1cccc(c1)/C=C\1/CCn2c1nc1cc(ccc1c2=O)C(=O)O Z46645698	NCC(C1CC1)C.Cl Z1259341042	N#CC(CCCOc1ccc(cc1)N(S(=O)(=O)c1ccc(cc1)Cl)C)(C)C Z1430550726	O=C(c1csc(c1)[N+](=O)[O-])NCc1ccc(cc1)N1CCCC1 Z648339510	Cc1onc(c1)CSc1nc2c([nH]1)cccc2 Z89670938	CC(CNc1ncnc2c1oc1c2cccc1)C Z31234909	O=c1cc(CN2CCCC2c2ccc[nH]2)c2c(o1)c(C)c(cc2)O Z649765480
CC(OCc1ccc(cc1)C(=O)Nc1ccc(cc1)N1CCN(CC1)Cc1ccccc1)C Z70838791	O=C(CCc1c[nH]c2c1cccc2)NCCc1ccco1 Z32865633	O=c1[nH]c2c([nH]1)[nH]c(=O)[nH]c2=O Z1318255135	CCCCOC(=O)c1ccc(cc1)NC(=O)COC(=O)CNC(=O)C12CC3CC(C2)CC(C1)C3 Z15487387	CCOc1ccc(cc1)C(=O)C1=C(O)C(=O)N(C1c1ccc(cc1)OCC)CCN1CCOCC1 Z56920138	NC(=O)CN1CCCN(CC1)c1ncnc2c1c1CCC(Cc1s2)C Z729847202	Cc1cccc(c1)c1nc2ccccc2n2c1nnc2C Z1409282439	O=C(COc1ccc2c(c1)CCC2)OCC(=O)Nc1ccc(cc1)C(=O)N Z16162910	O=C(NC1CCCc2c1cccc2)CCCc1nc2ccccc2c(=O)[nH]1 Z26397003	OC1CCCc2c1cccc2OCc1cc(=O)n2c(n1)c(C)ccc2 Z359641110	CC(CC(=O)N)N Z1255523360	Cc1ccc(cc1)N(S(=O)(=O)c1cccc(c1)C(=O)N(Cc1ccccc1Cl)C)C Z26628875	Cc1scc(n1)c1c[nH]c(c1)C(=O)NCc1ccc(cc1)n1cncn1 Z653482610	O=C(Nc1ccccc1C)CN1CCC(=CC1)c1c[nH]c2c1cccc2 Z295858498	N#Cc1c(=O)c2cccnc2n2c1[nH]c1c2cccc1 Z56789548	NC(=O)NC(=O)C(C(C)C)OC(=O)Cc1coc2c1ccc(c2)O Z17545149
O=C(Nc1ccccc1SCc1ccccc1)COC(=O)CN1C(=O)CSc2c1cccc2 Z90037983	O=C(Nc1ccc(cc1)NC(=O)c1ccc(nc1)C)NCC1CCCO1 Z257803658	CC(c1nnc([nH]1)S)C Z56930794	COc1ccc(cc1)NC(=O)c1ccc(cc1)NC(=O)COC(=O)C12CC3CC(C1)CC(C2)(C3)Br Z18851821	CC(Oc1ccc(cc1)C(=O)C1=C(O)C(=O)N(C1c1ccncc1)CCCN1CCOCC1)C Z57239109	COc1ccc(cc1C=C1C(=O)c2c(C1=O)cccc2)Br Z44301037	Cc1nnnn1Cc1nc2n(c1)c(C)ccc2 Z1413927346	CC1CCN(CC1)CCCNC(=O)C1=NN(C(C1)C(=O)N)c1ccc(cc1)F Z321115912	O=C(Cn1[nH]c(=O)c2c(c1=O)cccc2)NC1CCCc2c1cccc2 Z26396201	Fc1cc2nc[nH]c(=O)c2cc1NC(=O)c1cccc(c1F)Cl Z1665813562	CC(C(=O)O)COC Z1416200829	N#Cc1cccc(c1)NC(=O)c1cccc(c1)S(=O)(=O)N(c1cccc(c1)Cl)C Z26548583	O=C(c1ccc([nH]c1=O)C)N1CC2(c3c1cccc3)CCCC2 Z1360022717	CCCC(N1CCCC(C1)c1onc(n1)C)C(=O)Nc1noc(c1)C Z802779354	Clc1ccc2c(c1)nc(n2C)c1cnc(nc1)N1CCCC1 Z637723280	Cc1ccc(cc1)CN(C1CCc2c1cccc2)C(=O)NCc1ccco1 Z731361954
O=C(c1ccc(o1)COc1ccccc1)Nc1cccc(c1)S(=O)(=O)NCc1ccco1 Z30002259	O=C(Nc1ccc(cc1)NC(=O)c1ccccn1)NCC1CCCO1 Z252925762	N#Cc1cnn(c1N)C(=O)C1=NOC(C1)c1ccccc1 Z942953744	CSCCC(C(=O)Nc1ccc(cc1)C12CC3CC(C2)CC(C1)C3)NC(=O)c1ccccc1OC Z29481179	CCCOc1ccc(c(c1)C)C(=O)C1=C(O)C(=O)N(C1c1ccc(cc1)F)CCCN1CCOCC1 Z57217759	O=C(C1CCN(CC1)c1ncc(cc1Cl)C(F)(F)F)Nc1sc2c(c1C(=O)N)CCC2 Z27360199	CC(c1nc2c(n1Cc1cnn(c1C(F)(F)F)C)cccc2)O Z1642753403	O=C(Nc1ccc(cc1)C(=O)N)COC(=O)CCC(=O)c1ccc(cc1)Cl Z18429901	O=c1cc(Cn2nnc3c(c2=O)cccc3)c2c(o1)cc1c(c2)CCC1 Z26148841	Fc1cc(ccc1S(=O)(=O)N1CCC(C1)c1ccccc1)C(=O)O Z1682152201	CCNCCC Z138446288	Cc1ccc(cc1)N(S(=O)(=O)c1cccc(c1)C(=O)Nc1ccccc1Cl)C Z27812633	CCc1ccc(cc1)c1nn(cc1C=C1C(=O)NC(=O)NC1=O)c1ccccc1 Z56805166	CN(C(C(=O)N)C)Cc1ccccc1OC(F)(F)F Z287307932	O=C1NCCN(C1)c1ncnc2c1oc1c2cccc1 Z31139071	COCCNc1nnc(s1)SCc1cnc(s1)c1ccccc1 Z18108006
COc1cc(ccc1OCc1ccccc1)CN(C(=O)c1ccc(cc1)CS(=O)(=O)C)C Z70799069	CCCCCCN(CC(=O)C(c1ccccc1)C#N)CCCCCC Z56823429	Sc1ncc[nH]1 Z1266933940	O=C(C12CC3CC(C1)CC(C2)(C3)Cl)OCC(=O)c1cc(n(c1C)Cc1ccc2c(c1)OCO2)C Z19243484	COc1ccc2c(c1)ccc(c2)CNC(=O)C1=COCCO1 Z226254936	COc1ccc2c(c1)cccc2C=C1C(=O)NC(=O)NC1=O Z2238830294	N#Cc1c(C#N)nc(n1Cc1cnn(c1)c1ccccc1)C Z1796696568	COc1ccc(cc1)CNCC(=O)Nc1sc(cc1C(=O)N)c1ccccc1 Z52709253	O=C(c1c[nH]c2c1cccc2)CN1c2cccc3c2c(S1(=O)=O)ccc3 Z25622078	CCOCc1cn(CC(=O)c2ccc(cc2)OC)c(nc1=N)C.Cl Z234874990	CCCCOCCN Z1259339793	N#Cc1cn(CCCOc2ccccc2)c2c(c1=O)cc(cc2)Cl Z1238929165	O=C(CN(S(=O)(=O)c1ccc2c(c1)CC(=O)N2C)C)Nc1ccc(cc1)C Z223826704	CC(=O)Nc1ccc(cc1)CNCc1ccccc1CN1CCCC1 Z142403806	OC(=O)c1cnc2n(c1=O)c1ccccc1[nH]2 Z56777894	Cc1oc2c(n1)cc(cc2)NC(=O)C1Cc2c(O1)cccc2 Z109573872
O=C(c1ccccc1OCc1ccccc1)Nc1cccc(c1)S(=O)(=O)N1CCOCC1 Z30000763	O=C(NNC(=O)CCc1c[nH]c2c1cccc2)CCN1CCN(CC1)c1ccccc1 Z26514086	CCCNC(=O)Nc1ccc(cc1)OC Z44590045	O=C(Cc1cccc2c1cccc2)N[C@H](C(=O)OCC(=O)NC12CC3CC(C2)CC(C1)C3)C(C)C Z56982891	CCOc1ccc(cc1C)C(=O)C1=C(O)C(=O)N(C1c1ccccc1)CCCN1CCOCC1 Z57221543	CC1=NN(C(=O)/C/1=C\c1cn(nc1c1cc2ccccc2oc1=O)c1ccccc1)c1ccccc1 Z56787272	O=c1cc[nH]c2c1cnn2C Z1895583434	CCC(c1ccc(cc1)C(C(C)C)NC(C(=O)Nc1ccc(cc1)C(=O)N)C)C Z106511296	Cc1ccc(cc1)C(=O)C(c1ccc(cc1)C)OC(=O)c1c(C)onc1C Z25518624	Cc1cccc(c1)c1cccc(c1)CNC(=O)c1cccnc1S Z1031699366	NCC1(C)CNCC1.Cl.Cl Z1993522731	COc1ccc(cc1)N(S(=O)(=O)c1cccc(c1)C(=O)Nc1sccc1C#N)C Z29082513	Cc1nc(N2CCN(CC2)Cc2ccncc2)c2c(n1)scc2c1cccs1 Z64663028	COc1ccc2c(c1)ccc(c2)CNc1ncnc2c1cn[nH]2 Z237580922	NCC1CN(C(C1)C)C1CCc2c(C1)c1cc(C)ccc1[nH]2.Cl Z1762046624	O=C(c1ccc2c(c1)n[n-]n2)NCC1CCCN(C1)Cc1cccs1 Z955768960
O=C(Nc1cc(C)ccc1C)CN(C(=O)Cn1cnc2c(c1=O)c(cs2)c1ccc(s1)C)C Z90022681	CC(CC(C(=O)NC(c1nc2c([nH]1)cccc2)Cc1ccccc1)NC(=O)N)C Z29584009	Cc1nc2ccccc2c(c1)C(=O)O Z56756342	COc1ccc(cc1)CCNC(=O)c1ccccc1NS(=O)(=O)CC12CCC(C2(C)C)CC1=O Z55501855	O=C(C1=C(O)C(=O)N(C1c1ccncc1)CCN1CCOCC1)/C=C/c1ccco1 Z359383060	NC(=O)C1CCCN(C1)c1nc(nc(c1C)C)c1ccccn1 Z1143443612	O=C(NCc1nc2c([nH]1)cccc2)CCCc1cccs1 Z26781104	O=C(Nc1cc(ccc1N1CCCC1)C(=O)N)CCC(=O)c1ccc(cc1)C Z231949114	[O-][N+](=O)c1cc(ccc1C(C)C)/C=C\1/CS(=O)(=O)c2c(C1=O)cccc2 Z46616418	O=C(Nc1cccc2c1nccc2)CCn1[nH]c(=O)ccc1=O Z51866174	CC(=O)NCCCN Z1259339722	COc1ccc(cc1)N(S(=O)(=O)c1cccc(c1)C(=O)Nc1cccc(c1)Br)C Z27789337	COC(=O)c1cc2c(s1)n(nc2C)c1ccc(cc1)F Z18865952	O=C(c1cc(F)c(c(c1F)F)F)Nc1ccccc1C(=O)C Z27879707	CCc1sc2c(c1)c(ncn2)N1CCCC(C1)C Z57720772	O=C(N(Cc1cccs1)C)CN1CCN(CC1)Cc1noc(n1)C Z1320083879
Cc1cc(c(o1)C)C(=O)N1CCN(CC1)C(=O)Nc1cccc(c1)NC(=O)c1ccncc1 Z603420350	N#CC(C(=O)c1c[nH]c2c1ccc(c2)Cl)C(=O)CCNC(=O)C Z1258341883	Clc1ccc(c(n1)Cl)C(=O)Nc1ccc(c(c1)F)C Z850623464	O=C(NC12CC3CC(C2)CC(C1)C3)CSc1ccccc1C(=O)OCc1cc(cc2c1OCOC2)[N+](=O)[O-] Z15703870	COc1ccc(cc1)C1N(CCCN2CCOCC2)C(=O)C(=C1C(=O)c1ccc(cc1)F)O Z57216969	NC(=O)C1CCN(C1)C(=O)c1cc2c([nH]1)ccc(c2)Br Z666970074	OC(=O)CCCNc1ncnc2c1c1CCCCc1s2 Z56773156	CCN(C(=O)CN1CCCN(CC1)CC(=O)Nc1sccc1C(=O)N)CC Z359441360	CCC(c1ccccc1NC(=O)Cc1coc2c1cc1CCCc1c2)C Z26860551	Fc1cc(CCNC(=O)c2scc(c2)C(=O)N)c2c(c1)COCO2 Z804889936	CCCc1nnn[nH]1 Z1259155957	Cc1ccc(cc1)N(S(=O)(=O)c1cccc(c1)C(=O)Nc1ncc(s1)C)C Z29325741	Clc1ccc(c(c1)C(=O)N)NCc1noc(c1)C Z839814276	CCOC(=O)N1CCN(CC1)CCC(=O)Nc1ccc(cc1)C(=O)C Z220004114	S1CCN(CC1)c1ncnc2c1[nH]cn2 Z645739768	Cc1ccc(cc1C)OC1CCN(CC1)Cc1cc(=O)n2c(n1)scc2c1ccccc1 Z649461656
N#Cc1ccccc1Sc1ccccc1C(=O)Nc1ccc(cc1)c1cn2c(n1)nccc2 Z605678754	O=C1CCC(N1)C(=O)Nc1cccc(c1)Cn1cnc2c1cccc2 Z1167942545	CC(c1ccccc1)NCc1ccncc1 Z57328816	O=C(N(C1CCCCC1)C)CSc1ccccc1C(=O)OCc1cccc(c1)S(=O)(=O)N(C)C Z15709346	C=CCOc1ccc(cc1)C(=O)C1=C(O)C(=O)N(C1c1ccccc1F)CCCN1CCOCC1 Z316169778	NC(=O)C1CCN(C1)C(=O)c1cc2c([nH]1)cc(cc2)Br Z666970070	O=C(Nc1scc(n1)c1ccc2c(c1)CCC(=O)N2)CCCn1cnc2c1c(=O)n(C)c(=O)n2C Z70961167	O=C(C1CCN(CC1)S(=O)(=O)c1cccs1)Nc1cccc(c1)C(=O)N Z29177490	O=C(C(c1ccccc1)(c1ccccc1)O)NCc1nc2c([nH]1)cccc2 Z26781765	OC(=O)CCCCCN1C(=S)S/C(=C\c2cccc3c2cccc3)/C1=O Z44355586	CCC(c1nnn[nH]1)N Z1266933812	O=C(Nc1ccc(cc1)Br)CNc1cccc(c1)S(=O)(=O)N(c1ccccc1)C Z52933941	CCC(NC(=O)CSc1nnc(n1Cc1ccco1)c1c[nH]c2c1cccc2)C Z92489571	CN(CCOc1cc(C)ccc1NC(=O)CN1CSCC1=O)C Z1239646158	OC(=O)CCc1c([nH]c2c1cc(C)cc2)c1cccs1 Z99601204	O=C1Nc2cc(F)ccc2C(C1)C(=O)Nc1ccc(cc1)c1csc(n1)N1CCOCC1 Z225958196
O=C(NNC(=O)COc1ccccc1c1ccccc1)CCCNC(=O)c1cccs1 Z60083131	N#Cc1ccc(nc1C)C(=O)NC(C(=O)N(C)C)Cc1ccccc1 Z1165479101	OC(=O)c1sc(nc1C)NCCc1ccccc1 Z85926074	CS/C(=N/S(=O)(=O)c1cccs1)/NS(=O)(=O)c1ccc(cc1)N Z56817062	O=C(Nc1cccc2c1C(=O)c1ccccc1C2=O)COC(=O)C1=COCCO1 Z18825474	NC(=O)C1CCCN1Cc1nc2c([nH]1)ncc(c2)Br Z1232761757	NC(=O)C1CCCCC1NCc1sc2c(n1)CCC2 Z1672069541	O=C(Nc1cccc(c1)N1CCNC1=O)NCCCN1CCC(CC1)C(=O)N Z433453616	Cc1ccc(cc1)C1CC(=NN1S(=O)(=O)C)c1ccc2c(c1)OCO2 Z1041114250	NC(=O)C1CCN(C1)C(=O)c1ccc(s1)c1ccc(cc1)Cl Z438022178	NCCC(C(C)C)O Z1259161655	COc1ccc(cc1)N(S(=O)(=O)c1cccc(c1)C(=O)Nc1ccccc1c1ccccc1)C Z26546362	O=C(C1CCN(CC1)c1ncnc2c1c(cs2)c1ccc(cc1)F)Nc1ccccc1O Z128098710	Fc1ccc(c(c1)Br)C(=O)Nc1cccnc1 Z102264662	CN(c1ccc(cn1)CNc1ncnc2c1scc2)C Z368587072	O=C(Nc1cc(C)c(cc1[N+](=O)[O-])C)CSc1nnc(s1)Nc1ccc(cc1)C Z19087107
O=C(Cc1ccccc1C)Nc1ccc(cc1)N1CCN(CC1)Cc1ccccc1 Z70838309	CN1CCN(CC1)CCc1cccc(c1)NC(=O)C1CC1c1ccc2c(c1)cccc2 Z1576075962	COc1ccc(cc1c1nnc(n1N)S)C Z56919230	O=C(NCC12CC3CC(C2)CC(C1)C3)COC(=O)C(NC(=O)c1ccccc1)Cc1ccccc1 Z18979407	C=CCOc1ccc(cc1)C(=O)C1=C(O)C(=O)N(C1c1cccs1)CCN1CCOCC1 Z56892918	S=C1NC(=O)/C(=C\c2ccc(o2)c2ccccc2F)/N1 Z64370401	Fc1ccc(cc1)c1nn(c(=O)o1)Cc1nc2c(s1)cccc2 Z134375960	CC(C(=O)Nc1ccc(cc1)C(=O)N)N1CCN(CC1)CCOc1ccccc1 Z52740722	[O-][N+](=O)c1ccccc1C(=O)Nc1ccccc1Oc1ccccc1 Z26826724	COc1ccc(cc1)OCCC(=O)Nc1c(C)[nH]nc1C(=O)N Z1155484125	COCCCCC(=O)O Z951402072	Fc1ccc(cc1)N(S(=O)(=O)c1cccc(c1)c1nnnn1C)C Z1265624832	Cc1nn2c(c1Cl)nc(c1c2cccc1)N1CCN(CC1)C1CCS(=O)(=O)C1 Z165240766	CCN(CCCNC(=O)Nc1ccc(cc1)S(=O)(=O)N)CC Z124014174	Nc1ccc(cc1)n1ncc2c1nc[nH]c2=O Z355423322	CCN(C1CCS(=O)(=O)C1)C(=O)CSc1nnc(s1)NC1CCCCC1 Z20176669
O=C(c1ccc(cc1)CN1C(=O)CNC1=O)Nc1ccccc1Cc1ccccc1 Z200007252	O=C(C1CCCN1C(=O)OC(C)(C)C)N1CCN(CC1)c1cnccn1 Z298680760	CCN(C1=CCCC1)C(=O)CSc1nc(N)nc(n1)N Z74321207	O=C(c1ccc(cc1)NS(=O)(=O)c1ccc2c(c1)OCCO2)NNC(=O)C12CC3CC(C2)CC(C1)C3 Z33332391	O=C1C(=C(C(N1CCCN1CCOCC1)c1ccccc1F)C(=O)c1ccco1)O Z56865722	S=C1NC(=O)C(=Cc2cccnc2)C(=O)N1 Z111666346	Clc1ccc2c(c1)oc(=O)n2Cc1onc(n1)c1ccco1 Z1116559686	O=C(Nc1cc(ccc1N1CCCCC1)C(=O)N)CCc1ccc(c(c1)Cl)C Z298624864	O=C(c1ccc(cc1)CS(=O)(=O)C)NCC1(CCCCC1)N1CCCCC1 Z26595847	[O-][N+](=O)c1cccc(c1)OCc1cc(=O)n2c(n1)cccc2 Z147726938	COCCN(CCN)C Z1262395930	CCCCNC(=O)CN1CCN(CC1)c1ncnc2c1ccc(c2)Cl Z127886298	O=C(c1sc(nc1C)c1cscc1)NCc1ccc(c(c1)F)N1CCOCC1 Z737623728	CC(CNCc1cn(nc1c1cc2c(o1)cccc2)c1ccccc1)O Z90527037	COC(=O)c1ccc2c(c1)c1CN(CCc1[nH]2)c1cn[nH]c(=O)c1Cl Z354353748	O=C(Nc1cc(C)ccc1C)Cc1scc(n1)COC(=O)c1ccc(cc1O)O Z25218783
COc1cc(ccc1OCc1ccccc1)CN(C(=O)c1cccc(c1)C#N)C Z70798340	CC(NS(=O)(=O)NC(C(=O)NCCc1c[nH]c2c1cccc2)C)C Z1873103489	OC(=O)C(=O)O.Fc1ccc(cc1)n1nc(c(c1C)CNCc1ccccc1)C Z90664554	COc1ccc2c(c1)ccc(c2)C1(C)NC(=O)N(C1=O)CC(=O)NCC12CC3CC(C2)CC(C1)C3 Z14196012	CC(COc1ccc(cc1)C(=O)C1=C(O)C(=O)N(C1c1ccc(cc1)O)CCCN1CCOCC1)C Z1213747368	NC(=O)C1CCN(CC1)CC(=O)c1c(C)[nH]c2c1cccc2 Z46204333	O=c1scnn1Cc1ncn(n1)c1ccccc1 Z1738061818	CN(Cc1cccc(c1)C(=O)N)CC1CCN(CC1)CC(O)C Z1139363852	O=C(c1oc2c(c1C)ccc1c2cccc1)NC1CCCCCC1 Z26421256	O=C(CSc1nnc([nH]1)c1ccccc1Br)NCCN1C(=O)CSC1=O Z25190853	COC(C(C(=O)O)O)C Z2182115573	S=C1NC(=O)C(=Cc2cn(nc2c2cc3ccccc3oc2=O)c2ccccc2)C(=O)N1.O=CN(C)C Z56870589	Nc1nsc(n1)N1CCN(CC1)c1nc(nc2c1c1CCCCc1s2)C1CC1 Z1379877728	O=C(C1CCCOC1)Nc1cc(F)ccc1C(=O)C Z1654168356	Cc1onc(c1CNc1ncnc2c1scc2)C Z838117528	Clc1ccc(c(c1)NC(=O)c1cnc2c(n1)cccc2)Sc1nncn1C Z73334503
COc1ccccc1NC(=O)C1CCN(CC1)C(=O)Nc1ccc(cc1OCc1ccccc1)C Z604383544	O=C(N1CCC(CC1)NC(=O)c1ccccn1)Nc1ccc(cc1)[N+](=O)[O-] Z448188356	OC(=O)C(=O)O.Cc1nc2n(c1CNCc1ccccc1)ccs2 Z104342548	O=C(Nc1cc(ccc1C)S(=O)(=O)N1CCCCC1)COC(=O)c1ccccc1SCC(=O)N1CCCC1 Z15705547	O=C1C(=C(C(N1CCCN1CCOCC1)c1ccccn1)C(=O)c1ccco1)O Z319609866	NC(=O)C1CCN(CC1)c1nc(C)nc2c1cc(s2)c1ccccc1 Z31237967	COc1cc(C(=O)OCc2nc3ccsc3c(=O)[nH]2)c(cc1OC)NC(=O)c1ccco1 Z54315751	O=C(CC1Oc2ccccc2NC1=O)OC(C(=O)Nc1ccc(cc1)C(=O)N)C Z66717756	O=C(c1ccc(cc1)S(=O)(=O)N1CCCC1)Nc1ccccc1C(C)(C)C Z26410249	NC(=O)C1CCN(C1)C(=O)Cc1coc2c1cc(C(C)C)c(c2)C Z438025440	NCCCCCOC Z951402068	CCc1ccc(cc1)NC(=O)C(OC(=O)c1cccc(c1)S(=O)(=O)N(c1ccc(cc1)C)C)C Z19261301	C=CCNC(=O)CN1CCN(CC1)c1ncnc2c1c1CCCc1s2 Z196153094	CN(Cc1ccc2c(c1)cccc2)CCC(=O)N1CCc2c1cccc2 Z220062742	Cc1ccc2n(c1)c(N)c(n2)c1ccccc1 Z85921037	N#CCCn1cc(c2c1cccc2)/C=C/C(=O)N1CCN(CC1c1ccccc1)C Z167221658
CCOc1cc(ccc1OCC)NC(=O)CN(Cc1ccc(cc1)C(=O)Nc1ccccc1)C Z50122977	O=C(C(N1CCN(CC1)Cc1csc2c1cccc2)C)N1CCCC1 Z195996468	OCCCNc1nc2c(s1)cccc2 Z56800652	CC(CC(=O)Nc1ccc(cc1)C(=O)COC(=O)CNC(=O)CC12CC3CC(C2)CC(C1)C3)C Z16831602	COc1ccc(cc1)C1N(CCCN2CCOCC2)C(=O)C(=C1C(=O)c1ccc(cc1)OC)O Z57218398	NC(=O)C1CCN(CC1)c1nc2c(n1CCSc1ncccn1)c(=O)[nH]c(=O)n2C Z239083136	N#Cc1c(NCc2cccnc2)n(C)c(=O)n(c1=O)C Z219102100	Cc1nc2ccccc2c(c1)C(=O)Nc1cc(ccc1N1CCCCC1)C(=O)N Z817571404	O=C(C(c1ccccc1)Sc1[nH]nc(n1)c1ccccc1)c1ccccc1 Z228592080	O=C(Nc1ccccc1Cl)CNc1cc(C(=O)N)c(cc1F)F Z1171352743	CC(CC(=O)O)N Z271099482	COc1ccc(cc1)N(S(=O)(=O)c1cccc(c1)C(=O)Nc1ccc(cc1F)Br)C Z30824740	Cc1ccc(cc1)c1csc2c1c(ncn2)N1CCN(CC1)C(=O)Cc1scc(n1)C Z128121862	COc1ccc(cc1OCC1CCCO1)Nc1ccc2n(n1)nnn2 Z397784354	OC(=O)CCc1c([nH]c2c1cccc2)c1ccc(cc1)F Z104378210	Clc1ccc(cc1)c1sc2c(c1)ncnc2Sc1nnc(o1)CN1CCCCCC1=O Z64648322
CSCc1c(oc2c1cccc2)C(=O)Nc1cccc(c1)S(=O)(=O)Nc1ccccc1OC Z30003393	OCC1CCN(CC1)c1ccccc1NC(=O)Cc1cccnc1 Z1543077264	CCc1ccc(cc1)C(=S)N Z57989304	COc1ccc(cc1S(=O)(=O)N)NS(=O)(=O)c1cccs1 Z45595260	COc1ccc(cc1)C(=O)C1=C(O)C(=O)N(C1c1ccccn1)CCCN1CCOCC1 Z317045584	Cc1nc(N2CCN(CC2)c2ncccc2C(=O)N)c2c(n1)sc1c2CCC1 Z954439172	COc1cc(CNC(=O)CCc2c(C)nc([nH]c2=O)N2CCOCC2)ccc1OCc1ccccc1 Z220379756	COc1ccc(cc1)N(Cc1ccc(cc1)C(=O)N)Cc1ccc(cc1)C(=O)N Z220634706	O=c1cc(CN2CCC(CC2)NS(=O)(=O)C)c2c(o1)cc(c(c2)C)C Z216811320	NC(=O)COC(=O)C12CC3CC(C1)CC(C2)(C3)c1ccc(c(c1)C)C Z15746780	NCCOCC(=C)C.Cl Z1428159821	COc1ccc(cc1)N(S(=O)(=O)c1cccc(c1)C(=O)Nc1ccc(cc1)n1cnnn1)C Z26552695	O=C(C1CC(=O)N(C1)C1CCCC1)N1CCN(CC1)c1ncnc2c1cnn2C Z238098918	CCOC(=O)c1sc(=S)n(c1N)C=C Z56836681	OCC1(CCCC1)Nc1ncnc2c1scc2C Z1837062998	O=C(Nc1sc2c(n1)c(F)c(c(c2)F)F)CSc1nnc(s1)NCc1ccco1 Z92657468
O=C(c1ccc(cc1)NS(=O)(=O)c1ccc(c(c1)C)F)NCc1ccccc1n1cccn1 Z900015710	CC1CCN(C1)c1ccc(cc1)NC(=O)N(Cc1cnccn1)C Z1226940548	FC(c1nnc2n1nc(NCC1COCC1)cc2)(F)F Z397850000	COc1cc(CCN2CC(CC2=O)C(=O)OCC(=O)Nc2c(CC)cccc2CC)ccc1OC Z25165371	CCCOc1ccc(cc1)C(=O)C1=C(O)C(=O)N(C1c1ccccc1F)CCCN1CCOCC1 Z56864455	O=C1NC(=S)NC(=O)C1=Cc1ccc(s1)c1ccccc1 Z227830918	Cc1c(NCC2CCOC2)nc(nc1C)c1cccnc1 Z1272236890	COCCNC(=O)CSc1ccccc1C(=O)Nc1ccc(cc1)C(=O)N Z30240677	Cc1csc(n1)NC(=O)c1cc(ccc1C)S(=O)(=O)Nc1ccccc1C Z212682426	O=c1cc(NCC2(CCC2)c2ccccc2)nc2n1cccc2 Z229196586	COS(=O)(=O)OC Z1258948216	Clc1cccc(c1)S(=O)(=O)N(c1ccccc1C(=O)N)C Z45599349	O=C(Nc1ccccc1Cl)CN1CCN(CC1)c1ncnc2c1scc2 Z196135662	COc1ccc(cc1)CC(=O)NCCNC(=O)c1ccc(c(c1)F)C Z288647076	OC(=O)c1cnc2n(c1C)c1ccccc1n2 Z235342045	O=C(OC(C(=O)NCc1ccco1)C)CNC(=O)c1ccccc1C Z25428341
CC(=O)Nc1ccc(cc1)NC(=O)c1cn(nc1c1ccc(cc1)Cl)Cc1ccccc1 Z60314926	N#CC(C1CC1)(NC(=O)CNc1cccnc1c1ccccc1)C Z1513881484	Nc1c(N2CCNCC2)c(=O)n(c(=O)n1C)C.Cl Z104442664	COc1ccc(cc1)NC(=O)CC12CC3CC(C1)CC(C2)(C3)CC(=O)Nc1ccc(cc1)OC Z56780922	COc1ccc(cc1F)C(=O)C1=C(O)C(=O)N(C1c1cccc(c1)O)CCCN1CCOCC1 Z57784140	COc1c(Br)cc(cc1OC)C=C1C(=O)NC(=S)NC1=O Z57119063	Cc1c(NCCOc2cccnc2)nc(nc1C)c1cccnc1 Z1272399631	O=C(c1cc(nc2c1cccc2)c1cccnc1)Nc1ccc(cc1)C(=O)N Z30242220	OCC1(C)CCCC1NC(=O)c1ccc(c(c1)c1ccccn1)OC Z1515775509	O=C(NC(C(=O)N)C(=O)N)COc1ccc(cc1)C(=O)c1ccccc1 Z237710046	OC(=O)[C@@H]1C[C@H]1C(=O)O Z1889917373	OCCCCN1CCN(CC1)c1ncnc2c1ccc(c2)Cl Z1262401217	Cc1ccc(cc1)C(=O)NNC(=O)c1ccc(cc1)S(=O)(=O)N1CCCC1 Z29013546	CCOC(=O)CN(Cc1occ(c(=O)c1)OC)Cc1ccccc1 Z1385118955	CC1CCc2c(C1)c1cc(ccc1[nH]2)C(=O)NC1CC1 Z30839880	N#Cc1c(NC(=O)c2cnc3c(n2)cccc3)sc2c1CCCCC2 Z73258168
CNS(=O)(=O)c1ccc(cc1)CCC(=O)Nc1ccccc1Cc1ccccc1 Z200005736	O=C(Nc1ccc(cc1)N1CCCC1=O)CN1CCN(CC1)Cc1cscc1 Z126483374	O=C(Nc1c(Cl)cccc1Cl)CCSc1ncccn1 Z220145372	CC(N(C(=O)COC(=O)/C=C/c1ccc(cc1)S(=O)(=O)N1CCCCCC1)Cc1ccccc1)C Z16554644	CCCCOc1ccc(cc1)C1N(CCN2CCOCC2)C(=O)C(=C1C(=O)c1ccc(cc1)Cl)O Z57329406	C=CCOc1cccc(c1)/C=C/1\Oc2c(C1=O)ccc(c2)O Z196386212	Cc1nc(nc(c1C)NCC(c1cscc1)O)c1cccnc1 Z1272427263	NC(=O)c1ccc(o1)CNC1CCCCCC1 Z1328631841	CCc1ccccc1n1c(SCCS(=O)(=O)C)nc2c(c1=O)cccc2 Z114213176	OC(=O)CCc1ccc(cc1)S(=O)(=O)Nc1ccc2c(c1)nc([nH]2)c1ccc(cc1)F Z738131896	CCN1CCC(C1)N Z2309761486	N#C/C(=C/c1ccc(o1)c1ccccc1Cl)/C(=O)Nc1cccc2c1cccn2 Z46080221	Fc1cccc(c1)C(c1nccn1C)NCc1csc(n1)c1cscc1 Z823384788	Fc1ccc(c(c1)C(=O)OCc1snc(n1)C(C)C)C Z1688709469	COC(=O)CCNc1ncnc2c1scc2 Z196128156	FC(Oc1cccc(c1)C(=O)CSc1nccn1Cc1ccccn1)F Z1238940565
O=C(CN1C(=O)COc2c1cccc2)Nc1cccc(c1)S(=O)(=O)NCc1ccco1 Z30002307	CCCn1nnnc1CN1C(=O)NC(C1=O)Cc1c[nH]c2c1cccc2 Z97249076	O=C(N1CCc2c1ccc(c2)S(=O)(=O)N(C)C)C1CCN(CC1)C(=O)C(C)C Z287722698	CCOc1cc(ccc1OCC)NC(=O)CN(C(=O)/C=C/c1ccc(cc1)S(=O)(=O)N1CCCCCC1)C Z26940217	CC1OC(C)CN(C1)C(=O)c1ccc(cc1)NC(=O)C1=COCCC1 Z1151325527	NC(=O)C1OCCN(C1)c1nc(nc2c1c1CCCCc1s2)C1CC1 Z961147958	N#Cc1c(NCCOc2ccc3c(c2)CCC(=O)N3)nc2n1cccc2 Z1642703714	NC(=O)c1cccc(c1)CNCc1cscc1 Z355495032	Cc1ccccc1COC(=O)/C(=C\c1ccccc1)/n1nnnc1C Z25422427	O=C(c1ccc2c(c1)cc[nH]2)NCc1cccc(c1)C(=O)O Z1444933367	OC(=O)CSCC(=O)O Z1259163773	N#Cc1ccccc1COC(=O)c1cccc(c1)S(=O)(=O)N(c1ccccc1)C Z18870050	C1CCc2c(C1)c1c(s2)ncnc1N1CCN(CC1)Cc1csc(n1)c1cscc1 Z220601418	O=C(Cc1noc2c1cccc2)NCc1ccc(cc1)N1CCCC1=O Z109730156	Fc1ccc(cc1)n1ncc2c1ncnc2S Z220564244	O=C(c1sc2c(c1Cl)cccc2)N1CCCN(CC1)c1nnc(s1)C(F)(F)F Z1802731698
C/C=C/c1ccc(c(c1)OC)OCC(=O)Nc1cccc(c1)S(=O)(=O)NCc1ccco1 Z30001749	O=C(CN1CCc2c1cccc2)Nc1cnc2c(c1)cccc2 Z606366038	Sc1ccc(cn1)Cl Z2238935018	COc1ccc(cc1)C12CC3CC(C1)CC(C2)(C3)C(=O)NCc1ccc2c(c1)OCO2 Z108620964	Clc1ccc(cc1)C1N(CCCN2CCOCC2)C(=O)C(=C1C(=O)c1ccc(cc1)C)O Z57239903	CCOc1ccc2c(c1)nc([nH]2)SCC(=O)N1CCCC(C1)C(=O)N Z223458276	OC[C@H]1O[C@H]([C@@H]([C@H]1O)O)n1ccc(nc1=O)N Z1522566619	NC(=O)NC(C(=O)Nc1ccc(cc1)C(=O)N)C Z30241871	O=C(c1ccc2c(c1)Cc1c2cccc1)Cn1cnc2c(c1=O)ccs2 Z650559166	COc1ccc(cc1)n1ccc(n1)C(=O)Nc1ccc2c(c1)c(=O)[nH]cn2 Z934846394	CCC(C(CN)O)CC Z1020680132	Cc1ccc(cc1)N(S(=O)(=O)c1cccc(c1)C(=O)Nc1cccc(c1)C(=O)NC1CC1)C Z119829518	O=C(Nc1ccc(cc1)F)CN1CCN(CC1)C(=O)CCn1c(S)nnc1c1ccc(cc1)C Z91077093	c1ccc(cc1)C(c1cc2c(o1)cccc2)Nc1ccc2n(n1)nnn2 Z220425236	CCCNC(=O)c1ccc2c(c1)c(C)c([nH]2)C Z33029654	O=C(c1cc(ccc1Br)S(=O)(=O)NCC1CCCO1)Nc1ccc2c(c1)[nH]c(=O)[nH]2 Z142695972
O=C(c1ccc2c(c1)nc(n2c1ccccc1)C)NCc1nnc2n1cccc2 Z70902505	CC1CCCN(C1)CCCNC(=O)CCc1cc2ccccc2[nH]c1=O Z1558889900	Clc1ccc(cc1)C(c1ccccc1)N.Cl Z367452252	COc1ccc(cc1)C(c1ccccc1)NC(=O)C(NC(=O)C12CC3CC(C2)CC(C1)C3)C Z252857050	CCOc1cc(/C=C/C(=O)C2C(=O)OC(=CC2=O)C)ccc1OCC(=O)N1CCOCC1 Z46056720	NC(=O)C1CCN(CC1)c1nc2c(n1CCSc1nc3c(o1)cccc3)c(=O)[nH]c(=O)n2C Z239546962	CCC(CN(Cc1ccc2c(c1)cccc2)C)O Z1142833920	OC(=O)CCSCc1ccc(cc1)C(=O)N Z165962784	O=C1N(CC(=O)N2CCn3c2nc2c3cccc2)C(=O)C2C1CCCC2 Z56973984	CCc1ccc(cc1)c1noc(n1)Cn1c(=O)onc1c1cccnc1 Z978855332	OC(=O)CC(C(=O)O)N Z1270358398	NC(=O)c1cc2c(s1)c1c(s2)cccc1 Z116821686	O=C(Nc1ccc2c(c1)OCO2)CN1CCN(CC1)c1ncnc2c1cnn2C Z238829874	CC(c1ccn(n1)CCN1CCCCC1)O Z1882168598	OCCN1CCN(CC1)c1ncnc2c1scc2 Z196120644	COCc1nc(NCC(c2ccc(cc2)OC)N2CCOCC2)c2c(n1)scc2c1ccccc1 Z966894738
O=C(c1ccc2c(c1)c(C)c([nH]2)C)Nc1cccc(c1)S(=O)(=O)NCc1ccco1 Z30001267	O=C(CN(C(=O)CCn1ccc2c1cccc2)C)Nc1ccc(cc1)Cl Z101445240	Sc1nc2c(n1c1ccccc1)cccc2 Z56804752	CCOC(=O)c1c(NC(=O)COC(=O)C23CC4CC(C2)CC(C3)(C4)Cl)sc(c1C)C(=O)N(CC)CC Z19242818	COc1cc(ccc1OC)C(=O)C1=C(O)C(=O)N(C1c1ccco1)CCCN1CCOCC1 Z316169370	O=C(c1ccc(cc1)Oc1cccnc1)Nc1nccc2c1cncc2 Z1872520745	CCOCCn1ccc2c(c1=O)cc(c(c2)OC)F Z1642867187	COCCC(NC1CCCCC1C(=O)N)C Z1712408465	N#CC1(CCCC1)NC(=O)CN1C(=O)NC2(C1=O)CCc1c2cccc1 Z50921127	Fc1ccc(cc1)n1nc(c2c1CCC2)C(=O)Nc1cccc(c1)C(=O)N Z225224424	COCC(CN)OC.Cl Z1820007612	Cc1ccc(cc1)N(S(=O)(=O)c1cccc(c1)C(=O)Nc1ccc2c(c1)C(=O)N(C2=O)C)C Z27627456	O=S(=O)(c1cccs1)NC1CCN(CC1)c1nnnn1c1ccccc1 Z212146378	CCNC(=O)NC(=O)C(N1CCC(CC1)CCc1ccc(cc1)O)C Z280117678	Fc1ccc(cc1)n1ncc2c1nc[nH]c2=O Z85923396	O=C(c1[nH]c(c(c1C)C(=O)C)C)NCC1CCCN(C1)Cc1cccs1 Z955770560
COc1ccc(cc1)c1cc(ccc1OC(F)F)NC(=O)CCC(=O)c1ccc(s1)C Z70775230	CC(n1cnc2c1cccc2)C(=O)NC(c1ccccc1)C1CC1 Z383178620	O=C(c1ccc(s1)C(=O)O)NC1CCOCC1 Z738562010	COc1cc(C(=O)OCC(=O)NC23CC4CC(C3)CC(C2)C4)c(cc1OC)NC(=O)c1cccs1 Z19299856	COc1cccc(c1)C1N(CCCN2CCOCC2)C(=O)C(=C1C(=O)c1ccco1)O Z57238746	CC(C(=O)Nc1ccccc1N1CCC(CC1)C(=O)N)SCc1[nH]c(=O)c2c(n1)sc(c2C)C Z972380286	C[C@@H](OC(=O)c1cc(F)ccc1F)CC(=O)OC Z1679009627	Cc1ccc(cc1OCCCC)C(=O)N Z1381484851	COc1cc(C#N)ccc1OC(=O)c1ccc2c(c1)c1CC(C)CCc1[nH]2 Z26990695	NC(=O)C1CCN(C1)C(=O)NC(c1ccc2c(c1)CCCC2)C Z449047312	CCOC(=O)C(N)C.Cl Z803145570	CN(S(=O)(=O)c1cccc(c1)n1cnnn1)c1cccnc1 Z1190187563	Cc1scc(n1)c1cn(c(c1)C(=O)NCc1ccc(nc1)N1CCOCC1)C Z231311194	Cc1cccc(c1)C(N1CCOCC1)CNc1ccc2n(n1)nnn2 Z397881504	Fc1ccc2c(c1)c(c[nH]2)C1CCNCC1 Z2092368820	O=C(N(Cc1ccco1)Cc1ccccc1)CSc1nnc(s1)NCc1ccco1 Z98445196
CC(=O)Nc1cc(ccc1F)NS(=O)(=O)c1ccc2c(c1)c1ccccc1n2C Z605853908	CC1OC(=O)C(C1)N1CCN(C(C1)C)CC(c1ccccc1)O Z1139284948	CC(Sc1nnc(s1)S)C Z57040486	COc1ccccc1NC(=O)c1ccc(cc1)NC(=O)COC(=O)C12CC3CC(C2)CC(C1)C3 Z19815348	O=C1C(=C(C(N1CCN1CCOCC1)c1ccco1)C(=O)c1ccco1)O Z57217687	CC(NC=C1C(=O)NC(=S)NC1=O)CCc1ccccc1 Z87010070	COC(=O)C[C@H](OC(=O)c1ccc(cc1F)F)C Z1679010201	OCC(CC(C)C)NCc1ccc(cc1)C(=O)N Z823500146	Cc1cccc(c1C)N1CCN(CC1)C(=O)c1oc2c(c1C)cccc2 Z26848635	O=C(c1ccc([nH]c1=O)C)NCc1csc2c1cccc2 Z653906140	NCCSCC=C.Cl Z1262237162	O=C(c1c[nH]c2c1cccc2)Nc1cccc(c1)S(=O)(=O)N(c1ccccc1)C Z87583390	Cc1cc(C)cc(c1)C(=O)NCC(=O)N1CCC(=CC1)c1c[nH]c2c1cccc2 Z229665398	CC(NC(=O)c1cccc2c1cc[nH]2)CC(c1ccccc1)O Z1413228845	CN(CCNc1nc(C)nc2c1c1CCCCc1s2)C Z31223514	O=C(N1CCN(CC1)Cc1ccc(s1)Cl)CSc1nnc(s1)NCc1ccco1 Z209249112
COc1cc(ccc1OCc1ccccc1)CN(C(=O)Cc1ccc(cc1)Br)C Z70797718	O=C(C1CC1c1cccnc1)N1CCCN(CC1)Cc1ncsc1 Z1069956608	O=C(c1ccc2c(n1)cccc2)NCc1cccnc1 Z30172924	CC(C12CC3CC(C2)CC(C1)C3)NC(=O)COC(=O)CNC(=O)c1ccc(cc1)c1ccccc1 Z19136280	CCCOc1ccc(cc1)C1N(CCCN2CCOCC2)C(=O)C(=C1C(=O)c1sc(nc1C)C)O Z57458485	NC(=O)C1CCN(CC1)c1ncccc1CNc1nc(C)cnc1C Z1687485507	COC(=O)C[C@H](OC(=O)c1ccc(c(c1)F)F)C Z1679012435	O=C(OC(C)(C)C)NCc1ccc(cc1)C(=O)N Z116821840	O=C(c1cc2ccccc2oc1=O)NC(c1ccccc1)c1ccccc1 Z26725615	O=C(c1c(C)oc2c1c(=O)n(cn2)C)NCC1(CC1)c1ccccc1 Z226324382	CC(CC(=O)C)N.Cl Z57329385	COc1cc(ccc1OC)N(S(=O)(=O)c1cccc(c1)C#N)C Z840858290	Fc1ccc2c(c1)[nH]cc2C1=CCN(CC1)C(=O)CNC(=O)c1ccco1 Z651864760	O=C(C1CC1)Nc1cccc(c1)CNC(=O)c1ccc2c(c1)nc[nH]2 Z200028774	O=c1[nH]cnc2c1[nH]cc2c1ccccc1 Z1509210500	O=C(NCC(=O)Nc1c(C)cccc1C)COC(=O)Cc1coc2c1ccc(c2)O Z17545709
O=C(CC(c1ccccc1)c1ccccc1)Nc1ccc(cc1)Oc1ncccn1 Z605662438	O=C(c1ccc(cc1)n1cnnn1)Nc1ccc(cc1)N1CCCCCC1 Z88245608	Sc1nnc(s1)NC1CC1 Z85934877	COc1ccc(cc1)CCn1c(C)cc(c1C)C(=O)COC(=O)C12CC3CC(C1)CC(C2)(C3)O Z25059906	O=C(C1=COCCO1)Nc1sc(c(c1C(=O)N1CCOCC1)C)c1ccccc1 Z28006307	NC(=O)C1CCN(CC1)c1nc2c(n1CCCSc1ncccn1)c(=O)[nH]c(=O)n2C Z239083080	COC(=O)C[C@H](OC(=O)c1cccc(c1)C)C Z1679016601	CCCN1CCc2c(C1)sc(c2C(=O)N)N Z1262246156	O=C(c1cccc(c1)n1cnnn1)NC(c1ccccc1)c1ccccc1 Z26725115	Clc1ccc(c(c1)OCCn1cnc2c(c1=O)scc2)C(=O)N Z1262269382	CCC(C(=O)O)SC Z1483951258	Cc1ccc(cc1)N(S(=O)(=O)c1cccc(c1)C(=O)OCc1cccc(c1)Cl)C Z19262310	Fc1ccc(cc1)S(=O)(=O)N1CCCN(CC1)c1ncnc2c1c1CCCCc1s2 Z128181240	O=C(N1CCCC1)CN1CCC(CC1)Nc1ccc2n(n1)nnn2 Z909619928	Fc1ccc2c(c1)[nH]cc2C1CCNCC1 Z1266933815	CCN(C1CCS(=O)(=O)C1)C(=O)CSc1nc(c([nH]1)c1ccccc1)c1ccccc1 Z20128362
Cc1ccn2c(c1)nc(c2NC(=O)c1cccc(c1)S(=O)(=O)N1CCOCC1)c1ccc(cc1)F Z70852983	O=C1C(CCCN1c1ccccc1)Nc1cnccn1 Z1205181671	COc1cc(ccc1OC)c1nn(cc1CNCc1ccccc1)c1ccccc1.Cl Z56964489	CC(=O)NC12CC3CC(C1)CC(C2)(C3)C(=O)OCC(=O)N(CCc1ccccc1)CCc1ccccc1 Z25486317	COc1cc(ccc1OC)C(=O)C1=C(O)C(=O)N(C1c1ccc(o1)C)CCN1CCOCC1 Z316094148	NC(=O)C1CCCN(C1)C(=O)c1cc2c(s1)c1c(s2)cccc1 Z117134634	CC(N1C(=O)c2c(C1=O)cccc2)C(=O)Nc1ccc(cc1)F Z18271583	O=C(NC(C(=O)O)C(C)C)/C=C/c1ccc(cc1)C(=O)N Z234893925	CCC(c1ccccc1N1CC(CC1=O)C(=O)NCCC1=CCCCC1)C Z26471549	Cc1ccn2c(c1)nc(cc2=O)COc1ccccc1F Z26340015	NCC(c1nnn[nH]1)C.Cl Z1675167186	COc1cc(ccc1OC)C=C1C(=O)NC(=S)NC1=O Z57119006	CCOC(=O)C1=C(COC(=O)c2cc(nn2c2ccccc2)c2cccs2)NC(=O)NC1 Z150086668	NC(=O)CC(C1CCOCC1)NCc1ccc(cn1)C Z1607909040	Cc1[nH]nc(c1CNc1ncnc2c1scc2)C Z968697952	O=C(C1CCN(CC1)C(=O)c1cc(ccc1C)S(=O)(=O)NCc1ccccc1)Nc1ccccc1 Z102735378
Brc1cccc(c1)n1nnc(c1)C(=O)Nc1cccc(c1)c1n[nH]c(n1)C Z605713372	Oc1ccc2c(c1)O/C(=C/c1cc3ccccc3nc1N1CCOCC1)/C2=O Z196386114	Nc1nc(SCc2onc(n2)c2cccs2)nc(n1)N Z213829948	O=C(C(OC(=O)c1ccc(cc1)OCC(=O)N1C(C)CCCC1C)C)Nc1cccc(c1)C(=O)C Z16399604	CCOc1ccc(cc1)C(=O)C1=C(O)C(=O)N(C1c1ccccn1)CCCN1CCOCC1 Z319216950	S=C1NC(=O)C(=Cc2cn(nc2c2cccs2)c2ccccc2)C(=O)N1 Z56787341	Fc1ccc(cc1)C1NC(=O)c2c(N1C)cccc2 Z48987103	NC(=O)C1CCCN1CCc1cccs1 Z1127166521	O=Cc1c(OCc2cc(=O)n3c(n2)ccc(c3)C)ccc2c1cccc2 Z26336968	O=C(Cn1ncc2c1cccc2)Nc1ccc(c(c1)C(=O)O)C Z1445555213	OC(=O)C[C@@H](C(=O)O)N Z1270403519	C=CCN(S(=O)(=O)c1cccc(c1)C(=O)OCc1cc(=O)oc2c1c1ccccc1cc2)c1ccc(cc1)Cl Z19367226	CNC(=O)C1CN(Cc2csc(n2)c2cccs2)c2c(O1)cccc2 Z106804000	O=C(COc1ccc(cc1)N1CCCC1=O)NNC(=O)c1ccco1 Z119006042	O=c1[nH]cnc2c1n[nH]c2c1ccccc1 Z2235078164	CN1CCCCC1C(=O)NCC1CCCN(C1)Cc1cccs1 Z1171712652
O=C(c1ccc(cc1)n1cccn1)N1CCN(CC1)S(=O)(=O)c1ccc(cc1)C(C)(C)C Z70181487	C/C=C/c1ccc(c(c1)OC)OCC(=O)NCCc1c[nH]c2c1cccc2 Z26394373	O=C(NC(C)(C)C)CSc1nnc(o1)c1ccccc1C Z17629608	CCOC(=O)C1CCN(CC1)C(=O)COC(=O)c1ccccc1SCC(=O)NC12CC3CC(C2)CC(C1)C3 Z15704913	C=CCOc1ccc(cc1)C1N(CCN2CCOCC2)C(=O)C(=C1C(=O)c1ccc(cc1)OCC)O Z57458172	CCc1sc2c(c1)c(ncn2)N1CCCC1C(=O)N Z285797086	FC(Oc1ccc(cc1)C1NC(=O)c2c(N1C)cccc2)F Z48987140	CN(CCCNCc1cccc(c1)C(=O)N)C Z1162952074	O=C(CN(S(=O)(=O)c1ccccc1)C1CCCCC1)Nc1cccc(c1)Br Z26065265	O=C(c1cc2c(s1)CCCC2)Nc1c(C)[nH]nc1C(=O)N Z1155483062	CCCNCCN(C)C Z138446252	CCOc1ccc(cc1)N(S(=O)(=O)c1ccc(c(c1)C(=O)OCC(=O)c1c[nH]c2c1cccc2CC)C)C Z19104027	O=C(c1c[nH]c(c1)C(=O)N1CCCC1)CN1C(=O)N(C(=O)C1=O)Cc1ccco1 Z134439454	Cc1cccn2c1nc(c2)CCNc1ccc2n(n1)nnn2 Z1324016043	Cc1ccc2c(c1)[nH]cc2C1CCNCC1 Z1263529605	O=C(N1CCN(CC1)Cc1cccc2c1cccc2)CCCn1cnc2c1c(=O)n(C)c(=O)n2C Z91060872
COc1cc(ccc1OCc1ccccc1)CN(C(=O)c1ccc(cc1)NC(=O)C)C Z70797514	COc1ccc(cc1)C(CN1CCC(CC1)Cc1cccnc1)C Z1632801021	COc1ccccc1C(NC(=O)c1ccc(nc1Cl)Cl)C Z850635520	COc1ccc(cc1)NC(=O)C(C12CC3CC(C2)CC(C1)C3)C(=O)Nc1ccc(cc1)OC Z56794844	O=C1C(=C(C(N1CCCN1CCOCC1)c1ccco1)C(=O)c1ccco1)O Z56865661	Oc1nc2ccccc2cc1/C=C/1\Cc2c(C1=O)cccc2O Z315929872	O=C1N(Cc2ccco2)C(Nc2c1cccc2)c1cccs1 Z54226852	O=C1NCCN(C1)Cc1ccc(cc1)C(=O)N Z195604434	Cc1ccc(c(c1)S(=O)(=O)N(Cc1ccco1)Cc1ccccc1)C Z25970726	O=C1c2ccccc2N(C1=O)CCOc1cccc2c1cccc2 Z787344016	CCC(C(C)C)N.Cl Z823287438	CCc1ccccc1NC(=O)c1cccc(c1)S(=O)(=O)N(c1ccc(cc1)C)C Z29649731	CC1CCCN(C1)Cc1csc(n1)NC(=O)C1CC(=O)N(C1)c1c[nH]nc1 Z1334985479	OCC1(COCC1)NCC(c1cccc(c1)Cl)C Z1784078447	C1CCC2C(C1)CN(CC2)c1ncnc2c1scc2 Z196130786	CCN(C1CCS(=O)(=O)C1)C(=O)CSC1=Nc2ccccc2C2N1N=CC2 Z25589614
CCn1nc(C(=O)Nc2ccc(cc2)N2CCN(CC2)Cc2ccccc2)c2c(c1=O)cccc2 Z70837276	COC(=O)C1(CC1)CN1CCN(CC1)CC(=O)NC1CC1 Z1934620600	COc1cc(ccc1OC(F)F)C(=O)COC(=O)c1cc(Cl)c(c(c1)OC)OC Z17148238	COc1ccc(cc1S(=O)(=O)N1CCCCC1C)C(=O)NNC(=O)CC12CC3CC(C2)CC(C1)C3 Z28743355	CCOc1ccc(cc1)C1N(CCCN2CCOCC2)C(=O)C(=C1C(=O)c1sc(nc1C)C)O Z57100322	O=C(Nc1sc2c(c1C(=O)N)CCC2)CN1CCN(CC1)c1ncccn1 Z46211661	O=C1C=CC(=O)N1c1ccc2c(c1)cccc2 Z56755395	COC(=O)CCCN(S(=O)(=O)c1ccc(cc1)C(=O)N)C Z240303606	O=C(CN(S(=O)(=O)c1ccccc1)Cc1ccco1)Nc1cccc(c1)I Z25957299	CCc1cccc(c1)NC(=O)CNc1cc(C(=O)N)c(cc1F)F Z1171352725	OC(=O)COCC(=O)O Z57965384	O=C(c1cccc(c1)S(=O)(=O)N(c1ccccc1)C)NCCCn1ccc2c1cccc2 Z32812132	[O-][N+](=O)c1ccc2c(c1)nc(o2)Cn1c(=O)onc1c1cnccn1 Z1362321399	COc1ccc(cc1)CC(c1ccc(cc1)OC)NCc1ccncc1 Z90622422	N1CCC(CC1)c1c[nH]c2c1cccc2 Z220564202	Oc1nc(SCc2oc(c(n2)C)c2ccc(cc2)Cl)nc(c1)C1CC1 Z1818891940
Fc1ccc(cc1)COc1ccccc1C(=O)Nc1cccc(c1)S(=O)(=O)N1CCOCC1 Z30001059	Cc1ccc(cc1)NC1CCN(CC1)C(=O)CCc1cncc(c1)F Z1591158553	O=C1Nc2c(C1)cc(cc2)Cl Z256709066	COc1ccc(cc1)C12CC3CC(C1)CC(C2)(C3)C(=O)NCCc1ccc2c(c1)OCCO2 Z109086484	C=CCOc1cccc(c1)C1N(CCCN2CCOCC2)C(=O)C(=C1C(=O)c1cccs1)O Z317045742	NC(=O)C1CCCN(C1)c1ncnc2c1c1CCCCCc1s2 Z31182261	OC(=O)C1CN(C(=O)C1)c1ccccc1 Z57472940	Cc1noc(n1)CNc1ccc(c(c1)Cl)C(=O)N Z397960856	O=C(NC1CCCCC1)COC(=O)/C(=C\c1ccccc1)/n1nnnc1C Z25422679	O=C(c1nn(C)c(=O)c2c1cccc2)NCc1ccc(cc1)C(=O)O Z85879908	NCC(C(C)C)(O)C Z1020680120	O=C1NC(=O)C(=Cc2ccc3c(c2)cccn3)C(=O)N1 Z57969961	COc1ccc2c(c1)c(c[nH]2)C1=CCN(CC1)C(c1onc(n1)C(C)C)C Z573337188	CCN(c1ccc(cc1)C(=O)NNc1ncnc2c1[nH]cn2)C(C)C Z1250976827	Fc1cc2ncn(c2cc1F)c1ncnc2c1scc2 Z285574264	CC(c1ccc(cc1)CNC(=O)C1=NN(C(C1)C(=O)N)c1ccccc1)O Z827247084
O=C(c1cccc(c1)NC(=O)c1cnoc1C)Nc1ccc2c(c1)Cc1c2cccc1 Z605949808	O=C(CCc1c[nH]c2c1cccc2)NCCC1=CCCCC1 Z69092063	CCCc1nc(c(o1)CN)C.Cl Z2197092812	O=C(CNC(=O)C12CC3CC(C2)CC(C1)C3)OCC(=O)N1c2ccccc2Sc2c1cccc2 Z15488270	CCOc1cccc(c1)C1N(CCCN2CCOCC2)C(=O)C(=C1C(=O)c1ccco1)O Z57789781	CC(Cc1nnc(o1)C(N1CCN(CC1)c1ncccc1C(=O)N)C)C Z1176314016	CN1C(NC(=O)c2c1cccc2)c1ccc(cc1)n1cncc1 Z94795647	NC(=O)c1ccc(cc1)CNCc1cccs1 Z90573656	CCn1c(NC(=O)CCn2c(=O)oc3c2cccc3)nc2c1cccc2 Z167284996	NC(=O)c1ccc(c(c1)NC(=O)C1(CC1)Oc1ccccc1F)Cl Z1993923437	CC(CN)CC(O)C Z1251171298	N#CCCCOc1cccc(c1)/C=C\1/C(=O)NC(=O)c2c1cccc2 Z1029486094	CC(COc1ccc(cc1)c1nn(cc1C=C1C(=O)NC(=O)NC1=O)c1ccccc1)C Z56812585	O=C(Nc1ccc(cc1Cl)Cl)CSc1nnc(n1C)C Z24308917	Oc1ccc(cc1)n1cnc2c1cccc2 Z1318268952	CCN(C1CCS(=O)(=O)C1)C(=O)CSc1nnc(s1)NC1CC1 Z74573209
COc1cc(ccc1OCc1ccccc1)CN(C(=O)/C=C/c1nc2c(s1)cccc2)C Z70798561	Cc1ncc(nc1)C(=O)N1CCCC1C(=O)Nc1cc(Cl)cc(c1)Cl Z364730416	N#CCc1n[nH]c(c1C#N)N Z56779118	Cc1ccc(cc1)C12CC3CC(C1)CC(C2)(C3)C(=O)N1CCN(CC1)C(=O)c1ccccc1 Z26980177	CC(Oc1ccc(cc1C)C(=O)C1=C(O)C(=O)N(C1c1ccc(cc1)O)CCCN1CCOCC1)C Z57782357	CCOc1ccc(cc1Br)NS(=O)(=O)c1ccc(c(c1)NN=C1C(=O)NC(=S)NC1=O)Cl Z55386516	O=C1NC2(CCC(=O)N2c2c1cccc2)C(=O)O Z118438350	CC1CC1C(=O)NCc1cccc(c1)C(=O)N Z343584842	O=C(Nc1ccccc1Cc1ccccc1)Cc1ccc2c(c1)OCCO2 Z26762252	O=C(CN1C(=O)NC2(C1=O)CCc1c2cccc1)Nc1ccccc1 Z14184204	CCC(C(C)C)CN Z1250132818	N#C/C(=C/c1ccc(o1)c1ccc(cc1Cl)Cl)/C(=O)Nc1cccc2c1cccn2 Z56798655	C=CCn1c(S)nnc1c1sc(nc1C)NC(=O)CNC(=O)c1cc(C)cc(c1)C Z288909788	O=C(Cc1coc2c1cc1CCCc1c2)Nc1cnc2c(c1)cccc2 Z240712982	Clc1ccc(c(c1)Cl)c1[nH]c2c(c1c1ncc[nH]1)cccc2 Z203982424	O=C(Nc1ccccc1)CSc1nnc(s1)NCc1ccco1 Z92657329
O=C(Nc1cccc(c1)S(=O)(=O)NCc1ccco1)CCOc1cc(C)ccc1C Z30003262	COC(=O)N1CCC(CC1)NC(=O)Cn1cc(c2c1cccc2)C Z960527184	C=CCn1cnnc1S Z56926668	Cc1ccc(cc1)C12CC3CC(C1)CC(C2)(C3)C(=O)N1CCN(CC1)S(=O)(=O)c1cccs1 Z29502450	COc1ccc(cc1C1N(CCCN2CCOCC2)C(=O)C(=C1C(=O)/C=C/c1ccco1)O)OC Z336088998	NC(=O)C1CCCN1C(=O)CCc1nc2ccccc2c(=O)[nH]1 Z195299992	O=C(C(N1C(=C)c2c(C1=O)cccc2)C)Nc1[nH]c2c(n1)cccc2 Z220378696	NC(=O)c1cccc(c1)CNCc1ccccc1.Cl Z594038250	CCn1c(SCC(=O)Nc2ccc(cc2Br)C)nnc1c1ccccc1C Z26522084	CC(C(=O)c1c(C)[nH]c2c1cccc2)Sc1nn2c(n1)nccc2 Z215364050	CCC(=O)NCC(=O)O Z85886715	COc1ccc(cc1)OCCN(C(=O)c1cccc(c1)S(=O)(=O)N(c1ccccc1)C)C Z62821415	O=C(Nc1ncnc2c1c(C)c([nH]2)C)Cc1c(C)noc1C Z1647890721	Cc1ccc(o1)C(N1CCOCC1)CNc1ccc2n(n1)cnn2 Z285711648	Cc1csc2c1ncnc2N1CCN2C(C1)CCCC2 Z1837059348	O=C(NN1C(=O)NC2(C1=O)CCCCC2)CSc1nnc(o1)c1sc2c(c1Cl)cccc2 Z21508370
O=C(Nc1ccc(cc1)N1CCN(CC1)Cc1ccccc1)CSc1nc2c(o1)cccc2 Z70838015	N#CCCC(c1ccccc1)NC(=O)Nc1cccc(n1)C Z1693411118	CCCCNS(=O)(=O)c1cccc(c1)N Z89264909	COc1cc(CNC(=O)C23CC4CC(C2)CC(C3)(C4)c2ccccc2)cc(c1OC)OC Z91154567	C=CCOc1ccc(cc1)C(=O)C1=C(O)C(=O)N(C1c1ccco1)CCN1CCOCC1 Z319609862	Clc1ccc2c(c1)nc(s2)C1CCN(CC1)C(=O)CCc1c(C)nc2n(c1C)cnc2C(=O)N Z212433780	CC(NC(=O)C1CC(=O)N(C1)c1ccc2c(c1)CCC2)C Z336520262	O=C(C(Sc1nnc[nH]1)C)Nc1ccc(cc1)C(=O)N Z18741166	COc1ccc(cc1OC)/C=C/C(=O)Nc1ccccc1N1CCCCC1 Z26455774	O=C(N(Cc1nc2ccsc2c(=O)[nH]1)C)Cc1cccc(c1)C(F)(F)F Z229761994	COCCOCC(=O)O Z1258948129	Cc1ccc(cc1)CCC1CCN(CC1)c1ncccc1C(=O)N Z318988628	Cc1nc2sc3c(c2c(n1)N1CCN(CC1)c1ccc(cc1)C(=O)C)CCCC3 Z31118656	O=C1NCCN(C(C1)c1ccccc1)Cc1noc(n1)C(C)(C)C Z802769402	Nc1ncnc2c1nc[nH]2 Z1250132272	Oc1cccc(c1)C1OCCN(C1)c1nc2c(s1)ccc(c2)C(F)(F)F Z1454298958
COc1cc(ccc1OCc1ccccc1)CN(C(=O)Cc1ccc(cc1)[N+](=O)[O-])C Z70797827	Cc1ccc(nc1)CN(C(=O)Nc1ccc2c(c1)N(C)CC2)C Z1830843981	[O-][N+](=O)c1cc(CNCc2ccccc2)ccc1C Z90503343	CC(=O)NC12CC3CC(C1)CC(C2)(C3)C(=O)OC(C(=O)Nc1ccc(cc1)C)c1ccccc1 Z25485917	CCCOc1cccc(c1)C1N(CCCN2CCOCC2)C(=O)C(=C1C(=O)c1ccccc1)O Z316169366	O=C1NC(=O)c2c(/C/1=C\c1ccc(o1)c1nc3c(s1)cccc3)cccc2 Z144732700	Cc1ccc(nc1)NC(=O)C1CN(C(=O)C1)c1ccc2c(c1)CCC2 Z336658254	CCc1noc(n1)COc1ccc(cc1)C(=O)N Z270231794	O=C(CN(S(=O)(=O)c1ccc2c(c1)cccc2)C)Nc1ccc(cc1C)Br Z25648342	O=c1cc(NCc2cnn(c2)c2ccccc2)nc2n1cccc2 Z229318694	CCOCCC(=O)O Z1259161673	c1ccc(cc1)c1ccc(cc1)/N=c\1/oc2ccc3c(c2cc1c1nc2c([nH]1)cccc2)cccc3 Z56783836	O=C(c1noc(c1)c1ccccc1Cl)NNC(=O)c1cccc(c1)[N+](=O)[O-] Z370738482	O=C(CCc1ccc2c(c1)OCO2)NCc1ccc(cc1)NC(=O)N Z238230208	CSCC(=O)N1CCc2c(C1)c1cc(ccc1[nH]2)C(=O)OC Z343926434	Brc1cc2oc3c(c2c(c1O)/C=N/NC(=O)c1sc2c(c1O)cccc2)CCCC3 Z56778243
O=C(Nc1cccc(c1C)NC(=O)c1ccccc1)NCc1cccnc1N1CCOCC1 Z604470156	S=C(NC(=O)c1cccc2c1cccc2)Nc1ccccc1N1CCOCC1 Z56899691	CC(Cn1nc(cc1C)C)CNC(=O)c1ccc(cc1)S(=O)(=O)N1CCN(CC1)C(=O)C Z453526616	O=C(C(N1C(=O)c2c(C1=O)cccc2)Cc1ccccc1)NC12CC3CC(C2)CC(C1)C3 Z27687544	CCCOc1ccc(cc1)C(=O)C1=C(O)C(=O)N(C1c1ccc(o1)C)CCCN1CCOCC1 Z316169588	O=C1NC(=S)NC(=O)C1=NNc1ccc(cc1)F Z55334271	Fc1ccc(cc1)N1C(=O)c2ccccc2NC1c1ncc[nH]1 Z1171501651	O=C(c1ccc[nH]1)C[n+]1cccc(c1)C(=O)N.[Cl-] Z48825741	CCn1c(NC(=O)CCC2Cc3ccccc3NC2=O)nc2c1cccc2 Z230147936	CCC(C(=O)O)NC(=O)Cc1c(C)nn(c1C)c1ccccc1 Z1444941684	CCOCCCC(=O)O Z1238477867	CCCN(S(=O)(=O)c1cnc2c(c1)c(=O)[nH]c(=O)n2C)CCCN(C)C Z1823915939	CCOC(=O)c1sc(nc1C)NC(=O)c1sccc1n1cccc1 Z237981768	O=C1CCCN1c1ccccc1C(=O)Nc1ccc(cc1)n1cnnn1 Z99276936	c1nc(NC(C2CC2)C2CC2)c2c(n1)ccs2 Z270751048	CC(C(=O)NCc1ccc(cc1)c1ccc(cc1)O)N1CCOCC1 Z981836322
C#CCOc1c(Cl)cc(cc1OC)c1nc(c([nH]1)c1ccccc1)c1ccccc1 Z60249293	O=C(N1CCC(CC1)Cc1ccccc1)CNC(=O)c1cnccn1 Z1319775892	O=C(c1ccc(cc1)C)C(=O)O Z119992302	O=C(CC12CC3CC(C2)CC(C1)C3)NCC(=O)OCC(=O)N(Cc1ccccc1)Cc1ccccc1 Z16832369	COC(=O)C1=C(C)OC(C1)CSc1nnc([nH]1)CCC1CCCC1 Z1532766437	NC(=O)C1CCN(CC1)C(c1nc2ccccc2c(=O)[nH]1)C Z46203958	NC(=O)C1CN(c2c1cccc2)C(=O)c1ccc2c(c1)CCCC2 Z1203266723	NC(=O)c1ccc(cc1)CSC1=NCCN1.Cl Z232328900	O=C1CCC(CN1)C(=O)NCC1(CCCC1)c1cccc(c1)C Z1037991410	CC(Cn1cnc(c1)S(=O)(=O)Nc1ccc(nc1)N1CCCC(C1)C(=O)N)C Z1335825915	NCCNC(=O)N.Cl Z1268152381	O=C(Nc1cccc(c1)S(=O)(=O)N(c1ccccc1)C)CCOc1ccccc1 Z27152791	O=C(c1csc(n1)c1ccco1)NCc1ccc(cc1)N1CCOCC1 Z806914830	O=C(c1cc(F)ccc1I)NC1CC1 Z993020414	O=c1[nH]c2c(n1C1=CCCCC1)cccc2 Z1222278639	N#Cc1cc(ccc1[N+](=O)[O-])N1CCN(CC1)CC1COCC1 Z1696203642
COc1cc(ccc1OCc1ccccc1)CN(C(=O)c1ccc(cc1)n1cccn1)C Z70799640	CN1CCN(CC1)c1ccc(cc1)C(NC(=O)CCCc1ccc(c(c1)F)O)C Z1815894345	ONC(=O)CCC(C)C Z59183904	COC(=O)c1cc(cc(c1)C(=O)OC)n1c(C)cc(c1C)C(=O)COC(=O)C1CC2CCCC(C1)C2=O Z15412181	CCCOc1ccc(cc1C)C(=O)C1=C(O)C(=O)N(C1c1ccc(cc1)Cl)CCN1CCOCC1 Z57218131	O=c1oc2ccccc2cc1c1nn(cc1/C=c/1\sc2n(c1=O)c1c(n2)cccc1)c1ccccc1 Z56825811	NC(=O)C1CN(c2c1cccc2)C(=O)C1CC=CC1 Z1251445541	CCC1CCCC1NCc1scc(c1)C(=O)N Z1454582997	CCc1cccc(c1)NC(=O)c1ccc2c(c1)nc1n(c2=O)CCCCC1 Z26759981	O=c1cc(CNc2cccc(c2)c2cccs2)nc2n1cccc2 Z1002428154	CNCC(CC)C.Cl Z1266854907	NC(=O)c1ccccc1N(S(=O)(=O)c1cccc(c1)S(=O)(=O)N)C Z237797446	N#C/C(=c\1/sc2c([nH]1)cccc2)/C(=O)COc1ccc(cc1)C Z54178548	CNC(=O)c1cccc(c1)NC(=O)/C=C/c1ccc(o1)COC(=O)C Z29130661	COC(=O)c1ccc2c(c1)c1CN(CCc1[nH]2)c1ncccn1 Z354353396	C=CCNC(=O)NC(=O)COC(=O)c1cccc(c1)N1CC(=O)C(=C1N)c1nc2c(s1)cccc2 Z25384306
COc1ccccc1N(S(=O)(=O)c1ccc(cc1)C(=O)Nc1cccc(c1)S(=O)(=O)N1CCOCC1)C Z30001057	CCn1c(CNC(=O)C(NC(=O)OCc2ccccc2)C)nc2c1cccc2 Z568833444	CNC(=O)c1ccc(cc1)CNC1CCN(CC1)Cc1ccccc1 Z323076288	O=C(OCc1cc(=O)oc2c1c1ccccc1cc2)CNC(=O)CC12CC3CC(C2)CC(C1)C3 Z16831596	CCCOc1ccc(cc1)C(=O)C1=C(O)C(=O)N(C1c1ccccn1)CCN1CCOCC1 Z319215842	O=C1NC(=S)S/C/1=C\c1cccc(c1)/C=C\1/SC(=S)NC1=O Z46045073	OC(=O)C1CCC(C2C1C(=O)N(C2=O)c1ccccc1)C Z1259041026	CN(Cc1cccc(c1)C(=O)N)CCOC(C)C Z745546412	O=C(C1CSC2(N1C(=O)CC2)C)NC(c1ccccc1)c1ccccc1 Z26724437	O=C(c1nc2n(c1)cccc2)N(Cc1nc2ccccc2c(=O)[nH]1)C Z30085377	CCCCS(=O)(=O)N Z55264566	[O-][N+](=O)c1cc(ccc1C)S(=O)(=O)N(c1ccccc1C(=O)N)C Z45599426	COc1ccc(cc1)C(=O)C1CCN(CC1)c1ncnc2c1oc1c2cccc1 Z229453428	CN1CCN(CC1)C(C(C)C)CNc1ccc2n(n1)nnn2 Z275105104	CC(CNc1ncnc2c1cc(C)cc2)C Z728940852	Clc1ccc(cc1)c1nnc2n1cnc1c2cnn1c1ccc(cc1C)C Z295463228
O=C(c1ccc(cc1)Oc1ccccc1)N1CCN(CC1)CC(=O)NC(C)(C)C Z70759095	O=C(NC1CC=CC1)NCc1cccc(c1)C(=O)Nc1ccccc1 Z1418610592	CCCc1nnc(s1)S Z56985762	COc1ccc(cc1)C12CC3CC(C1)CC(C2)(C3)C(=O)NC1CCOc2c1cccc2 Z109341490	CCOc1ccc(cc1OC)C1N(CCCN2CCOCC2)C(=O)C(=C1C(=O)c1ccc(cc1)F)O Z316169822	Clc1ccccc1c1ccc(o1)/C=c/1\sc2n(c1=O)nc(c(=O)n2)C Z57783770	COc1cc(OC)ccc1C(=O)N1CC(c2c1cccc2)C(=O)O Z1991792195	NC(=O)c1ccc(cc1)CSc1occ(n1)C Z1838457957	O=C(NC(c1ccc2c(c1)cccc2)C)COc1nncc2c1cccc2 Z25621702	NC(=O)C(C(=O)N)NC(=O)c1cccc(c1)Oc1cccc(c1)C(F)(F)F Z281568964	CC(C1CC1)N.Cl Z89283349	CCCN(C(=O)c1cccc(c1)S(=O)(=O)N(c1ccc(cc1)OC)C)Cc1nnc(o1)c1ccccc1Cl Z52343001	Nc1ccc(cn1)N1CCN(CC1)c1ncnc2c1cc(F)c(c2)F Z1272272947	CCC1CCCCN1C(=O)c1n[nH]c(=O)c2c1cccc2 Z31476123	O=c1[nH]cnc2c1cnn2c1ccccn1 Z1101435033	O=C(C1CCN(CC1)C(=O)c1cc(ccc1C)S(=O)(=O)Nc1ccccc1F)Nc1ccccc1 Z96028995
O=C(Cn1nc(cc1C)C)N/N=C/c1cccc(c1)NC(=O)c1ccccc1Cl Z50019473	O=C(N(Cc1ccccc1N1CCCCC1)C)Nc1cccnc1 Z166676658	O=c1[nH]c(CNCc2ccccc2)nc2c1scc2 Z44493085	O=C(NC1CCCC(C1C)C)COC(=O)COc1ccc(cc1)N(S(=O)(=O)c1ccc(cc1)NC(=O)C)C Z18931996	CCCOc1ccc(cc1)C(=O)C1=C(O)C(=O)N(C1c1cccc(c1)OC)CCCN1CCOCC1 Z316156316	NC(=O)C1CCCN1c1ncnc2c1c1CCCc1s2 Z31132462	COc1ncccc1C(=O)N1CC(c2c1cccc2)C(=O)O Z1991793699	NC(=O)c1ccc[n+](c1)Cc1ccccc1.[I-] Z89268377	O=C(Nc1cc(C)ccc1C)COc1ccc2c(c1)[nH]c1c2cccc1 Z17973788	COC(=O)c1c(CC(=O)NCc2ccc3c(c2)OCO3)[nH]c(c1C)C(=O)C Z100462604	CCCC(NC)C.Cl Z394693580	CN(CCN1CCCN(CC1)c1ncnc2c1ccc(c2)Cl)C Z1127122607	COc1ccc(cc1)Cn1c2nnc(n2c2c(c1=O)cccc2)c1c[nH]c2c1cccc2 Z1157795742	O=C(Nc1cnc2c(c1)c(C)nn2C)COc1ccc(cc1)C(=O)C Z239535154	c1ccc(nc1)C(c1c([nH]c2c1cccc2)c1ccccc1)N1CCCC1 Z56176185	O=C(Nc1cccc(c1)N1CCNC1=O)NCC(N1CCCC1)C1CCOC1 Z595287218
CCN(Cc1ccc(cc1)C(=O)Nc1ccccc1)CC(=O)Nc1ccc2c(c1)OCCO2 Z50122508	O=C(C(N1CCN(CC1)CCS(=O)(=O)N)C)Nc1cccc2c1cccc2 Z1318096469	N#Cc1c(cccc1F)Oc1ccc(cc1)C(=O)O Z1259273336	CCOc1ccc(cc1)S(=O)(=O)N1Cc2ccccc2CC1C(=O)NCCN1C(=O)S/C(=C/c2cc(OC)c(c(c2)OC)OC)/C1=O Z27117934	COc1ccc(cc1)C1N(CCN2CCOCC2)C(=O)C(=C1C(=O)c1cc2c(o1)cccc2)O Z316414520	S=C1NC(=O)C(=CN2CCCc3c2cccc3)C(=O)N1 Z56823653	OC(=O)C1CCCN(C1=O)c1ccccc1 Z2213893363	O=C(CCc1ccco1)OCc1ccc(cc1)C(=O)N Z165938384	O=C(c1cc2ccccc2oc1=O)Nc1cccc(c1)c1ccc(=O)[nH]n1 Z952434600	O=C(Nc1ccc(cc1)NC(=O)C)CCn1[nH]c(=O)ccc1=O Z51811476	NCCSC(C)C.Cl Z2092369402	O=C(c1ccc(cc1)S(=O)(=O)N(c1ccccc1)C)Nc1ccc2c(c1)c1ccccc1o2 Z30536436	CC(=O)Nc1ccc(cc1)C(=O)NCCc1ccc(s1)c1csc(n1)C Z165042538	O=C(NC1(CCCC1)c1nccs1)CCc1ccc(cc1)C(=O)O Z1444162501	CCc1cc2c(s1)nc(nc2N1CCOCC1)C.Cl Z220564826	O=C(N1CCc2c(C1)cccc2)CSc1nnc(s1)SCc1c(Cl)cccc1Cl Z81857163
O=C(c1cccc(c1)C(F)(F)F)Nc1cccc(c1)S(=O)(=O)NCc1ccco1 Z30002786	COc1ccc(cc1)C(N1CCCCC1)CNC(=O)c1cnc(c(c1)Cl)Cl Z31974521	Sc1[nH]nc(n1)C(C)(C)C Z223042454	O=C(C12CC3CC(C2)CC(C1)C3)COC(=O)c1ccc2c(c1[N+](=O)[O-])C(=O)c1c(C2=O)cccc1 Z18302416	COc1cccc2c1oc(c2)C(=O)C1=C(O)C(=O)N(C1c1ccc(cc1)C)CCN1CCOCC1 Z57075426	COC(=O)C(Cc1c[nH]c2c1cccc2)NC=C1C(=O)NC(=S)NC1=O Z87021880	CCCNC(=O)Cn1nc(C(=O)O)c2c(c1=O)cccc2 Z19629430	CC(CCC(=O)Nc1cccc(c1)C(=O)N)C Z29176612	O=C(C1=Cc2c(OC1)cccc2)Nc1cccc(c1)c1ccc(=O)[nH]n1 Z952430470	O=C(c1ccn(n1)c1ccccc1F)Nc1c(C)[nH]nc1C(=O)N Z1155485382	COC(=O)C(N)C Z56968898	CCCCCCc1cc2c(cc1OCC(=O)C(C)(C)C)oc(=O)c1c2CCC1 Z56815123	Clc1ccc2c(c1)NC(=O)/C/2=C/c1ccc(o1)c1ccc(cc1)S(=O)(=O)N Z44305068	O=C(c1nccc2c1cccc2)N1CCc2c1cccc2 Z915482898	O=c1[nH]c2c(n1C1CCNCC1)cccc2.Cl Z126932634	O=C(C(Oc1ccc2c(c1)oc(c(c2=O)Oc1ccccc1)C)C)NCc1ccco1 Z107310210
CCc1cc(=O)[nH]c(n1)c1cccc(c1)NCC(=O)Nc1ccc(c(c1)C)C Z606080302	CCc1ccc(cc1)CN(C(=O)C1CCN(CC1)c1ccccc1[N+](=O)[O-])C Z30468784	Nc1ccc2c(c1)CCN2Cc1ccccc1.Cl Z1723542297	CCCCCC(=O)Nc1ccc(cc1)C(=O)COC(=O)C12CC3CC(C1)CC(C2)(C3)NC(=O)C Z25486409	COC(=O)c1ccc(cc1)C1N(CCN2CCOCC2)C(=O)C(=C1C(=O)c1sc(nc1C)C)O Z57462212	NC(=O)C1CCCN(C1)c1ncnc2c1ccc(c2)Cl Z127646870	O=C(CCc1n[nH]c(=O)[nH]c1=O)OCC(=O)c1ccccc1 Z381768310	O=C(c1ccc(cc1)C(=O)N)OCc1nnsc1Cl Z113586278	O=C(N(C1CCCc2c1cccc2)C)Cc1cc2ccccc2[nH]c1=O Z744977838	N#Cc1ccc(nc1/C=C/c1ccc(c(c1)C)n1cncn1)C(=O)O Z1272797903	CCNCC(=O)N.Cl Z1459435506	Cc1ccc(cc1)N(S(=O)(=O)c1cccc(c1)C(=O)Nc1scc(n1)c1ccccc1Cl)C Z27850631	O=C(C1CCN(CC1)c1ncnc2c1cc[nH]2)Nc1cccc(n1)C Z1039077648	CCOC(=O)C1CCCN(C1)Cc1nnc(o1)c1ccc(cc1)OC Z195567912	COC(=O)c1ccc2c(c1)c1CN(CCc1[nH]2)C1CC(OC1=O)C Z1130199612	CCOC(=O)c1c(NC(=O)CSc2n[nH]c(=O)n2Cc2ccccc2)sc(c1C)C(=O)N Z25037842
COc1cc(ccc1OC)S(=O)(=O)Nc1ccc2c(c1)sc(n2)NC(=O)c1ccc(s1)C Z605844238	COc1ccc2c(c1)c(C(=O)O)c(n2C1CCCCC1)C Z55941845	N#Cc1ccc(cc1)CNCc1ccc(c(c1)OC)OC Z123996756	O=C(Nc1ccc(cc1)C12CC3CC(C2)CC(C1)C3)CCN1C(=O)c2c(C1=O)cccc2 Z29482119	C=CCOc1ccc(cc1)C(=O)C1=C(O)C(=O)N(C1c1ccc(cc1)F)CCCN1CCOCC1 Z316169774	Oc1ccc(cc1)/C=C\1/Oc2c(C1=O)ccc(c2)O Z196385638	O=C1NC2C(N1)C(SC2)CCCCC(=O)OCCc1c[nH]nc1C(F)(F)F Z742790618	NC(=O)c1ccc(cc1)NS(=O)(=O)c1ccc(c(c1)C(=O)O)Br Z45657055	Cc1ccc(cc1)CNc1scc(n1)c1ccc2c(c1)c1ccccc1C2 Z48851177	CC1CCOC1C(=O)Nc1cc2c(=O)[nH]cnc2cc1F Z1665819781	OCC(CC(C)C)N Z1262237333	Cc1ccc(cc1)S(=O)(=O)N(c1ccc(cc1)C(=O)Nc1cccc2c1cccn2)C Z29903895	Cc1nc(N2CCN(CC2)CC2CCCO2)c2c(n1)scc2c1cccs1 Z31066285	CCc1ccc(cc1)C(C(C)C)Nc1ccc2n(n1)nnn2 Z220421744	C1CCC(CC1)Nc1ncnc2c1c1CCCCc1s2 Z31198131	c1ccc(cc1)OCCN1CCN(CC1)c1ccc(cn1)c1nc2c([nH]1)cccc2 Z127654592
COc1cc(ccc1OCc1ccccc1)CN(C(=O)c1cc(ccc1Cl)S(=O)(=O)C)C Z70799307	CN1CCN(CC1)c1ccc(cc1)C(NC(=O)Nc1cccs1)C Z1152248504	N#Cc1cccc(c1)NC(=O)c1ccc2c(c1)nc1n(c2=O)CCCCC1 Z26546751	CCOC(=O)/C=c\1/s/c(=C\c2ccc(c(c2)OCC)OC)/c(=O)n1CC(=O)NC1CCCC(C1C)C Z48717768	CCCOc1ccc(cc1)C(=O)C1=C(O)C(=O)N(C1c1ccc(cc1)OC)CCN1CCOCC1 Z314662514	O=C(C1CCN(CC1)c1ncnc2c1c(C)c(s2)C)NC1(CCC1)CC(=O)N Z1382634332	CCOC(=O)CCCn1nnc2c(c1=O)cccc2 Z1134224029	CCN1CCN(CC1)S(=O)(=O)c1cn(c(c1)C(=O)N)C Z238803710	Brc1ccc(cc1)c1nc2ccc(cc2c(c1)c1ccccc1)[N+](=O)[O-] Z57161692	CCc1cc(=O)[nH]c(n1)c1cccc(c1)NC(=O)c1cccc(c1)NC(=O)N Z599676620	CCCC1CC1N.Cl Z1274311081	Brc1cc2ccccc2c(c1)C(=O)N Z1144457162	c1ccc(cn1)c1nc(N2CCC(CC2)c2nnc3n2CCC3)c2c(n1)cccc2 Z573224248	Oc1cccc(c1)C(=O)OCC(=O)c1cccc(c1)Br Z19697718	Nc1ccc(cc1)n1cnc2c1cccc2 Z118438326	O=C(C(OC(=O)c1oc2c(c1C)cccc2)C)NCc1ccco1 Z16242917
COc1cc(ccc1OCc1ccccc1)CN(C(=O)c1ccc2c(c1)OCCO2)C Z70797757	O=C(N1CCCC1c1nc2c([nH]1)cccc2)c1ccc(cc1)C(C)C Z167697154	Sc1[nH]c(c(n1)C)C Z1741960189	CC(=O)NC12CC3CC(C1)CC(C2)(C3)C(=O)OC(C(=O)c1ccccc1)c1ccccc1 Z25485797	COc1cc(ccc1OC)C(=O)C1=C(O)C(=O)N(C1c1ccccn1)CCN1CCOCC1 Z317045386	NC(=O)C1CCN(CC1)c1nc(CN2CCOCC2)nc2c1c(C)c(s2)C Z31237960	OCC1CCCCC1NC(=O)c1ccc2c(c1)cn[nH]2 Z1529312903	O=C(C(OC(=O)C1CCCO1)C)Nc1ccc(cc1)C(=O)N Z25084399	O=C1COc2c(N1)cc(cc2)NC(=O)c1cccc2c1[nH]c1c2CCCC1 Z336778276	O=c1ccnc([nH]1)SCc1ccc(cc1)CSc1nccc(=O)[nH]1 Z56849649	OCCCNCC Z138139914	Clc1cccc(c1)N(S(=O)(=O)c1cccc(c1)C(=O)Nc1ccc(cc1)c1ccccc1)C Z30177639	O=C(c1ccco1)NCCN1CCN(CC1)c1ncnc2c1c1CCCCc1s2 Z104341950	N#Cc1ccc(cc1)OCC(CN(Cc1ccc(o1)C1CC1C)C)O Z169465360	COc1ccc(cc1)c1[nH]c2c(c1C(c1ccccc1)C[N+](=O)[O-])cccc2 Z56174652	NC(=O)COC(=O)c1ccccc1/N=N/c1ccc(cc1)O Z17873965
O=C(c1nn(C)c(=O)c2c1cccc2)Nc1ccc(cc1)N1CCN(CC1)Cc1ccccc1 Z70837184	O=C(NC1(CCCCC1C)CNC(=O)OC(C)(C)C)Cn1ccc(=O)c2c1cccc2 Z1174955757	O=C(Nc1ccccc1)CCN1CCN(CC1)C(=O)C Z220001862	O=C(Nc1cccc(c1)c1csc(n1)C)COC(=O)C(C(C)C)NC(=O)C12CC3CC(C2)CC(C1)C3 Z51382022	COc1ccc(cc1C)C(=O)C1=C(O)C(=O)N(C1c1ccc(cc1)F)CCCN1CCOCC1 Z57219545	Brc1ccc(cc1)/C=C\1/C(Oc2c(C1=O)cccc2)c1ccccc1 Z46070124	COc1ccc(cc1C(=O)OCC(=O)Nc1cccc(c1)S(=O)(=O)N)CN1C(=O)c2c(C1=O)cccc2 Z25461642	NC(=O)c1csc(c1)CNC1COc2c1ccc(c2C)C Z1454542296	O=C1CCc2c(N1)ccc(c2)C(=O)N1CCc2c(C1)c1ccccc1[nH]2 Z225661886	O=C(NC(=O)NCc1cccs1)COc1ccc(cc1)C(=O)N Z153823434	NCC1CCCS1 Z1407654400	S=C1NC(=O)/C(=C/c2ccc3c(c2)cccn3)/N1 Z46613472	Cc1sc2c(n1)ccc(c2)NC(=O)C1CCN(CC1)c1ncnc2c1c(C)c(s2)C Z79807003	Cn1ncc2c1nc(CN(Cc1ccco1)CC1CCCO1)[nH]c2=O Z821865770	[O-][N+](=O)c1ncn(n1)c1ncnc2c1scc2 Z1373423226	C=CCn1c(SCc2cc(F)cc3c2nccc3)nnc1C1CCS(=O)(=O)C1 Z360152756
O=C(Cc1ccc(cc1)c1ccccc1)Nc1ccc(cc1)Oc1ncccn1 Z605662950	O=C(NC1CN(C(=O)C1)c1ccccc1)CCn1ccc2c1cccc2 Z872816610	Nc1ccc(c(c1)[N+](=O)[O-])F Z57127374	O=C(CC12CC3CC(C1)CC(C2)(C3)Br)Nc1cc(ccc1N1CCCCC1)S(=O)(=O)N1CCOCC1 Z26538003	COc1ccc(cc1)C(=O)C1=C(O)C(=O)N(C1c1ccc(cc1)Cl)CCCN1CCOCC1 Z57216908	CCOC(=O)c1sc2c(c1C)c(ncn2)N1CCN(CC1)CC(=O)N Z219298444	COc1ccc(cc1)NS(=O)(=O)c1cccc(c1)C(=O)N1CCN(CC1)Cc1cc(OC)ccc1OC Z31936108	CC1CCC(CC1)NS(=O)(=O)c1ccc(cc1)C(=O)N Z165171796	O=C(C12CC3CC(C1)CC(C2)(C3)O)N1CCc2c(C1)c1ccccc1[nH]2 Z225650506	CC(=O)Nc1cccc(c1)CNC(=O)c1ccc2c(c1)n[n-]n2 Z408047804	NCC(C(=O)N)O.Cl Z1889902538	NC(=O)C1CCN(CC1)c1ncnc2c1ccs2 Z31237955	CCc1onc(n1)CN1CCCN(CC1)c1ncnc2c1cnn2C Z1139209228	COC(=O)c1ccc(c(c1)Cl)Cl Z19801006	Sc1ncnc2c1cnn2c1ccccc1 Z56772072	O=C(NCc1ccco1)CSc1nnc(s1)Nc1ccc(cc1)C Z19086812
O=C(Nc1cccc(c1)S(=O)(=O)NCc1ccco1)CCCOc1cccc(c1)C Z30002682	O=C(N1CCCC1Cc1ccccc1)Cn1ccc(=O)c2c1cccc2 Z899235082	O=C(NCc1ccccc1)COc1c(Cl)cc(cc1Cl)Cl Z26343459	CCC(=O)c1ccc(cc1)OCC(=O)OCC(=O)Nc1ccc(c(c1)S(=O)(=O)N1CCCCC1)C Z19320270	COc1ccc(cc1F)C(=O)C1=C(O)C(=O)N(C1c1ccncc1)CCCN1CCOCC1 Z57784141	COc1ncc(cc1C(=O)N)NCc1cnc(s1)C1CCCC1 Z1611183565	COc1ccc(cc1)NS(=O)(=O)c1cc(ccc1N1CCOCC1)NC(=O)c1cccc(c1)NS(=O)(=O)c1ccc(c(c1)F)F Z32312046	NC(=O)c1cccc(c1)CNC1CCC21CCC2 Z2002837034	O=C(N1CCc2c(C1)c1ccccc1[nH]2)Cc1n[nH]c(=O)c2c1cccc2 Z225651600	O=C(Nc1sc2c(n1)cc(c(c2)F)F)CCN1C(=O)CCC1=O Z941537634	CC(C(=O)OC)CN.Cl Z1357902409	Brc1ccc(cc1)/C=N/Nc1scc(n1)c1cc2c(oc1=O)ccc1c2cccc1 Z56761457	CCc1ccc(cc1)c1nc(c(s1)C(=O)NCc1ccc(cc1)n1cncn1)C Z431619064	Cc1ccc(cc1)c1nnc(o1)CCC(=O)N(C(c1ccccc1)C)C Z109667152	CNc1scc(n1)c1c([nH]c2c1cccc2)c1ccccc1.Cl Z256720050	CCSc1ccccc1NC(=O)NCCS(=O)(=O)N1CC(C)OC(C1)C Z596143118
O=c1n(/N=C/c2cn(nc2c2ccccc2)c2ccccc2)cnc2c1c(cs2)c1cccs1 Z50008918	CCNC(=O)c1cc(Cl)ccc1NC(=O)CCc1cccnc1 Z1165471644	CC(N(C(=O)Cc1csc(n1)n1c(C)ccc1C)Cc1ccccc1)C Z442916090	O=C(Nc1cccc2c1C(=O)c1ccccc1C2=O)COC(=O)C12CC3CC(C2)CC(C1)C3 Z19816471	COc1ccc(c(c1)O)C(=O)C1=C(O)C(=O)N(C1c1ccc(cc1)Cl)CCN1CCOCC1 Z359383082	NC(=O)C1CCN(CC1)C(=O)c1cc2c(s1)c1c(s2)cccc1 Z116490200	COc1ccc(cc1)NS(=O)(=O)c1cccc(c1)C(=O)/C=C\1/N(C)c2c(C1(C)C)cccc2 Z56783815	NC(=O)c1ccc(cc1)CN(C1CC1)Cc1nnsc1Cl Z316406562	O=C(c1n[nH]c(=O)c2c1cccc2)N1CCc2c(C1)c1ccccc1[nH]2 Z225653548	OC(=O)C1CC(=O)N(C1)c1ccc(cc1)S(=O)(=O)Nc1ccn(n1)Cc1ccccn1 Z971191558	NCCOC(C)(C)C Z1258578208	N#Cc1cccc(c1)C(=O)Nc1ccc(cc1)C(=S)N Z425266380	O=C(C1CCCN1C(=O)c1cc2c(s1)n(nc2C)Cc1ccc(cc1)F)Nc1nccs1 Z356191524	CN(C(=O)Cn1cnnn1)Cc1c(C)nn(c1C)c1ccccc1C Z814751762	CC(N(c1ncnc2c1scc2)C)C1CC1 Z279841532	O=C(NC(c1cccs1)C)COC(=O)c1ccc(c(c1)O)C Z194472982
Clc1ccc(cc1)c1ccc(o1)CN(C(=O)C1(CCN(CC1)C(=O)C)c1ccccc1)C Z70905123	Fc1ccc(cc1)CC1CCN(C1)C(=O)CN(c1ncnc2c1[nH]cn2)C Z1233499761	CN(c1nc2c([nH]1)cccc2)Cc1ccccc1 Z104381408	O=C(NC(=O)NC12CC3CC(C2)CC(C1)C3)COC(=O)C1Cc2ccccc2CN1S(=O)(=O)c1cccs1 Z13979605	COc1cccc(c1)C(=O)C1=C(O)C(=O)N(C1c1ccco1)CCN1CCOCC1 Z57788507	O=C1NC(=O)C(=Cc2cn(nc2c2ccc(o2)C)c2ccccc2)C(=O)N1 Z56805128	O=C(N1CCCC1)CCNC(=O)c1cccc(c1)S(=O)(=O)Nc1ccc2c(c1)OCO2 Z62847707	O=C(Nc1ccc(cc1)C(=O)N)CSc1nnc([nH]1)N Z18357089	O=C(c1nn(C)c(=O)c2c1cccc2)N1CCc2c(C1)c1ccccc1[nH]2 Z225653598	CCN1CCN(c2c1cccc2)C(=O)c1scc(c1)C(=O)N Z1175711290	COCCSCC(=O)O Z167837764	O=c1cc(C)c2c(o1)cc(cc2)OC(=O)c1cccc(c1)S(=O)(=O)N(c1ccccc1)C Z30906564	O=C(c1c[nH]c(c1)C(=O)N1CCCC1)Cn1nc(oc1=O)c1cccs1 Z134710566	CC(N(C1CC(C1)O)C)C(=O)Nc1cccnc1Cl Z1677392264	Sc1nc2c(n1c1ccccc1)CCCC2 Z56949556	CC(NC(=O)Nc1cccc(c1)NC(=O)c1cccs1)CCc1ccc(cc1)O Z412794564
O=C(CC(c1ccccc1)c1ccccc1)NCc1cccc(c1)NC(=O)C1CC1 Z200029646	CCC(c1ccccc1)CC(=O)Nc1ccnc(c1)C(=O)N(C)C Z1231348410	CNC(=O)C(CN(c1ncc(cc1Br)Cl)C)C Z1787626920	N#C/C(=c/1\s/c(=C/c2cccc(c2)OC)/c(=O)n1Cc1ccc2c(c1)OCO2)/C(=O)Nc1cccc(c1)S(=O)(=O)N1CCCCC1 Z48069215	CC(COc1ccc(cc1)C(=O)C1=C(O)C(=O)N(C1c1cccs1)CCN1CCOCC1)C Z1213746618	NC(=O)COC(=O)C1CCN(CC1)c1ncnc2c1c(C)c(s2)C Z74460071	CCSc1nc2scc(c2c(=O)[nH]1)c1ccccc1 Z15583807	Clc1cc(cnc1NCc1ccc(s1)S(=O)(=O)N)C(=O)N Z728956634	Cc1ccc(cc1)C(=O)C(=O)N1c2ccc(cc2C2C1CCN(C2)C)C Z226363496	O=C(Cc1ccccc1S(=O)(=O)C)Nc1cccc(n1)C(=O)N Z2043491856	Nc1nnc([nH]1)CC(=O)O Z57912393	C#Cc1cccc(c1)N(S(=O)(=O)c1ccc2c(c1)C(=O)NCC2)C Z1217539062	COC(=O)C(=c1[nH]c2c([nH]1)cccc2)C(=O)CSc1scc(n1)C Z25108420	CC(CNC(=O)C(OC(=O)c1ccc(cc1)CN1CCCC1=O)C)C Z113638844	N#Cc1ccc(nc1)N1CCc2c(C1)c1cc(C)ccc1[nH]2 Z354361612	CN(C(=O)C1CCN(CC1)S(=O)(=O)c1cc(n(c1)C)C(=O)N)Cc1ccc(c(c1)Cl)Cl Z197625788
O=C(c1cc2c([nH]1)cccc2)Nc1ccc(cc1)N1CCN(CC1)Cc1ccccc1 Z70838311	COc1ccc2c(c1)[nH]c(c2)C(=O)NCCCC(=O)Nc1ccc(cc1)Cl Z730572934	O=C(N1CCc2c(C1)ccs2)CN1CCCC(C1)N1CCNC1=O Z909789532	COC(=O)C1CCN(CC1)C(=O)COC(=O)c1ccccc1NC(=O)CCc1ccc(cc1)OC Z16926349	CC1Oc2c(C1)cc(cc2)C(=O)C1=C(O)C(=O)N(C1c1ccccc1F)CCCN1CCOCC1 Z1213739568	COc1cc(ccc1OC)c1nn(cc1C=C1C(=O)NC(=S)NC1=O)c1ccccc1 Z56812557	CCCCCc1c(C)c(C#N)c2n(c1=O)c1ccccc1[nH]2 Z57389926	OC(c1ccccc1)CNCc1ccc(s1)C(=O)N Z1438258192	CC1CCc2c(C1)c1cc(ccc1[nH]2)C(=O)N1CCC(CC1)C(=O)O Z224158630	Fc1ccc(cc1)Oc1ccc(cc1)CNC(=O)c1ccccc1CN1C(=O)CNC1=O Z225221806	CC(C(=O)O)N Z57396987	Cc1ccc(cc1)N(S(=O)(=O)c1cccc(c1)C(=O)O)C Z56869009	COCCNC(=O)CNC(=O)/C=C/c1ccc(cc1)[N+](=O)[O-] Z139919392	COc1ccc(c2c1CN(CCCC(=O)NC(=O)N)CC2O)OC Z850984692	COC(=O)C1CCN(CC1)c1ncnc2c1scc2 Z196123508	[O-][N+](=O)c1scc(c1)CSc1nccn1Cc1ccccn1 Z1190351522
COc1cc(cc(c1OC)Cl)C(=O)Nc1cccc(c1)S(=O)(=O)Nc1ccccc1OC Z30003399	CC1CCN(CC1)c1ccc(cn1)CNC(=O)CCc1c[nH]c2c1cccc2 Z437003854	Cc1c(NC(=O)CC(=O)C)cccc1Cl Z56943557	COc1cccc(c1)CN(C12CC3CC(C2)CC(C1)C3)C(=O)COc1ccc(cc1)NC(=O)C Z15860105	COc1ccc(cc1)C1N(CCCN2CCOCC2)C(=O)C(=C1C(=O)c1ccc(cc1)C)O Z57218770	O=C(C1CCN(CC1)C1=NS(=O)(=O)c2c1cccc2)Nc1ncc(s1)C(=O)N Z200668132	CNC(=O)Cn1cnc2c(c1=O)oc1c2cccc1 Z76804984	CCc1nsc(n1)SCc1ccc(cc1)C(=O)N Z1419521936	O=C(N1CCc2c(C1)c1ccccc1[nH]2)/C=C/c1ccc2c(c1)OCCO2 Z231932598	Cc1ccc2n(c1)c(=O)cc(n2)CSc1nc2c(n1C)cccc2 Z15477990	CCC(CO)(CN)C Z1483950906	COc1ccc(cc1)N(S(=O)(=O)c1cccc(c1)C(=O)Nc1ccccc1)C Z27783004	Cc1nc2sc3c(c2c(n1)N1CCN(CC1)Cc1c(C)nc2n1CCCC2)CCC3 Z1623881837	Brc1ccc(cc1)CSc1n[nH]c(=O)n1C Z51532582	NC(=O)c1ncn(c1N)c1cccnc1 Z1913661252	O=C(N(c1nc2c(s1)CC(CC2)c1ccccc1)C)CN1CSCC1=O Z1185199161
O=C(Nc1cccc(c1)C(=O)N(c1ccccc1)C)NCCCN(C(=O)C)C(C)C Z604003330	COc1cccc2c1c(c[nH]2)CC(=O)NC1CCC(CC1)Oc1cnccn1 Z1786307510	O=C(c1c(F)cccc1Br)Nc1snc(n1)c1ccccc1 Z1343597788	O=CN(C)C.CCCCCOc1ccc(cc1)C(=O)CCC(=O)OCC(=O)NC(=O)NC12CC3CC(C2)CC(C1)C3 Z56934458	FC(Oc1ccc(cc1Cc1ccccc1)NC(=O)C1=COCCO1)F Z164974578	NC(=O)C1CCN(CC1)C(=O)CCc1nc2ccccc2c(=O)[nH]1 Z30898799	N#Cc1c(Cn2cnc3c(c2=O)ccs3)cn2c1cccc2 Z241863894	Cc1cnn(c1)CCNCc1cccc(c1)C(=O)N Z1139453333	O=C1O/C(=N\c2ccc3c(c2)nc2n3CCCCC2)/C2C1C1C=CC2C1 Z429301060	O=c1[nH]c(Cn2c(=O)onc2c2cccnc2)nc2c1scc2 Z978854664	CCC(CC=C)N.Cl Z1981870426	CCCCCCCCNC(=O)/C(=C/c1c[nH]c2c1cc(Br)cc2)/C#N Z44314916	O=C(C1CCN(CC1)c1ncnc2c1c(cs2)c1ccc(cc1)C)Nc1ncccc1C Z573239852	O=C(N1CCC(=CC1)c1ccccc1)CN1CCc2c(C1)cccc2 Z104535684	OC(=O)CCc1c([nH]c2c1cc(F)cc2)c1ccccc1 Z227830248	O=C(C(=Cc1c[nH]c2c1cccc2)C(=O)NCc1ccccc1)NCc1ccccc1 Z46085218
COc1cc(ccc1OCc1ccccc1)CN(C(=O)c1cccc(c1)N(C)C)C Z70797619	O=C(C1CCN(CC1)C(=O)/C=C/c1ccccc1)NCCn1c(C)nc2c1cccc2 Z102417316	N1CC2(C1)CSC2.N1CC2(C1)CSC2.OC(=O)C(=O)O Z2143572652	COc1cc(ccc1OC)N1C(=O)/C(=C\NC(C23CC4CC(C3)CC(C2)C4)C)/c2c(C1=O)cccc2 Z31285174	CCCOc1ccc(cc1)C(=O)C1=C(O)C(=O)N(C1c1ccco1)CCN1CCOCC1 Z317042674	NC(=O)CC1CCN(CC1)c1cncc(n1)n1nc(cc1C)C Z1024472218	COCCCCn1ccc2c(c1=O)ccs2 Z1627761731	NC(=O)c1c(N)sc2c1CCN(C2)Cc1ccccc1 Z57175678	CC1CCc2c(C1)sc1c2c(ncn1)NC(c1ccc2c(c1)[nH]c(=O)[nH]2)C Z432287718	COc1ccc(cc1)n1ccc(n1)C(=O)NC(C(=O)N)C(=O)N Z808801202	CCNC(C)C Z137545702	S=C1NC(=O)/C(=C\c2ccc(o2)c2ccccc2F)/N1 Z64370401	O=C(c1ccc2c(c1)c(C)c([nH]2)C)NCc1ccc(nc1)N1CCOCC1 Z226216398	Clc1cccc(c1)C(N1CCCC1)CNc1ccc2n(n1)nnn2 Z397856142	c1csc(n1)C1OCCN(C1)c1ncnc2c1scc2 Z991108106	CCCCc1ccc(cc1)NC(=O)CSc1nnc(s1)NCC1CCCO1 Z151829156
CCN(Cc1ccc(cc1)C(=O)Nc1ccccc1)CC(=O)NCc1ccc(cc1)Cl Z50122295	O=C(N1CCCC1)CN1CCN(CC1)CCO[Si](C(C)(C)C)(C)C Z1912540840	CCOC(=O)c1cccnc1 Z292799620	O=S(=O)(c1cccs1)NCCc1ccc(cc1)S(=O)(=O)N Z45535114	CC(Oc1ccc(cc1)C1N(CCCN2CCOCC2)C(=O)C(=C1C(=O)c1ccc(cc1)C)O)C Z316169336	C=CCOc1ccc(cc1)/C=C/1\Oc2c(C1=O)ccc(c2)O Z196385886	CC(OC(=O)c1ccn(c(=O)c1)Cc1nc2c(o1)cccc2)C Z1675269678	O=C(Nc1ccc(cc1)C(=O)N)CSC1=NCCN1.Cl Z48834331	O=c1nc2n(c3c1cccc3)Cc1c2c2sc3c(n2c(=O)c1)cccc3 Z906123504	O=C(Nc1ccc(c(c1F)F)F)COC(=O)c1ccc[nH]c1=O Z57985610	NCCSCCCO Z1263811742	N#Cc1ccccc1NC(=O)c1cccc(c1)S(=O)(=O)N(c1cccc(c1)Cl)C Z26489671	Cn1ncc2c1ncnc2N1CCCC(C1)N1CCCC1 Z645939642	Cn1ncc(c(c1=O)Br)SCc1ccccc1 Z1189013598	c1ccc(cc1)n1nnc2c1CCNC2 Z276130108	CC1CCN(CC1)S(=O)(=O)c1ccc(c(c1)[N+](=O)[O-])N1CCN(CC1)Cc1csc(n1)C Z220601630
COc1cc(ccc1OCc1ccccc1)CN(C(=O)c1ccc2c(c1)nnn2CC)C Z70799046	O=C([C@@H]1C[C@H]1c1cccnc1)Nc1c(F)ccc(c1Br)C Z1964919612	O=C(C(S(=O)(=O)C)C)NCc1ccccc1Cn1cncn1 Z433349880	O=C(C(NC(=O)c1ccc(cc1)Cl)Cc1ccccc1)NNC(=O)C12CC3CC(C2)CC(C1)C3 Z28650622	CN(CCN1C(c2ccccc2)C(=C(C1=O)O)C(=O)c1ccc(cc1)S(=O)(=O)N1CCOCC1)C Z57217124	S=C1NC(=O)C(=Cc2c(C)nn3c2nc(N2CCCC2)c2c3cccc2)C(=O)N1 Z56781965	Cc1ccccc1c1csc(=O)n1Cc1cccnc1 Z1896855839	O=C(C1CC1)N1CCN(CC1)Cc1ccc(cc1)C(=O)N Z195656526	Cc1ccc(cc1)C(=O)Nc1cc2c(oc1=O)ccc1c2cccc1 Z104342844	O=C(c1cccc(c1)C(=O)N)NCc1cccc(c1)COCc1ccccc1 Z409017706	NCC1CC1(C)C.Cl Z1267773739	O=C1Nc2c(/C/1=C\c1ccc(o1)c1ccc(cc1Br)[N+](=O)[O-])cc(cc2)S(=O)(=O)N Z424802162	COc1ccccc1n1c(SCC(=O)Nc2noc(c2)C)ncc1c1ccccc1 Z74546490	CN(Cc1ccc2c(c1)OCCO2)CCC(=O)Nc1ccccc1F Z220045974	CON(C(=O)c1ccc2c(c1)c1CCCCc1[nH]2)C Z28073511	CCN(C1CCS(=O)(=O)C1)C(=O)CSc1nnc2c(n1)n(CC)c1c2cccc1 Z17719932
O=C(NCC(N1CCc2c(C1)cccc2)(C)C)CCNC(=O)c1ccc(cc1)F Z803788400	O=C(CCc1c[nH]c2c1cccc2C)NCC(c1cscc1)O Z1282113618	Cn1ncc2c1ncnc2NC(c1ccccn1)c1ccccc1 Z228780592	O=C(NC12CC3CC(C2)CC(C1)C3)COC(=O)COc1ccc(cc1)N(S(=O)(=O)c1cccs1)C Z18927181	CCOc1ccc(cc1C)C(=O)C1=C(O)C(=O)N(C1c1ccc(cc1)Cl)CCCN1CCOCC1 Z57221552	Brc1cccc(c1)c1ccc(o1)/C=c/1\sc2n(c1=O)nc(c(=O)n2)C Z1213652259	CNC(=O)NC(=O)C(Sc1nc(C)nc2c1cccc2)C Z15752212	CCN(Cc1ccc(cc1)C(=O)N)CC(C)C Z416798762	O=C(N1CCCc2c1cccc2)Cn1c(=O)c2c3c1cccc3ccc2 Z26332795	O=C(c1ccn(n1)c1cccc(c1)C(F)(F)F)NS(=O)(=O)C Z1245134172	NCCCN(CCOC)C Z1245633086	Brc1ccc2c(c1)oc(=O)cc2CSc1nnc[nH]1 Z18741584	CC(c1ccc(cc1)c1ccncc1)NC1CCN(CC1)c1ncnc2c1cnn2C Z1908328733	CC(C(c1onc(n1)C1CC1)NCc1cccc2c1OCCCO2)C Z1193689908	c1nc(N2CCn3c(C2)ncc3)c2c(n1)ccs2 Z991000458	OCC1CCN(CC1)c1ccc(cn1)CNCc1cccc(c1)C#N Z823518560
COc1ccccc1n1cnnc1SCc1[nH]c(=O)c2c(n1)n(nc2)c1ccccc1 Z605580370	O=c1cc(nc([nH]1)N)c1ccccc1 Z56904620	CCOc1ccc(cc1)S Z168883336	CCCc1ccc(cc1)C(C(C)C)NC(=O)Cc1ccc(c(c1)S(=O)(=O)N1CCOCC1)OC Z95926638	O=C(C1=COCCO1)NCCc1c[nH]c2c1cccc2 Z26395710	NC(=O)C1CCN(CC1)CC(=O)c1ccc2c(c1)[nH]c(=O)[nH]2 Z641666602	NC(=O)C(Sc1nc(C)nc2c1cccc2)C Z15752275	NC(=O)c1ccc(cc1)CNCCn1ncc(c1)C Z1139452793	C1COC2(O1)CCC(=NN=C1c3ccccc3c3c1cccc3)CC2 Z449530932	NC(=O)C(C(=O)N)NC(=O)C1CC(=O)N(C1)c1ccccc1Br Z336778652	COC(=O)[C@H](N)C.Cl Z1263529675	OC(=O)c1cccc(c1)S(=O)(=O)N(c1ccccc1C(=O)N)C Z45599339	CC1CCc2c(C1)sc1c2c(ncn1)N1CCN(CC1)c1cccc(c1)C(F)(F)F Z31257649	N#CCSc1[nH]cc(n1)c1ccccc1 Z290588262	NNc1cc(C)nc2n1nc(c2c1ccccc1)C(F)(F)F Z432102050	O=C(c1sccc1C)NCC1CCCN(C1)Cc1cccs1 Z955770820
O=C(Nc1ccc(cc1)n1cc[nH]c1=O)COc1ccc2c(c1Br)cccc2 Z606254902	O=C(Nc1cccnc1)Nc1ccc(cc1)N1CCCCCC1 Z166695778	CCCN1CCC(CC1)NCc1ccccc1 Z90503198	O=C(C1CCCN1C(=O)C12CC3CC(C2)CC(C1)C3)Nc1ccc(cc1)Cn1ccccc1=O Z448151204	CC(Oc1ccc(cc1)C(=O)C1=C(O)C(=O)N(C1c1ccc(cc1)F)CCCN1CCOCC1)C Z57239264	NC(=O)C1CCN(CC1)C(=O)c1cc2c([nH]1)ccc(c2Cl)Cl Z432885114	O=c1[nH]c2ccccc2c(=O)n1c1ccccc1 Z55663908	CC(N1CCN(CC1)S(=O)(=O)c1cn(c(c1)C(=O)N)C)C Z198118800	C1CCc2c(CC1)c1c(s2)ncnc1Sc1nnc2n1c1ccccc1[nH]2 Z244372494	Cn1ncc(c1)c1scc(n1)Cn1c(=O)onc1c1cccnc1 Z1084028176	CCSCCC(N)C Z1276496846	O=C(c1cccc(c1)S(=O)(=O)N(c1ccccc1)C)c1nnc(o1)c1ccccc1Cl Z56826711	CCOc1ccccc1NC(=O)CSc1nc2sc3c(c2c(=O)n1c1ccc(cc1)OC)CCC3 Z19626884	O=C(c1ccc(nc1)n1cncc1)Nc1ccc(cc1)N1CCOCC1 Z244346098	N#CCN(C(=O)c1ccc2c(c1)c1CCCCc1[nH]2)C Z968638682	O=C(c1cc(n(c1C)C1CCS(=O)(=O)C1)C)CN1CCN(CC1)C/C=C/c1ccccc1 Z104953232
Cc1nc(C)nc(c1)NS(=O)(=O)c1ccc(cc1)NC(=O)c1cc(nc2c1cccc2)C1CC1 Z60411171	O=C(NC1CCN(CC1)c1ccncc1Cl)CCc1ccccc1 Z1348344712	CNC(=O)C1(CCCC1)NC(=O)CCc1nc2c(n1CC)ccc(c2)S(=O)(=O)N(C)C Z997470344	O=C(N(C12CC3CC(C2)CC(C1)C3)Cc1ccco1)CN(S(=O)(=O)c1ccc(cc1)C(=O)C)C Z26009556	COc1ccc(cc1Cc1ccccc1)NC(=O)C1=COCCO1 Z160783734	Oc1ccc2c(c1)O/C(=C/c1c(C)nn(c1C)c1ccccc1)/C2=O Z196386104	COc1cc2c(cc1OC)[nH]c(=O)n(c2=O)CC Z57104466	COC(=O)[C@H](C(C)(C)C)NCc1ccc(cc1)C(=O)N Z1421630813	O=C(c1ccc2c(c1)nc(n(c2=O)C)S)NC1CC2C(C1(C)CC2)(C)C Z166892144	CC(NS(=O)(=O)c1ccc(cc1)NS(=O)(=O)c1cc(ccc1Cl)C(=O)O)C Z45651403	COCCCN(CCN)C Z1259161641	Cc1ccc(cc1)N(S(=O)(=O)c1cccc(c1)C(=O)Nc1scc(n1)c1cccnc1)C Z29459564	O=C(N1CCCC1)CN1CCN(CC1)c1nc(nc2c1c(C)c(s2)C)c1cccs1 Z68339783	CCN(Cc1cccc2c1OCCO2)Cc1onc(n1)c1cocc1 Z1137628549	Cc1csc2c1ncnc2N1CCC(C1)N1CCCC1 Z1837060014	Cc1scc(n1)c1ccc(s1)CCNC(=O)c1cccn2c1=NS(=O)(=O)CC2 Z165044302
CC(=O)Nc1ccc(cc1)/C=N/Nc1ncnc2c1sc(c2)c1ccc(cc1)F Z50080181	COc1cccc(c1)C1C(CCN1C1CC1)NC(=O)c1cccnc1 Z1617104662	OC(=O)C1Cc2c(N1C(=O)OC(C)(C)C)cccc2 Z1925930174	CCS(=O)(=O)N1CCc2c1ccc(c2)C(=O)CN1C(=O)C(=O)N(C1=O)C12CC3CC(C2)CC(C1)C3 Z74399506	Fc1ccc(cc1)C1N(CCN2CCOCC2)C(=O)C(=C1C(=O)/C=C/c1ccccc1)O Z57788307	NC(=O)C1CCN(CC1)c1ccc(cc1)NS(=O)(=O)c1cc(sc1C)C(=O)N Z1618097424	Cn1c(S)nc2c(c1=O)cc1c(c2)cccc1 Z57973995	OC(=O)CCSC(C(=O)Nc1ccc(cc1)C(=O)N)C Z17834907	O=C(c1ccn(c(=O)c1)C)NC1CCCOc2c1ccc1c2cccc1 Z1368721622	O=C(c1cccc(c1)C(=O)N)Nc1cccc(c1)NC(=O)c1ccco1 Z317736764	CC1CNCCN1 Z1245633308	O=C(c1ccc2c(c1)cccc2)Nc1cccc(c1)S(=O)(=O)N(c1ccccc1)C Z27152428	O=C(N(C)C)CN1CCN(CC1)c1nc(C)nc2c1c(cs2)c1cccs1 Z64680453	Clc1cccc(c1)/C=C\1/C(=O)Nc2c1cccc2 Z44305839	Fc1ccc(cc1)n1ncc2c1nc(C)nc2n1cncc1 Z838081762	O=C(c1ccc(cc1)O)C1CCN(CC1)C(=O)c1nccnc1N Z238123152
O=C(Nc1cccc(c1)c1onc(n1)C1CC1)CNC(=O)c1cc(C)cc(c1)C Z606219792	O=C(N(Cc1ccccc1)C)Nc1cccc2c1CCCC2 Z409997634	CCNCC(=O)NCc1ccc(cc1)F.Cl Z56945963	O=C(NC12CC3CC(C2)CC(C1)C3)COC(=O)CC(c1ccccc1)NC(=O)c1ccccc1 Z15951814	COc1cccc(c1)C(=O)C1=C(O)C(=O)N(C1c1cccc(c1)[N+](=O)[O-])CCCN1CCOCC1 Z316169638	Cc1nc2ccccc2c(=O)n1/N=C/c1cn(nc1c1cc2c(o1)cccc2)c1ccccc1 Z49732289	N#CCn1cnc2c(c1=O)cc1c(c2)cccc1 Z66655025	NC(=O)c1ccnc(c1)N1CCN2C(C1)CCCC2 Z1182663584	CC(c1ccc2c(c1)CCCC2)NC(=O)c1cc(ccc1C)S(=O)(=O)N Z102175050	CN(C(=O)c1cnc2n(c1=O)ccs2)Cc1nc2c(s1)cccc2 Z145915848	CC(C(=O)O)(CN)N.Cl.Cl Z2050725177	NC(=O)c1cc(cn1C)S(=O)(=O)N(c1ccccn1)C Z741558702	N#Cc1cnc2c(c1NCC(=O)NCc1ccco1)cc(cc2C)F Z1267759823	O=C(c1cccc2c1cccc2)NCC(c1ccccc1)N1CCCC1 Z69098349	CC1OC(C)CN(C1)C1=Nc2c3c1cccc3ccc2 Z56767775	CC(NC(=O)Nc1ccc(cc1)NC(=O)c1ccco1)CCc1ccc(cc1)O Z412774176
O=C(c1cn(nc1c1cccnc1)c1ccccc1)Nc1cccc(c1)S(=O)(=O)N1CCOCC1 Z30000990	CCn1c2ccc(cc2c2c1cccc2)NC(=S)NC(=O)C12CC3CC(C2)CC(C1)C3 Z56070633	O=C(N(C1CC1)Cc1ccccc1)c1ccc2c(c1)nc[nH]2 Z284734136	O=C(c1cccc(c1)S(=O)(=O)N1C(C)Cc2c1cccc2)NC12CC3CC(C2)CC(C1)C3 Z27687268	CCCOc1ccc(cc1)C1N(CCCN2CCOCC2)C(=O)C(=C1C(=O)c1ccccc1)O Z316169780	NC(=O)C1CCCCN1C(=O)c1oc2c(c1C)cc(cc2)Br Z27623876	N#Cc1ccc(cc1)Cn1cnc2c(c1=O)cccc2 Z91652474	O=C(NC(=O)NCc1cccs1)COc1ccc(cc1)C(=O)N Z153823434	Brc1cc(Br)c2c(c1)c(=O)n(cn2)CC(=O)Nc1ccc2c(c1)cccc2 Z99054387	COc1ccccc1NC(=O)c1cccc(c1)n1[nH]c(=O)ccc1=O Z952128844	CC(=O)OCCN.Cl Z1973465551	NC(=S)N/N=C(\c1cc2c(oc1=O)ccc1c2cccc1)/C Z56759490	NC(=O)c1cn(nc1NCC1CCC1)C Z1618411279	CCN(Cc1[nH]c(=O)c2c(n1)n(C)nc2)Cc1ccc2c(c1)OCO2 Z729880660	CCC1CCCCN1c1ncnc2c1oc1c2cccc1 Z31196779	O=C(C1CCN(CC1)C(=O)c1cccc(c1)S(=O)(=O)NCc1ccco1)Nc1ccccc1 Z102735112
O=C(Nc1ccc(cc1)N1CCN(CC1)Cc1ccccc1)CSc1ccccc1 Z70837765	O=C(Nc1cccnc1)CCN1CCN(CC1)c1ccccc1 Z1269819185	CC(=O)Nc1ccc(cc1)C(=O)CSc1nnc(n1c1ccc(cc1)F)CN1CCCC1 Z17433509	O=C(Nc1ccc2c(c1)[nH]c(=O)[nH]2)COC(=O)C12CC3CC(C1)CC(C2)(C3)c1ccc(cc1)C Z19354732	CC(COc1ccc(cc1)C(=O)C1=C(O)C(=O)N(C1c1ccc(cc1)C)CCN1CCOCC1)C Z1213748474	O=Cc1cn(nc1c1cc2cc(Br)ccc2oc1=O)c1ccccc1 Z56787311	CSc1nc2ncc(cc2c(=O)[nH]1)C(=O)c1ccccc1O Z99529222	CC(=CC(=O)NCc1ccc(cc1)C(=O)N)C Z32820038	O=C1COc2c(N1)cc(cc2)C(=O)COC(=O)C1C2CC3CC1CC(C2)C3 Z73739206	NC(=O)C1CCN(C1)C(=O)c1cnc2c(c1)c(=O)n(c(=O)n2C)C Z666966740	CCC(CC#C)N Z1258948229	Cc1ccc(cc1)N(S(=O)(=O)c1cccc(c1)C(=O)Nc1ccccc1F)C Z28290745	O=C(c1ccc(s1)C(=O)C)N1CCN(CC1)CCNC(=O)c1ccco1 Z285595966	CC(Nc1ncnc2c1ccs2)CN1CCCC1=O Z646451446	O=C(C(C)(C)C)N1CCc2c1cccc2 Z30624397	CCN(c1cccc2c1cccc2)C(=O)CSc1nnc(o1)c1ccc(cc1)OC(F)F Z25505786
O=C(CCc1c(C)nc2n(c1C)ncn2)NNC(=O)c1cc(nc2c1cccc2)c1ccc(cc1)C Z60049165	CCN(c1ccc(cc1)/C=N/c1ccc(cc1)C)Cc1ccccc1 Z53773470	CCCCS(=O)(=O)N1CCC(CC1)C(O)C Z1247416893	O=C(NC12CC3CC(C2)CC(C1)C3)CSc1ccccc1C(=O)N1CCN(CC1)c1ccccc1 Z27769822	C=CCOc1ccc(c(c1)C)C(=O)C1=C(O)C(=O)N(C1c1ccc(cc1)F)CCCN1CCOCC1 Z57219242	Cc1cccc(n1)N1CCC(CC1)NC(=O)c1scc(c1)C(=O)N Z1220508510	Cc1ccc(cc1)Cn1c(=O)[nH]c2c1cccc2 Z118508390	CC(C(=O)OCC(=O)Nc1ccc(cc1)C(=O)N)C Z19678139	O=C(c1ccc2c(c1)CC(OC2=O)c1ccccc1)Nc1ccccn1 Z212295256	OC(=O)c1ccc(c(c1)N/N=C\1/C(=O)N(c2c1cccc2)C(C)C)Cl Z99986318	CCSCC(N)C Z1276496849	O=C(NCC(F)(F)F)CNC(=O)c1cccc(c1)S(=O)(=O)N(c1ccc(cc1)C)C Z570758236	O=C(Nc1ccc2c(c1)OCO2)CCN1CCC(CC1)c1nnc2n1cccc2 Z220086422	COc1cccc(c1)COCC(=O)NCCN(C(C)C)C(C)C Z422361566	Cn1cc(c2c1cccc2)C1CNCC1 Z1309309963	O=C(Nc1cc(Cl)ccc1n1cncn1)CN1CCN(CC1)CC(=O)N1CCOCC1 Z89215803
O=C(CCc1cccc(c1)S(=O)(=O)N1CCOCC1)NN=C1c2ccccc2c2c1cccc2 Z50091506	OC1CCN(CC1)c1ccccc1NCc1c(C)cc(c(c1C)C(=O)C)C Z739800330	O=C(N1CCCC1)CNc1ccc2n(n1)c(nn2)C(F)(F)F Z229501074	O=C(CNC(=O)C12CC3CC(C2)CC(C1)C3)OCC(=O)N1CCN(CC1)S(=O)(=O)c1ccc(cc1C)C Z15487215	Fc1ccc(cc1)C(=O)C1=C(O)C(=O)N(C1c1cccc(c1)[N+](=O)[O-])CCCN1CCOCC1 Z57237936	NC(=O)C1CCCN(C1)c1c(C)c(C)nc2c1cccc2 Z1652086478	O=c1n(cnc2c1cccc2)Cc1ccc(cc1)C(F)(F)F Z133882194	Cc1ccc(cc1OCCSCC)C(=O)N Z1615250807	O=C(c1ccc2c(c1)OCCO2)C1CCN(CC1)C(=O)c1ccccc1C Z223372300	O=C1CCc2c(N1)ccc(c2)C(=O)NCc1cccc(c1)C(=O)O Z1444932781	CC1=NOC(C1)C(=O)O Z2106602827	O=C1OC(=N/C/1=C\c1ccc(o1)c1ccccc1F)c1cccc(c1)S(=O)(=O)N(C)C Z58306347	O=C(c1sc(nc1C)c1cscc1)OCc1ccc(cc1)n1cccn1 Z115116394	COc1cc(OC)cc(c1CCNc1cc(C)nc2n1ncn2)OC Z1155811306	CC1CN(CC1N1CCOCC1)c1ncnc2c1scc2C Z1957890638	CC(=O)Nc1ccc2c(c1)oc(=O)cc2COC(=O)c1ccc2c(c1)c1CCCCc1[nH]2 Z22560734
O=C(Nc1cccc(c1C)C)CN1CCN(CC1)C(=O)c1ccccc1COc1ccccc1 Z70823103	O=C(Cn1cc(c2c1cccc2)C)NCCN1CCCCCC1=O Z959590228	COc1cc(OC)nc(n1)N Z1245636356	O=C(N1CC2(CC1CC(C2)(C)C)C)COC(=O)c1ccc(cc1)NS(=O)(=O)c1ccc2c(c1)OCCO2 Z19075383	COc1cccc(c1)C(=O)C1=C(O)C(=O)N(C1c1ccccc1F)CCCN1CCOCC1 Z316169616	NC(=O)C1CCCN(C1)c1nc(CN2CCOCC2)nc2c1c(C)c(s2)C Z31182148	Fc1ccc2c(c1)ncn(c2=O)C/C=C/c1ccccc1 Z154660614	COc1ccc(cc1NC(=O)Cc1c(C)noc1C)C(=O)N Z453633228	O=C(c1ccc2c(c1)OCCO2)C1CCN(CC1)C(=O)c1ccccc1I Z223372270	O=C(CN1C(=O)NC2(C1=O)CCc1c2cccc1)Nc1cccc(c1)Cl Z14184690	NCC1CSCCN1 Z1953525544	OCC(NC(=O)c1cccc(c1)S(=O)(=O)N(c1ccc(cc1)C)C)C Z353247822	O=C1NC(=O)C(=Cc2cn(nc2c2ccc(o2)C)c2ccccc2)C(=O)N1 Z56805128	CCONC(=O)c1ccc2c(c1)C(=O)NC2=O Z1127332137	c1ccc(cc1)n1ncc2c1ncnc2N1CCC1 Z238676528	O=C(C(OC(=O)c1ccc2c(c1)c1CCCCc1[nH]2)C)Nc1ccc(c(c1F)F)F Z22561012
O=C(Cc1c(C)nc([nH]c1=O)c1ccccn1)NCC1(CC1)c1ccccc1 Z605764290	CNS(=O)(=O)c1ccc(cc1)/C=C/C(=O)NC(C(=O)O)Cc1c[nH]c2c1cccc2 Z1444491781	O=C(N1CCc2c1cccc2)Cc1sc(nc1C)S Z242525586	O=C(CC12CC3CC(C1)CC(C2)(C3)Br)OC(C(=O)Nc1ccc2c(c1)C(=O)c1c(C2=O)cccc1)C Z19290610	COc1cccc(c1)C(=O)C1=C(O)C(=O)N(C1c1ccc(o1)C)CCCN1CCOCC1 Z57788500	CCc1sc(cc1C)C(=O)N1CCC(CC1)c1c[nH]c2c1cc(cc2)C(=O)N Z1624201769	NC(=O)CCn1cnc2c(c1=O)cccn2 Z237852858	CC(C(n1ncc(c1)C)C)NCc1ccc(cc1)C(=O)N Z1143055564	O=C(C1=Cc2c(OC1)cccc2)Nc1cccc(c1)c1nnnn1C Z220415654	CN(c1ccccc1)CCn1nc2n(c1=O)cccc2 Z354444958	NCCCP(=O)(OCC)O.Cl Z1713622085	CCCCOc1ccc2c(c1)oc(=O)c1c2cccc1 Z56764173	Cc1nc(N2CCC(CC2)c2c[nH]nc2)c2c(n1)n(C)nc2 Z989400454	Cc1nn(c(c1)C)c1ccc(cn1)NC(=O)C1=Cc2c(OC1)cccc2 Z393174014	CCCc1[nH]c2c(c1CC)cc(cc2)Cl Z1582264105	Cc1ccn2c(n1)nc(n2)C(=O)Nc1sc2c(c1c1nc3c([nH]1)cccc3)CCCC2 Z29085960
CC(=O)Nc1cccc(c1)C(=O)Nc1cccc(c1)S(=O)(=O)NCc1ccco1 Z30003112	O=C(N1CCC(CC1)Nc1ccccc1F)CCc1ccc(nc1)Cl Z1557209538	O=C(N1c2ccccc2Sc2c1cccc2)CSc1nnnn1C Z18520570	CCOC(=O)c1sc(nc1C)N(C(=O)COC(=O)C12CC3CC(C2)CC(C1)C3)Cc1ccccc1 Z19815397	CC(Oc1ccc(cc1NC(=O)C1=COCCO1)S(=O)(=O)N1CCOCC1)C Z30376405	Oc1ccc2c(c1)O/C(=C/c1ccc(cc1)C(C)C)/C2=O Z119968772	Oc1ccc(cc1)c1nc2ccccc2c(=O)[nH]1 Z359513850	O=C(N1CCCC1)NCCc1cccc(c1)C(=O)N Z1025069914	O=C(c1cn(c2c1cccc2)C)Nc1ccc2c(c1)OC1(O2)CCCC1 Z89469829	O=C(Nc1cc(cc(c1C)F)C(=O)N)CCC(=O)c1ccccc1 Z768747354	NCC1(CO)CC1 Z1333717629	Cc1ccc2c(c1)oc(=O)cc2COC(=O)c1cccc(c1)S(=O)(=O)N(c1ccccc1)C Z18870134	COc1ccc(cc1)N1CCN(CC1)c1ncnc2c1ccc(n2)N Z1537045422	COc1cccc(c1)C(N1CCCC1)CNC(=O)C(n1cncn1)C Z356363888	COc1ccc(cc1)Nc1ncnc2c1scc2 Z196118282	O=C(CC1Sc2ccccc2NC1=O)OCc1cc(=O)oc2c1ccc(c2)O Z16383985
O=C(Nc1ncc(s1)Cc1cccc(c1)C)Cc1csc(n1)NC(=O)c1cccs1 Z70860042	O=C(Cn1c2ccccc2c(=O)c2c1cccc2)NCC1(CCCC1)c1ccccc1 Z236189112	CN(S(=O)(=O)c1cccc(c1)CN1CCc2c(C1c1ccccc1)ccs2)C Z126067830	COc1ccc(cc1)C12CC3CC(C1)CC(C2)(C3)C(=O)NCc1ccc(c(c1)OC)OC Z108851208	O=C(Nc1cccc2c1cccc2)COC(=O)C1=COCCO1 Z18825230	COc1cc(ccc1OC(F)F)/C=C\1/Oc2c(C1=O)ccc(c2)O Z119968828	Cc1ccn(c(=O)c1)Cc1ccccc1C Z1134990155	NC(=O)c1ccc[n+](c1)Cc1c(C)noc1C.[Cl-] Z48825627	O=C(Cc1cccc2c1nccc2)Nc1ccc2c(c1)OC1(O2)CCCC1 Z222994282	COc1cc(ccc1OCc1cc(=O)n2c(n1)cccc2)C(=O)C Z214977074	NCCN(CC(C)C)CC.Cl.Cl Z1868350141	CCOc1cccc(c1)C=C1C(=O)NC(=S)NC1=O Z57119210	CCc1ccsc1C(=O)NC(c1nc(c(s1)C(=O)O)C)C Z1624125855	O=C(c1cccn1C)CSc1nncn1c1ccc(c(c1)Cl)C Z23673057	c1ccc(cc1)n1ncc2c1CCNC2 Z1430814775	O=C(/C=C/c1ccc2c(c1)OCCO2)OCc1onc(c1)c1ccc(cc1)Cl Z212157066
O=C(Cc1cccc2c1cccc2)NCc1cccc(c1)NC(=O)C1CC1 Z200027432	O=C(CC(c1ccccc1)C)Nc1cnc2c(c1)cccc2 Z237461956	NNc1cccc(c1)C(=O)O.Cl Z815264094	COc1c(OC)cc(cc1NC(=O)c1cccs1)C(=O)OCC(=O)C12CC3CC(C2)CC(C1)C3 Z16322312	CCCOc1cccc(c1)C(=O)C1=C(O)C(=O)N(C1c1ccco1)CCN1CCOCC1 Z57907336	S=C1NC(=O)C(=Cc2cn(nc2c2cccc(c2)Br)c2ccccc2)C(=O)N1 Z56812538	NCc1cccn(c1=O)CC.Cl Z1945696023	COC(=O)c1ccoc1COC(=O)c1ccc(cc1)C(=O)N Z238074492	CN(C(=O)c1cc2c(s1)c1ccccc1CC2)Cc1ccc2c(c1)OCO2 Z73468240	N#Cc1cc(nc2c1cccc2)N(CCCc1n[nH]c(c1C#N)N)C Z1343158808	CCC(C(O)C)(CN)C Z1501472394	Cc1ccc(cc1)N(S(=O)(=O)c1cccc(c1)C(=O)Nc1ccc(cn1)C)C Z59421288	Cc1ccc(nc1)NCC1CCN(C1)c1ncnc2c1ccs2 Z990436084	COc1cccc(c1)C(N(C)C)CNC(=O)CCCc1ccccc1 Z422468366	CCCc1[nH]c2c(c1CC)cccc2 Z1556995020	CCc1nnsc1C(=O)NCCCCN1CCCC(C1)C Z423000676
O=C(Cn1nc(cc1C)C)N/N=C/c1cn(nc1c1cc2c(o1)cccc2)c1ccccc1 Z50019412	O=C(CN1C(=O)C2C(C1=O)C1CC2C=C1)NCc1ccccc1[N+](=O)[O-] Z510232254	CCOc1cccc(c1)CNC(=O)Cc1c[nH]c2c1cccc2 Z435525636	CC1CCCC(N1C(=O)COc1ccc(cc1)C(=O)NNS(=O)(=O)CC12CCC(C2(C)C)CC1=O)C Z55499501	COc1ccc(cc1)C1N(CCN2CCOCC2)C(=O)C(=C1C(=O)/C=C/c1ccco1)O Z336483098	S=C1S/C(=C\c2cn(nc2c2cc3ccccc3oc2=O)c2ccccc2)/C(=O)N1 Z46045174	NC(=O)C(Sc1ccc2c(c1)cccc2)C Z17458457	CCCCn1nc(C(=O)N)c2c(c1=O)cccc2 Z33546594	CCn1c2ccc(cc2[nH]c(=O)c1=O)C(=O)NC1CCSc2c1cccc2 Z73331824	O=C(N1CCN(CC1)S(=O)(=O)c1cc(n(c1)C)C(=O)N)Cc1ccccc1 Z197780518	CC(C(=O)O)CC(C)C Z1694645421	COc1cccc(c1)C=C1C(=O)NC(=S)NC1=O Z57119049	Cc1cccc(c1)N1CCN(CC1)C(=O)c1cc(nn1c1ccccc1)C1CC1 Z165129140	O=C1NC2(C(=O)N1Cc1onc(n1)c1ccoc1)CCCCCCC2 Z1137174189	CCN(c1ncnc2c1scc2)C1CCCCC1 Z196120140	O=C(C1CCCN(C1)C(=O)c1cccc(c1)N1CCNC1=O)Nc1ncccc1C Z757150366
O=C(c1cccc(c1C)C)Nc1cccc(c1)S(=O)(=O)NCc1ccco1 Z30002920	CN(CC#N)CC(=O)c1c[nH]c2c1cc(cc2)C(=O)OC Z1770055445	C/N=c/1\sn(c(n1)c1ccccc1)c1ccc(cc1)C.Br Z212060034	Cc1ccc(c(c1)C)NS(=O)(=O)c1cccc(c1)C(=O)N/N=C/1\C2CC3CC1CC(C2)C3 Z49609621	O=C1C(=C(C(N1CCCN1CCOCC1)c1ccc(cc1)[N+](=O)[O-])C(=O)c1ccc(c(c1)F)C)O Z1213736821	Cc1cc(C)nc(n1)N/N=C/c1cn(nc1c1cc2ccccc2oc1=O)c1ccccc1 Z49539440	CC(C(C(=O)Nc1ccccc1)NC(=O)N)C Z27782567	NC(=O)c1ccc(cc1)COC(=O)c1cocc1 Z168080826	O=C(Nc1cccc2c1CCCC2)CCC1Cc2ccccc2NC1=O Z237618136	COc1ccccc1CCC(=O)Nc1cc2c(=O)[nH]cnc2cc1F Z169912624	NCCCC(CC)O.Cl Z1259162031	CCCOc1cc(NC=C2C(=O)NC(=S)NC2=O)ccc1OCCC Z87025520	[O-][N+](=O)c1cc(CSc2nnc(n2c2ccccc2)c2ccc3c(c2)OCO3)c2c(c1)COCO2 Z16253686	CC1OCC(N(C1)Cc1nc(C)ccc1O)(C)C Z1682034865	CCc1cnc2c(n1)nc(nc2N)N Z1889706339	N#CSc1cc(C)c(c(c1)C)NC(=O)COC(=O)c1ccc(c(c1)O)C Z194472150
O=C(c1c[nH]n2c1nc(=O)c1c2cccc1)NCC1(CC1)c1ccccc1 Z804231682	O=C(c1ccncc1)Nc1ccc(cc1)N1CCCCCC1 Z88244171	NC(c1ccc(cc1)F)C(C)C Z99598998	CCN(S(=O)(=O)c1ccc(cc1)OCC(=O)NC12CC3CC(C2)CC(C1)C3)c1ccccc1 Z18917207	O=C1C(=C(C(N1CCCN1CCOCC1)c1ccc(c(c1)Cl)Cl)C(=O)c1ccco1)O Z57237926	NC(=O)C1CCN(CC1)c1nc(/C=C/c2ccccc2)nc2c1c1CCCCc1s2 Z31238026	COc1ccc(cc1)CC(=O)Nc1cccc(c1)OC Z27795387	CC(C(=O)Nc1ccc(cc1)C(=O)N)N1CCOCC1 Z44499112	O=C(CC12CC3CC(C1)CC(C2)(C3)Br)Nc1ccc2c(c1)CCN2C(=O)C Z73312396	O=C(N1CCCC1=O)Cn1cnc2c(c1=O)scc2 Z335931040	COCCS(=O)(=O)N Z1003146522	COc1ccc2c(c1)cccc2C=C1C(=O)NC(=S)NC1=O Z2238830340	Cc1onc(c1c1nnc(o1)CN1CCC2C(C1)CCCC2)c1ccccc1 Z103910582	CNC(=O)COc1ccc(cc1OC)/C=C/c1ccc2c(n1)cccc2 Z449703672	Nc1ccc(c(c1)C)c1nc2c(n1C1CC1)ccc(c2)F Z1258850980	CCCc1noc(n1)CSc1nc(N)cc(n1)O Z271758240
COc1cc(ccc1N1CCCC1=O)NC(=O)NCc1ccc(o1)c1ccccc1 Z603399192	N#Cc1ccc(nc1)C(=O)NC(c1cccc(c1)N1CCCC1)C Z1391682934	OC(=O)Cc1ccc(nc1C)Cl Z1696822319	O=C(N1CCN(CC1)C(=O)C12CC3CC(C2)CC(C1)C3)Cc1coc2c1cc(C)c(c2)C Z216919694	COc1cccc(c1)C1N(CCCN2CCOCC2)C(=O)C(=C1C(=O)c1ccc(cc1)OC)O Z57239140	NC(=O)C1CCN(CC1)C(=O)CCCc1nc2ccccc2c(=O)[nH]1 Z30899562	Cc1cnc(cn1)C(=O)Nc1ccc(cc1)C(C)(C)C Z28274151	O=C(c1ccc(cc1)C(=O)N)NCC1CCS(=O)(=O)C1 Z319055324	O=C1COc2c(N1)ccc(c2)C(=O)Nc1ccc2c(c1)Cc1c2cccc1 Z73315941	COc1ccc(c(c1)C)S(=O)(=O)Nc1ccc(cc1O)C(=O)O Z1094891922	NCCCC(=O)N.Cl Z398513418	N#Cc1ccc(cc1Cl)NC(=O)c1cccc(c1)S(=O)(=O)N(c1ccccc1)C Z29418650	COc1cc(ccc1OC)c1nn(cc1C=C1C(=O)NC(=O)NC1=O)c1ccccc1 Z56812587	CC(CC(N1CCOCC1)CNC(=O)Nc1ccc2n(c1)cnn2)C Z1590920942	CCc1sc2c(c1)c(ncn2)N1CCS(=O)CC1 Z1129909122	Clc1cccc(c1)OC1CCN(C1)C(=O)Nc1ccc(cc1)c1nccs1 Z1530984795
O=C(Nc1cccc(c1)S(=O)(=O)NCc1ccco1)CCc1ccccc1Cl Z30001813	Fc1ccc(c(c1)NC(=O)N(Cc1ccncc1)C)N1CCCCC1 Z1040548202	SC1=NCCN1 Z1981870389	O=C(C12CC3CC(C1)CC(C2)(C3)c1ccccc1)OCc1cc(cc2c1OCOC2)[N+](=O)[O-] Z19594094	Fc1ccc(cc1)C(=O)C1=C(O)C(=O)N(C1c1ccco1)CCCN1CCOCC1 Z56865718	COC(=O)c1ccc2c(c1)nc([nH]c2=O)CN1CCC(CC1)C(=O)N Z44517331	CC(=O)Nc1cccc(c1)C(=O)NC(c1ccc(c(c1)F)F)C Z28548151	O=C(CCC(=O)c1cc(C)ccc1C)OCC(=O)Nc1ccc2c(c1)[nH]c(=O)[nH]2 Z15925897	Cc1ccc2c(c1)nc(c(c2)C(=O)Nc1cccc(c1)c1nnco1)C Z392685436	Cc1cccn2c1nc(CSc1ccc(cn1)C(F)(F)F)cc2=O Z66893360	CCCCS(=O)(=O)NCC(=O)O Z45658593	Clc1ccc(cc1)S(=O)(=O)N(c1ccc(cc1)Oc1ncnc2c1oc1c2cccc1)C Z31099713	COc1ccc(cc1)C1=NOC(C1)CNc1cc(C)nc2n1ncn2 Z2010702565	O=C(C1CC1)Nc1cccc(c1)I Z26432901	OC(=O)c1ncn(c1)c1ncccn1.Cl.Cl Z2108810120	COCC(=O)Nc1ccc(cc1)NCc1cc(=O)oc2c1ccc(c2C)O Z320047844
O=C(c1ccc2c(c1)cccc2)Nc1cccc(c1)S(=O)(=O)NCc1ccco1 Z30002842	O=C(N1CCN(CC1)C(=O)c1cccnc1)Nc1ccc(c(c1)F)N(C1CCCCC1)C Z595406192	NC(=O)N1CCCC1C(=O)O Z56889385	COc1cc(ccc1OCC(=O)Nc1ccccc1OC)C(=O)OCC(=O)NC1CCCCCC1 Z16415441	CC(Oc1ccc(cc1)C1N(CCCN2CCOCC2)C(=O)C(=C1C(=O)c1ccccc1)O)C Z317042788	O/N=C/c1cn(nc1c1cc2cc(Br)ccc2oc1=O)c1ccccc1 Z57170841	CCCc1ccc(cc1)NC(=O)C(C(C)C)NC(=O)C Z28806110	O=C(N1c2ccccc2NC(=O)C1(C)C)CN1CCN(CC1)c1ncccn1 Z46211010	Oc1ccc(cc1)/C=C\1/C(=O)N(c2cccc(c2)C)C(=O)c2c1cccc2 Z44375893	COc1cccc(c1)NC(=O)c1ccccc1NC(=O)/C=C/c1ccc(cc1)NS(=O)(=O)C Z978998310	CCC(NC)CC.Cl Z1262254286	Clc1ccc2c(c1)ncnc2N1CCN(CC1)S(=O)(=O)c1cccc(c1)C(F)(F)F Z127288700	CCOC(=O)c1sc2c(c1C)c(ncn2)N1CCN(CC1)Cc1csc2c1cccc2 Z196156356	CCc1ccc(cc1)CN(CC(=O)c1c(N)n(C)c(=O)n(c1=O)C)C Z46328354	Fc1ccc2c(c1)n(C1CC1)c(n2)c1cccc(c1C)N Z1258869849	CC1CCN(CC1)Cc1ccc(cc1)NC(=O)c1cnc2c(n1)cccc2 Z431734066
O=C(Nc1ccccc1Cl)CN1CCN(CC1)C(=O)C(Oc1ccc(cc1)Cl)(C)C Z70792433	O=C(NC(C(=O)NCc1nc2c(n1C)cccc2)C)OCc1ccccc1 Z558497636	[O-][N+](=O)c1ccccc1Sc1nc2c([nH]1)cccc2 Z52614692	COc1ccccc1N(S(=O)(=O)c1ccc(cc1)C(=O)OCC(=O)NC1CCCC(C1C)C)C Z19116202	CC(COc1ccc(c(c1)C)C(=O)C1=C(O)C(=O)N(C1c1ccncc1)CCCN1CCOCC1)C Z57780304	NC(=O)C1CCN(CC1)Cc1nc2ccsc2c(=O)[nH]1 Z44517267	CCc1ccc(cc1)NC(=O)c1ccccn1 Z30917844	O=C(CN1CCN(CC1)Cc1ccccc1)NCc1c(C)cc([nH]c1=O)C Z352402134	Cc1cccc(c1)N1CCN(CC1)C(=O)c1cc2ccccc2cc1O Z165124100	O=C(c1cnn(c1C)c1ccccc1F)Nc1c(C)[nH]nc1C(=O)N Z1155484944	OCCC(CN)CC Z1405291504	Cc1oc2cc(OCc3ccc(cc3)C(=O)N)ccc2c(=O)c1c1ccccc1 Z229589130	CNC(=O)C1CN(Cc2ncc(o2)c2ccccc2)c2c(O1)cccc2 Z106803510	CC(NC(=O)C(n1cnnn1)Cc1ccccc1)CCc1ccccc1 Z108810530	CC(CNc1ncnc2c1c(C)c(s2)C(=O)O)O Z240126988	O=C(Nc1nnc(o1)c1ccccc1)COC(=O)c1ccc(c(c1)O)C Z194471092
O=C(Nc1ccn(n1)Cc1ccccc1)NCc1cccc(c1)NC(=O)C1CC1 Z603975336	NC(=O)NC(=O)C(N1CCC(CC1)c1cc2c([nH]1)cccc2)C Z909935456	Cc1nn(c2c1cc(NCc1c[nH]nc1c1ccccc1)cn2)C Z1592094243	Brc1ccc(s1)S(=O)(=O)NCc1ccc(cc1)S(=O)(=O)N Z45538029	CC(Oc1ccc(cc1)C(=O)C1=C(O)C(=O)N(C1c1ccco1)CCN1CCOCC1)C Z57238639	NC(=O)C1CCN(CC1)c1nc2c(n1CCSc1nc3c([nH]1)cccc3)c(=O)n(c(=O)n2C)C Z238920914	O=C(NC(c1ccccn1)C)Nc1ccc(cc1)C Z44593142	O=C(CCc1ccc(cc1)F)NCc1ccc(cc1)C(=O)N1CCNC(=O)C1 Z667599750	Oc1ccc2c(c1)oc1c2nc2c(c1c1ccccc1)c1c(s2)CCCC1 Z166605092	O=c1cc(NCc2nc3c(s2)cccc3)nc2n1cccc2 Z203900914	COC(=O)[C@@H](CN)O.Cl Z1540004832	O=c1oc2cc(OCc3ccccc3Cl)ccc2c(c1)c1ccccc1 Z24126526	Cn1c(SCc2noc(n2)c2cocc2)nnc1N Z1162791917	CCCCNC(=S)N1CCCC1C(=O)N Z45895799	C1CN(C1)c1ncnc2c1[nH]cn2 Z373221060	NC(=O)c1cccc(c1)c1scc(n1)c1ccc(c(c1)O)O Z431811248
N#Cc1cccc(c1)C(=O)Nc1ccc(cc1)N1CCN(CC1)Cc1ccccc1 Z70837361	OC(CN1C(=O)N/C(=C\c2c[nH]c3c2cccc3)/C1=O)COc1ccc(cc1)CCC(=O)C Z317188096	COC1(C)CC(C1(C)C)O Z1483951153	O=C(COC(=O)c1ccccc1SCC(=O)NC12CC3CC(C2)CC(C1)C3)NCc1ccco1 Z15704843	C=CCOc1ccc(cc1)C(=O)C1=C(O)C(=O)N(C1c1cccnc1)CCCN1CCOCC1 Z319215766	NC(=O)C1CCCN(C1)c1ncnc2c1c(F)ccc2 Z728952308	O=C(Nc1cccc(c1)C(=O)C)Cc1ccc(cc1)C Z90743365	C=CCNC(=O)CN1CCN(CC1)C(C(=O)Nc1ccc2c(c1)[nH]c(=O)[nH]2)C Z195974362	Oc1ccccc1/C=N/NC(=O)C1(O)c2ccccc2c2c1cccc2 Z57229125	O=C(Nc1nccn(c1=O)C)NCc1cc(F)ccc1F Z1672028564	NCCC1CCC1.Cl Z1405445718	Brc1ccc(cc1)c1ccc(o1)/C=C\1/C(=O)Nc2c1cc(Cl)cc2 Z44304533	Cn1cccc1C1CCCCN1c1ncnc2c1oc1c2cccc1 Z1324009105	CC(CNC(=O)NC(=O)CN1CCCN(CC1)CC(=O)N(C)C)C Z367565642	Fc1ccc2c(c1)nc(n2C1CC1)c1cccc(c1C)N Z1258869891	CC(CC(=O)Nc1ccc(cc1)C(=O)CN1C(=O)N(C(C1=O)C)c1ccc(cc1)Cl)C Z65811496
O=C(c1ccccc1Br)Nc1cccc(c1)S(=O)(=O)NCc1ccco1 Z30002751	O=C(c1ccc(cc1)C1CCC1)Nc1ccc(cc1)S(=O)(=O)N Z1837765830	CCc1ccc(cc1)CNc1ncccc1C Z636180354	CC(C(=O)C12CC3CC(C2)CC(C1)C3)OC(=O)c1ccc(cc1)S(=O)(=O)NCc1ccco1 Z18678274	CC(Oc1ccc(cc1)C(=O)C1=C(O)C(=O)N(C1c1ccccn1)CCN1CCOCC1)C Z319609804	S=C1NC(=O)C(=NNc2ccc3c(c2)OCO3)C(=O)N1 Z55327606	CC(NC(=O)C(SCC(c1ccccc1)O)C)C Z875236694	CCOC(c1ccccn1)(CNC(=O)Nc1ccc2c(c1)C(=O)NC2=O)OCC Z1863666690	O=C1CCCc2c(N1)ccc(c2)c1csc(n1)c1ccc(cc1)O Z401534230	Fc1ccccc1CNc1cc(=O)n2c(n1)cccc2 Z203895966	NCC(C1CCCCC1)N Z1267773626	COc1ccc(cc1)N(S(=O)(=O)c1cccc(c1)C(=O)Nc1ccc(nc1)OC)C Z26414334	CNc1snc(c1C(=O)N1CCN(CC1)C(c1onc(n1)c1ccc(cc1)C)C)C Z372128744	O=C(c1ccc2n(c1)nnn2)N1CCC(=CC1)c1c[nH]c2c1cccc2 Z1409330612	CCC1(O)CN(C1)c1ncnc2c1sc(n2)SC Z1918542397	O=C(N(Cc1ccc2c(c1)OCCO2)C)CSc1nnc(s1)NCc1ccco1 Z98445181
COc1c(Cl)cc(cc1Cl)C(=O)Nc1ccc(cc1)S(=O)(=O)Nc1cccc(c1)F Z605910244	CNC(=O)Nc1ccc(cc1)NC(=O)c1ccccc1Nc1ccccc1 Z247156170	O=C(Nc1cc(ccc1C)n1cnnn1)NCC(c1cscc1)N(C)C Z433625900	O=C(Nc1cc(ccc1C)S(=O)(=O)N1CCCCC1)COC(=O)CCOc1cc(C)ccc1C Z19386480	COc1cccc2c1oc(c2)C(=O)C1=C(O)C(=O)N(C1c1cccs1)CCN1CCOCC1 Z336483182	O=C(c1scc(c1)C(=O)N)Nc1nnc(s1)CC1CCCC1 Z1119503635	CNC(=O)CNC(=O)c1cccc(c1)N Z932997760	CN(CC(=O)N1C(C)CC(=O)Nc2c1cccc2)Cc1ccc2c(c1)cccc2 Z103886702	O=C1NC2CCCCC2N(C1)C(=O)NC1CCCOc2c1cccc2 Z1452292645	Cc1nn(c(c1)C)c1ccc(cc1)Cn1nc(ccc1=O)C(=O)N Z1123861972	NCCCCN(C(C)C)C Z916846986	NC(=O)COc1ccc2c(c1)oc(c(c2=O)c1ccc(cc1)Cl)C(F)(F)F Z374511992	Clc1ccc(cc1)CCC(=O)N1CCN(CC1)c1ccnc2c1ccc(c2)Cl Z285126306	Cc1ccc(o1)C(=O)OCC(=O)c1ccc(s1)Br Z24629639	Cc1ccc2c(c1)nc(n2C)c1ccc(=O)[nH]c1 Z666507054	CC(Cc1ccc(cc1)O)NC(=O)NC(Cc1ccc(cc1)O)C Z813085782
Clc1ccc(c(c1)NC(=O)c1ccc(cc1)F)C(=O)NCc1nnc2n1cccc2 Z70902091	O=C1NC(=O)C(N1)(C)c1ccc(cc1)NC(=O)c1cccnc1N1CCCCC1 Z767246674	NC(=O)C1COc2c(O1)cccc2 Z33546222	COC(=O)C(CN(C(=O)CCc1ccc(cc1)S(=O)(=O)N1CCCCC1)Cc1ccccc1)C Z980171666	CC(Oc1ccc(cc1F)C(=O)C1=C(O)C(=O)N(C1c1ccc(cc1)C)CCN1CCOCC1)C Z355444736	S=C1NC(=O)C(=Cc2nc(n3c2cccc3)c2ccc(cc2)Cl)C(=O)N1 Z56849589	O=c1/c(=C/C=C/c2ccccc2)/sc2n1ncn2 Z99600358	O=C1Nc2ccccc2N(C(C1)C)C(=O)CN1CCN(CC1)Cc1ccccc1 Z88911044	N#CC1(CCc2c(C1)cccc2)NC(=O)c1ccc2c(c1)CCC(=O)N2 Z1720849524	Fc1ccc(cc1)c1ccc(c(c1)F)C(=O)NC(C(=O)N)C(=O)N Z1140062352	CCCCCCC(N)C Z1245649993	COc1ccc(cc1)N(S(=O)(=O)c1cccc(c1)C(=O)Nc1cc(C)ccc1C)C Z27670761	NC(=N)N/N=C/c1cc(n(c1C)c1cc(ccc1N1CCCC1)S(=O)(=O)N1CCOCC1)C.[O-][N+](=O)=O Z56832824	O=C(NC1CCN(C1)Cc1ccccc1)CCc1onc(n1)C(C)C Z382825854	c1nc(NCCn2cccn2)c2c(n1)ccs2 Z751573368	O=C(NC1CCN2C(C1)CCC2)NC1CCOC2(C1)CCCCC2 Z1452112367
O=C(Cc1ccc(cc1)Br)Nc1cccc(c1)S(=O)(=O)NCc1ccco1 Z30003029	O=C(NCC(c1ccccc1Cl)N1CCCC1)/C=C/c1ccc2c(n1)cccc2 Z32840641	N#Cc1cccc(c1)NC(=O)CN(Cc1ccccc1)C Z30957521	COc1c(OC)cc(cc1OC)/C=C\1/SC(=O)N(C1=O)CCNC(=O)C12CC3CC(C1)CC(C2)(C3)Cl Z27119309	Clc1ccc(cc1)C(=O)C1=C(O)C(=O)N(C1c1ccccn1)CCCN1CCOCC1 Z319609794	CC(Cn1c(nc2c1c(=O)[nH]c(=O)n2C)N1CCC(CC1)C(=O)N)CSc1nc(C)cc(n1)C Z246071648	NC(=O)CSc1nc2ccccc2c2n1c1ccccc1n2 Z15910167	OCC(Cc1ccccc1)(CNC(=O)Cc1c(C)nc2c(c1C)c(=O)[nH]n2C)C Z1841679702	CC1CN(C2C1CCCC2)C(=O)NCc1cc(=O)[nH]c2c1cccc2 Z1644550646	N#CCCC(CN1C(=O)N(C(C1=O)C)c1ccccc1)C#N Z229228622	CCC(CO)(CN)CC Z1501472370	N#Cc1ccc(cc1)COc1cccc(c1)/C=C\1/C(=O)Nc2c1cccc2 Z57315562	Cc1ccc2c(c1)c(=O)n(cn2)Cc1nnc(o1)c1c(C)onc1c1ccccc1 Z430325854	CN(C(c1ccco1)CNC(=O)c1ccnc(c1)n1cncn1)C Z731145778	N#Cc1c(C)c(C=O)c(=O)n2c1[nH]c1c2cccc1 Z56910398	O=C(CCc1nnc2n1c1ccccc1c(=O)n2CCc1ccccc1)NCCCN1CCN(CC1)c1cc(C)ccc1C Z1157834198
COc1cc(ccc1OCc1ccccc1)CN(C(=O)c1n[nH]c(=O)c2c1cccc2)C Z70797455	O=C(NC1(CCC1)c1cccc(c1)Br)Nc1ccccc1n1ncnc1 Z820956192	O=C(OC(C)(C)C)NCCC(c1ccccc1)O Z1497164117	O=C(Nc1ccc(cc1)c1ccccc1)COC(=O)C12CC3CC(C1)CC(C2)(C3)NC(=O)C Z25485847	C=CCOc1ccc(cc1)C(=O)C1=C(O)C(=O)N(C1c1ccc(cc1)OC)CCCN1CCOCC1 Z316169770	Oc1ccc2c(c1)O/C(=C\c1cnn(c1)c1ccccc1)/C2=O Z196386462	O=C(c1cc(=O)c2c(o1)cccc2)NC(C(=O)N)Cc1ccccc1 Z952983858	COc1ccc(cc1)NC(=O)CN(CC(=O)N1CC(=O)Nc2c1cccc2)C Z46394693	O=C(Cc1cccc2c1cccc2)NCc1cccc(c1)c1nnc[nH]1 Z1212175771	CCC(C(=O)Nc1cc2c(=O)[nH]cnc2cc1F)SC Z1665829611	NC(C#C)CO.Cl Z2235790715	Cc1ccc(cc1)N(S(=O)(=O)c1cccc(c1)C(=O)Nc1ccc(cc1)Oc1cccc(c1)C)C Z29906703	C=CCn1c(=O)c2n3cc(n(c3nc2n(c1=O)C)c1cccc(c1)C)c1ccccc1 Z241121524	O=C(c1csc(n1)C)Nc1ccc(cc1)C(=O)N Z875361204	CC(NC(=O)c1ccc2c(c1)c1CCCCc1[nH]2)C Z27644336	NC(=O)C1=C(C)Nc2n(C1c1cccs1)nc(n2)SCc1ccccc1F Z1203020277
O=C(Nc1cccc(c1)S(=O)(=O)N1CCOCC1)CCOc1ccc(cc1)C(C)(C)C Z30001138	O=C(NC(C(=O)NCCNc1cnccn1)C)OCc1ccccc1 Z362120046	O=C(c1cnn(c1C)c1ccccn1)Nc1ccc2c(c1)sc(n2)C(C)C Z875687548	O=C(Nc1ccc(cc1)S(=O)(=O)N)COC(=O)C12CC3CC(C1)CC(C2)(C3)c1ccccc1 Z19594232	CC(Oc1ccc(cc1)C(=O)C1=C(O)C(=O)N(C1c1cccnc1)CCCN1CCOCC1)C Z57239113	O=c1[nH]c(=O)c2c([nH]1)ncc(c2)C(=O)N1CCC(CC1)C(=O)N Z431879190	CC(C(=O)NC(=O)N)SCc1cc(C)ccc1C Z1143981339	O=C1Nc2ccccc2N(C1)C(=O)C(NCc1ccccc1CN1CCCC1)C Z135355460	Cc1ccc2c(c1)nc([nH]2)C1CCCN(C1)c1ncnc2c1cc(C)cc2 Z1640892813	CN(C(=O)c1cnc2n(c1=O)ccs2)Cc1ccccc1 Z90492515	CC(CN)CCOC Z2301499713	CCCN(C(=O)c1cccc(c1)S(=O)(=O)N(c1ccccc1)C)Cc1nnc(o1)c1ccccc1Cl Z52342804	O=C(c1ccco1)N1CCN(CC1)c1ncnc2c1oc1c2cccc1 Z31229631	C=CCNC(=O)NC(=O)CN1CCCN(CC1)Cc1ccccc1C Z382779120	CN(C1(CCCCC1)CNc1ncnc2c1scc2)C Z196126840	Clc1ccc(cc1)c1cc2c(s1)c(ncn2)N1CCN(CC1)Cc1noc(c1)C Z94852179
COc1cc(ccc1OCc1cccnc1)CNS(=O)(=O)/C=C/c1ccccc1 Z401462800	FC(CSc1nc(=O)c(c([nH]1)c1ccccc1)C)F Z1699957364	O=C(Nc1cccc(c1)Br)CN1CCN(CC1)Cc1ccccc1 Z46172045	COc1ccc(cc1)C12CC3CC(C1)CC(C2)(C3)C(=O)NCc1cc(OC)ccc1OC Z289028660	C=CCOc1ccc(cc1)C(=O)C1=C(O)C(=O)N(C1c1ccc(o1)C)CCCN1CCOCC1 Z316169786	Oc1ccc2c(c1)O/C(=C/c1cc3ccccc3nc1N1CCOCC1)/C2=O Z196386114	O=C(Nc1ccc(cc1)C)NCC(C(=O)OC(C)C)C Z1276777268	Fc1ccc(cc1)OCCCOC(=O)c1ccc(cc1)CN1C(=O)CNC1=O Z325706566	CC1CCCCN1C(=O)c1ccc2c(c1)C(=O)c1c2cccc1 Z242939868	O=C(Nc1ccc(cc1)OCC(F)(F)F)CN1CCSC1=O Z212628808	OCCC(CC)N Z1258578227	Fc1ccc(cc1)S(=O)(=O)N(c1ccc(cc1)OCCOc1cccc(c1)Br)C Z25834004	O=C(NC(c1nc(c(s1)C(=O)O)C)C)CCC(F)(F)F Z1624123858	COc1ccc(cc1)SC(C(=O)NCC1CCN(C1)C(C)C)C Z901855658	ClCc1[nH]c(=O)c2c(n1)n(nc2)c1ccccc1 Z108567134	O=C(N1CCN(CC1)c1snc(n1)NS(=O)(=O)c1cccs1)OC(C)(C)C Z2038288168
O=C(Cc1c(C)nc([nH]c1=O)c1ccccn1)Nc1ccc2c(c1)[nH]c(=O)[nH]2 Z605962830	CCOC(=O)NC1CCCN(C1)c1c(F)cc(cc1F)C#N Z972757636	CCN(C(=O)CSc1nc(N)nc(n1)N)Cc1ccccc1 Z17559639	O=C(Nc1ccc2c(c1)C(=O)c1c(C2=O)cccc1)COC(=O)C12CC3CC(C1)CC(C2)(C3)Br Z18851810	CCOc1ccc(cc1)C1N(CCCN2CCOCC2)C(=O)C(=C1C(=O)c1ccccc1)O Z57238672	COc1cc2nc(CN3CCCCC3C(=O)N)[nH]c(=O)c2cc1OC Z46442558	CONC(=O)NC1C2C1c1ccccc1CC2 Z1734853636	CCOCCn1c(nc2c1c(=O)[nH]c(=O)n2C)N1CCN(CC1)c1ccccc1 Z223814024	O=C1Cc2c3N1CCCc3cc(c2)c1csc(n1)c1cccc(c1)C(=O)N Z431811218	NC(=O)C1CCN(C1)C(=O)Cc1coc2c1cc(C)c(c2)C Z438027158	NCCCCC(C(=O)O)N Z57127389	CCOc1ccc(cc1)N(S(=O)(=O)c1ccc(c(c1)C(=O)OCC(=O)c1c[nH]c2c1cccc2)C)C Z19103845	c1ccc(cn1)c1nnc2n1CC(S2)CSc1nncn1C1CC1 Z1614733567	Fc1ccc(cc1)Nc1ncnc(n1)N Z56931701	O=C(N1CCc2c(C1C)[nH]c1c2cccc1)c1ccn(c(=O)c1)C Z738732746	CC(=O)Nc1scc(n1)C(=O)O[C@@H]1CCN(C1)Cc1ccccc1 Z1222027524
Fc1cccc(c1)NS(=O)(=O)c1ccc(cc1)NC(=O)c1occc1c1ccccc1 Z605908862	O=C(NCCc1c[nH]c2c1cccc2)CNCCn1ncc(c1)C Z1139452553	OC(=O)COc1cccc(c1)F Z56855767	CCCCCOc1ccc(cc1)C(=O)CCC(=O)OCC(=O)Nc1ccccc1C(=O)NCC(C)C Z15959853	O=C1C(=C(C(N1CCCN1CCOCC1)c1ccc(cc1)[N+](=O)[O-])C(=O)c1ccccc1)O Z57217278	NC(=O)C1CCN(CC1)c1ncnc2c1oc1c2cccc1 Z31237927	CC(=O)NC(C(=O)N1CCC(=CC1)c1c[nH]c2c1cccn2)Cc1c[nH]c2c1cccc2 Z298641814	CCOC(=O)N1CCN(CC1)Cc1nc2c(n1CC(=O)N)c(=O)[nH]c(=O)n2C Z239086320	O=C(CNC(=O)C12CC3CC(C2)CC(C1)C3)NCc1cc2c([nH]1)cccc2 Z942119142	NC(=O)c1cc(ccc1Cl)NS(=O)(=O)c1cccc(c1F)F Z997775638	CC(C(C(=O)O)N)O Z57127549	Oc1ccc(cc1)N(S(=O)(=O)c1ccc(c(c1)C(F)(F)F)Cl)C Z56913142	Cc1nc(N2CCN(CC2)S(=O)(=O)c2cccc(c2)C(=O)C)c2c(n1)sc1c2CCC1 Z203922274	O=C(NCCc1c[nH]c2c1cccc2)CCNC(=O)c1cccc(c1)C Z26394400	Cc1n[nH]cc1CNc1ncnc2c1scc2 Z850974226	CCC1OCCN(C1)C(=O)CSc1nnc(s1)NCc1ccco1 Z854294294
O=C(c1c(C)onc1c1ccccc1)Nc1ccc(cc1)N1CCN(CC1)Cc1ccccc1 Z70837419	O=C(Nc1c[nH]nc1)CNC(=O)/C=C/c1cn(c2c1cccc2)C Z1273889485	CCOc1ccccc1NS(=O)(=O)c1cc(sc1Br)C(=O)O Z394650316	CCC(C(C(=O)OCC(=O)NC(C(=O)C)Cc1ccccc1)NC(=O)OCc1ccccc1)C Z16022152	CC(Oc1ccc(cc1)C(=O)C1=C(O)C(=O)N(C1c1ccncc1)CCN1CCOCC1)C Z57238634	CCc1c(C)nc2c(c1N1CCC(CC1)C(=O)N)cccc2 Z1615019673	O=C(Nc1cc(F)ccc1F)CN1C(=O)NC(C1=O)(C)C Z14476157	O=c1ccc(c[nH]1)C(=O)N1CCN(CC1)S(=O)(=O)c1ccc2c(c1)CCC2 Z169507952	O=c1cccc([nH]1)CNC(=O)c1cc(nc2c1cccc2)c1ccccc1 Z1610478325	NC(=O)C(C(=O)N)NC(=O)c1ccn(n1)c1cccc(c1)Cl Z753988976	CC1CC1C(=O)NN Z58981971	O=C(Nc1ccc(cc1)C(=O)N)COc1ccc2c(c1)c1ccccc1o2 Z18776667	COc1ccc(cc1)c1onc(n1)COc1ccc2c(c1)oc(=O)cc2C Z285622016	c1ccc(cc1)N1CCN(CC1)CCNc1ccc2n(n1)nnn2 Z359439816	Cc1cc(C(=O)O)c2c(n1)n1CCCCCc1n2 Z235354547	CCN(C1CCS(=O)(=O)C1)C(=O)CSc1nnc(s1)NCc1ccco1 Z92658196
O=C(Nc1cccc(c1)c1cnco1)CCCN1C(=O)c2c(C1=O)cccc2 Z605673170	O=C(N1CCC(CC1)NC(=O)c1[nH]c2c(c1)c(Cl)ccc2)Nc1ccccc1 Z238124566	N#Cc1ccc(c(c1)F)OC1CCN(CC1)C(=O)OC(C)(C)C Z2069946204	COc1ccc(cc1S(=O)(=O)N1CCCCC1)NC(=O)CCC(=O)c1ccc(cc1)C(C)(C)C Z28620545	CC1Oc2c(C1)cc(cc2)C(=O)C1=C(O)C(=O)N(C1c1cccs1)CCCN1CCOCC1 Z1213736387	NC(=O)C1CCN(CC1)C(=O)c1cccc2c1[nH]c1c2CCCCC1 Z332681154	O=C1Nc2ccccc2N(C1)C(=O)COC(=O)C1CC(=O)N(C1)Cc1ccccc1 Z15907612	O=C(c1cc(nn1c1ccccc1)c1ccccc1)Nc1ccc2c(c1)[nH]c(=O)[nH]2 Z26794274	O=C(N1CCCCCC1)N1CCN(CC1)S(=O)(=O)c1ccc(c(c1)C)C Z274553544	Cc1cc(OC)c(cc1NC(=O)CCn1[nH]c(=O)ccc1=O)OC Z51944958	OC(=O)CCCC(=O)O Z57127454	N#Cc1ccnc(c1)N(S(=O)(=O)c1cc(sc1C)C(=O)N)C Z1833479136	COC(=O)c1coc(c1)C(=O)N1CCC(CC1)c1c[nH]c2c1cccc2 Z1676400309	Fc1cccc(c1)C(CNC(=O)c1ccc(nc1C)O)(C)C Z1484011575	O=C(N1CCc2c(C1C)[nH]c1c2cccc1)c1cccs1 Z729665384	Oc1nc2ccccc2c(c1)C(=O)NNC(=O)c1ccc(cc1)NS(=O)(=O)c1cccs1 Z33042962
CCCNC(=O)CNC(=O)COc1ccc(cc1)N(S(=O)(=O)c1ccc(cc1)C)C Z70832564	O=C(c1ccccc1)C[n+]1cccc(c1)C(=O)C.[Cl-] Z48822672	O=C(Nc1ccc(cc1C(C)C)C(C)C)NCc1ccc(cc1)S(=O)(=O)N(C)C Z433329334	COc1ccc(cc1)/C=C\1/SC(=O)N(C1=O)CCNC(=O)C1CCN(CC1)S(=O)(=O)c1ccccc1C(=O)OC Z27650908	COc1cc(ccc1OC)C(=O)C1=C(O)C(=O)N(C1c1cccs1)CCN1CCOCC1 Z317042676	O=C(Nc1sccc1C(=O)N)CSc1nnc(n1C1CC1)N1CCCC1 Z223699468	CNC(=O)NC(=O)CN1CC(=O)Nc2c1cccc2 Z46237359	COC(=O)CN1CCN(CC1)c1nc2c(n1CCC(C)C)c(=O)[nH]c(=O)n2C Z237731426	O=C(c1ccc2c(c1)nc([nH]c2=O)S)NC12CC3CC(C2)CC(C1)C3 Z925807882	CCc1ccc(cc1)N1CCC(CC1)NC(=O)NC(C(=O)N)C(=O)N Z900738712	NCCS(=O)(=O)CC Z1263529736	NC(=O)c1cc(cn1C)S(=O)(=O)N1CCN(CC1)c1ncnc2c1scc2 Z198013804	Fc1ccc(cc1)c1csc2c1c(ncn2)N1CCN(CC1)CCNC(=O)c1ccco1 Z285575404	CC(=O)Nc1ccc(cc1)CNC1CCN(C1)Cc1ccccc1 Z90570269	Cc1cc(C)[nH]c(=O)c1CNc1ncnc2c1scc2 Z196140618	CC(=O)NCc1ccc(o1)c1csc(n1)NC(=O)C(C(C)C)NS(=O)(=O)c1cccs1 Z165107290
COc1ccc(cc1OCc1ccccc1)/C=N/NC(=O)c1ccc(cc1)n1cnnn1 Z50043344	O=C(CCc1ccc(cc1)C(=O)O)NCCc1cc2c([nH]1)cccc2 Z1603754642	O=C(Nc1cc2cn[nH]c2cc1C)Cc1cc(Cl)c2c(c1)OCCO2 Z1841940092	CCCCOc1ccc(cc1)C(=O)NCC(=O)OCC(=O)Nc1sc2c(c1C(=O)OCC)CCC(C2)C Z20210923	O=C(Nc1ccc2c(c1)cccc2)COC(=O)C1=COCCO1 Z18825333	NC(=O)C1CCN(CC1)c1ccccc1NC(=O)c1sc(nc1C)C(C)C Z972382308	CCCC1(NC(=O)N(C1=O)CC(=O)NCC1COc2c(O1)cccc2)c1ccccc1 Z50921591	O=C1Nc2ccccc2N(C1)C(=O)CN(Cc1ccco1)Cc1ccco1 Z105649350	O=C(N1CCN(c2c1nc1ccccc1n2)C)Cc1noc2c1cccc2 Z240671082	O=C(N1CCN(CC1)S(=O)(=O)c1cc(n(c1)C)C(=O)N)Cc1c(F)cccc1Cl Z197780632	CCC(C#N)N.Cl Z445129502	Cc1ccc(cc1)N(S(=O)(=O)c1cccc(c1)C(=O)OCc1nnc(o1)c1ccccc1)C Z19261569	Cn1ncc2c1ncnc2N1CCN(CC1)Cc1onc(n1)c1cccs1 Z229349418	O=C(c1ccccc1)C1CCN(CC1)c1cncc2n1nnn2 Z643627804	Cc1nc(Cl)c2c(n1)n(nc2)c1ccccc1 Z594038254	O=C(c1ccc(s1)NC(=O)c1ccco1)NCCc1nc2c([nH]1)cccc2 Z237943306
CC(C(=O)NCCNC(=O)Nc1ccc(cc1)CC(=O)N(c1ccccc1)C)C Z604045478	O=C(CN(C(=O)C1CCN(CC1)c1cnccn1)C)Nc1ccc(cc1)C Z337919956	O=C(NC1CCN(C1)C(C)C)NC1CCN(CC1)C(=O)C(C)C Z874810938	COc1ccc(cc1OC)/C=C\1/CCCC2C1=NN(C2c1ccc(c(c1)OC)OC)C(=O)CCC(=O)O Z56772149	Cc1ccc(cc1)C(=O)C1=C(O)C(=O)N(C1c1ccco1)CCCN1CCOCC1 Z57217063	NC(=O)C1CCN(CC1)c1nc2c(n1CCCSc1nccc(n1)C)c(=O)[nH]c(=O)n2C Z237733762	O=C(Nc1ccccc1C(=O)NCCc1ccccc1)CN1C(=O)C(=O)N(C1=O)Cc1ccccc1 Z97373060	COC(=O)C(CC(C)C)CNC(=O)Cc1c(C)nc2c(c1C)c(=O)[nH]n2C Z1261911529	O=C(C1OCCc2c1cccc2)Nc1sc2c(n1)c1ccccc1cc2 Z1493073443	O=C(N1CCC(C1)C(=O)N)Cc1cc(Cl)c2c(c1)OCCO2 Z438025812	CC[C@@H](C#N)N.Cl Z1698549653	NC(=O)C1CCN(CC1)c1ncnc2c1c(cn2c1cccc(c1)C)c1ccccc1 Z57456020	O=C(c1cc(n(c1C)c1ccc(cc1)S(=O)(=O)N)C)CN1CCCC1c1cccs1 Z46521525	CC(C(=O)c1c[nH]c2c1cccc2)N1CCCC(C1)C(F)(F)F Z105518740	Cc1ccc(cc1)c1[nH]c2c(c1C(c1ccco1)C[N+](=O)[O-])cccc2 Z56823669	O=C(Cc1c(Cl)cccc1Cl)Nc1nnc(s1)SCc1c(Cl)cccc1Cl Z28655783
O=C(Cc1c(C)nc([nH]c1=O)c1ccccn1)NCc1cccnc1n1cccn1 Z606002174	COc1cccc(c1)NC(=O)c1ccc(cc1)CNC(=O)N Z27794985	Clc1cccnc1S Z221429176	Clc1ccc(cc1)C1=NN(C(C1)c1ccco1)C(=O)COC(=O)C12CC3CC(C1)CC(C2)(C3)O Z25060823	Cc1ccc(cc1)C(=O)C1=C(O)C(=O)N(C1c1cccs1)CCCN1CCOCC1 Z57217629	COc1cccc(c1)/C=C\1/Oc2c(C1=O)ccc(c2)O Z119968768	O=C(Nc1ccccc1C(=O)NCCc1ccccc1)CN1CCN(CC1)c1ccc(cc1)O Z104662212	O=C(N1CCC(=CC1)c1ccccc1)CCc1c(=O)[nH]c2c(c1C)c(=O)[nH]n2C Z382913386	O=c1[nH]c(/C=C/c2cccc3c2nccc3)nc2c1c1CCCCCc1s2 Z238433802	O=C(c1c(C)oc2c1c(=O)n(cn2)C)Nc1ccc2c(c1)nc([nH]2)C(C)(C)C Z296537142	CCCCCOCC(=O)O Z1259087048	COc1ccc(cc1)N(S(=O)(=O)c1cccc(c1)C(=O)Nc1ccc2c(c1)nc(o2)C)C Z70909126	N#Cc1nc(oc1N1CCN(CC1)Cc1nnc(n1C)C1CC1)C1CC1 Z983531472	Cc1nn(c(c1)C)c1ccc(cn1)NC(=O)c1noc(c1)c1ccco1 Z396138138	NC(=O)C(CNc1ncnc2c1c1CCCCc1s2)(C)C Z645859120	Fc1ccc(cc1)C(N(C(=O)Cc1cn2c(n1)scc2)C)C1CC1 Z1246214938
COc1cc(ccc1OC)CC(=O)N/N=C/c1cn(nc1c1cccs1)c1ccccc1 Z50061819	O=C(c1ccc(nc1)C(=O)N)Nc1ccccc1N1CCCCC1 Z906014892	Nn1cc(nc1S)c1ccccc1 Z56917127	O=C(C12CC3CC(C2)CC(C1)C3)COC(=O)c1cccc2c1C(=O)c1ccccc1C2=O Z18300855	O=C1C(=C(C(N1CCCN1CCOCC1)c1cccnc1)C(=O)c1cc(C)c(cc1O)C)O Z355444904	CCCCOc1ccc2c(c1)[nH]c(c2)C(=O)N1CCCC(C1)C(=O)N Z432870842	COc1ccc(cc1)NC(=O)c1ccccc1NC(=O)CN1CCC(CC1)C(=O)N1CCCCCC1 Z106747890	O=C1NCCN(C1)C(=O)CNC1(CCCCC1)c1onc(n1)c1cscc1 Z1551840245	CCc1cccc2c1[nH]cc2C1=CCN(CC1)c1ccc2n(n1)nnn2 Z237578016	CC(C(C(=O)O)NC1=NS(=O)(=O)c2c1cccc2)C Z55184019	CCN(CC(N)C)CC Z1262237405	CCCCN1C(=O)c2c(C1=O)ccc(c2)C(=O)Nc1cccc(c1)S(=O)(=O)N(c1ccccc1)C Z27150966	Cc1scc(n1)c1ccc(s1)CCNC(=O)c1ccc(cc1)[N+](=O)[O-] Z165042488	c1ccc(cn1)CNc1nc2ncccc2nc1NCc1cccnc1 Z1410217350	Fc1ccc(cc1)n1ncc2c1ncnc2Cl Z285572192	Fc1c(cccc1F)CSc1nccn1Cc1ccccn1 Z1190352304
O=C(Nc1cccc(c1)S(=O)(=O)NCc1ccco1)CCC(=O)c1ccc(cc1)F Z30002918	O=C(Nc1cccc(c1)NC(=O)c1ccccn1)NCc1ccncc1 Z1082342250	CC(=O)Nc1cc(ccc1O)c1csc(n1)C.Cl Z118438314	CC(=O)Nc1cccc(c1)NC(=O)c1ccccc1SCC(=O)NC12CC3CC(C2)CC(C1)C3 Z28281726	CCOc1ccc(cc1)C1N(CCN2CCOCC2)C(=O)C(=C1C(=O)c1cc2c(o1)cccc2)O Z57399483	CCCCOc1ccc2c(c1)[nH]c(c2)C(=O)N1CCC(CC1)C(=O)N Z432885232	O=C(N1CCCC1)CC1NC(=O)NC1=O Z221429952	O=C1Nc2ccccc2N(C1)C(=O)CSc1nnc(n1C)c1ccccc1C Z19931250	O=C(N1CCc2c(C1)cccc2)CCc1c(C)nc2c(c1C)c(C)nn2C Z234860304	O=C(c1ccc(cc1)CN1CCc2c1cccc2)Nc1cccnc1O Z999862414	NCCOC(=O)N.Cl Z1587257433	Cc1ccc(cc1C)S(=O)(=O)N(c1ccc(cc1)Oc1ncnc2c1cccc2)C Z285793376	O=C(c1sc2c(c1C)c(=O)n1c(n2)CCC1)OCc1onc(n1)c1ccccc1C Z25587849	COCc1ccccc1CNC(=O)c1cc2C(=O)CCCc2[nH]c1=O Z346142594	Clc1ccc(cc1)c1[nH]c2c(c1C(c1ccco1)C[N+](=O)[O-])cccc2 Z56175948	O=C(N(Cc1cnn(c1)Cc1ccccc1)C)Cc1cn2c(n1)scc2 Z131763126
Cc1ccn2c(c1)nc(c2NC(=O)c1cccc(c1)S(=O)(=O)N1CCCC1)c1ccc(cc1)F Z70855066	O=C(/C=C/c1ccc2c(c1)OCO2)NCCCn1ccc2c1cccc2 Z32811983	COc1ccc(cc1NC(=O)CN1CC(C)OC(C1)C)C Z46163685	COc1cc(OC)c(cc1CNC(=O)C12CC3CC(C1)CC(C2)(C3)c1ccccc1)OC Z88614554	O=C1C(=C(C(N1CCCN1CCOCC1)c1ccc(cc1)C(C)C)C(=O)c1ccco1)O Z57219281	COCCOc1cccc(c1)/C=C\1/COc2c(C1=O)cc(cc2)Br Z650085846	O=C(Cc1ccc2c(c1)cccc2)NCC(=O)N1CCCC1 Z228330764	O=C(Nc1ccc(cc1)OCc1ccccc1)CCc1nc2ccccc2[nH]c1=O Z27674243	O=C(c1ccc2c(c1)OCO2)NC1=NC2=C(C3(S1)CCCCC3)CCCC2 Z226058362	N#Cc1cccc(c1)OCc1cc(=O)n2c(n1)cccc2 Z214687222	NCCC1CCNCC1 Z1160900194	O=C1Nc2cc(ccc2OC1C)NC(=O)c1ccc(cc1)N(S(=O)(=O)c1ccc(cc1)C)C Z110099008	OC(=O)CCn1cc(c(n1)c1cccc(c1)Br)C=C1C(=O)NC(=S)NC1=O Z56870652	O=C(Cc1ccc(cc1)CC(C)C)NCCc1nc2n(c1)cccc2 Z237162580	CCc1sc2c(c1)c(ncn2)N1CCNC(=O)C1 Z285797520	O=C(c1ccc2=NS(=O)(=O)CCn2c1)NCc1cccc(c1)NC(=O)c1ccco1 Z364745944
O=C(Cc1c(C)nc([nH]c1=O)c1ccccn1)NCc1ccc2c(c1)OCO2 Z605730288	O=C(CN1CCS(=O)(=O)CC1)NCCCc1c[nH]c2c1cccc2 Z1151813591	COc1ccc(cc1)C(c1ccc(cc1)OC)NC(=O)CN1CCC(CC1)C(=O)Nc1ccccn1 Z573342920	O=C(NC12CC3CC(C2)CC(C1)C3)COC(=O)C(NC(=O)c1ccccc1)Cc1ccccc1 Z18979977	CC(Oc1ccc(cc1)C(=O)C1=C(O)C(=O)N(C1c1ccccc1)CCCN1CCOCC1)C Z1213746371	NC(=O)C1CCN(CC1)Cc1nc2sc3c(c2c(=O)[nH]1)CCCC3 Z44517190	O=C(Cc1ccc2c(c1)CCCC2)NCC(=O)N1CCCC1 Z228330902	CCC(C(c1ccccc1)C(=O)OCC(=O)c1ccc2c(c1)[nH]c(=O)[nH]2)C Z16899719	O=c1[nH]nc(c2c1cccc2)c1onc(n1)c1nnc(o1)c1ccccc1 Z1891672967	OC(=O)CNC(=O)c1cccc(c1)NC(=O)c1n[nH]c2c1cccc2 Z929466386	OC(=O)CCS(=O)(=O)N Z1172115957	COc1cc(ccc1OC)N(S(=O)(=O)c1cccc(c1)C(=O)C)C Z840858058	O=C(Nc1nccs1)CSc1ccc2c3c1cccc3C(=O)c1c2cccc1 Z28173548	Cc1ccc(o1)C(N1CCOCC1)CNc1cncc2n1nnn2 Z643122542	O=Cc1ccc(cc1)n1cnc2c1cccc2 Z85923111	O=C(CSc1nnc(s1)Nc1ccccc1Cl)NCc1ccco1 Z74585188
CCCNC(=O)CNC(=O)c1ccc(c(c1)OC)OCC(=O)Nc1cccc(c1)C(F)(F)F Z70832611	CC(C(=O)Nc1ccccc1)N1CCN(CC1)C(c1cccnc1)C Z1230399654	N#Cc1ccc(c(c1)C)S(=O)(=O)NCC1CCCNC1.Cl Z1491257178	COc1ccc(cc1OC)/C=C\1/SC(=O)N(C1=O)CCNC(=O)c1cc(ccc1Cl)S(=O)(=O)N1CCCCC1 Z28973933	Clc1ccc(cc1)C(=O)C1=C(O)C(=O)N(C1c1ccc(cc1)[N+](=O)[O-])CCCN1CCOCC1 Z57217282	NC(=O)C1CCCN1c1nc(C)nc2c1cc(s2)c1ccccc1 Z31132479	COCC(=O)Nc1cccc(c1)NCC(=O)N1CCc2c(C1)cccc2 Z319534606	CCCCn1c(CN2CCN(CC2)C(=O)OCC)nc2c1c(=O)[nH]c(=O)n2C Z237736850	O=C(c1cc2ccccc2c(=O)[nH]1)N1CCC(=CC1)c1ccccc1 Z166982746	O=C(C1CCN(CC1)S(=O)(=O)c1cn(c(c1)C(=O)N)C)NCc1ccc(cc1)C(F)(F)F Z197679374	NC1CC1C1CC1.Cl Z1374884947	N#Cc1c(N)[nH]nc1CCCNC(=O)c1cccc(c1)S(=O)(=O)N(c1ccccc1)C Z30355100	Cc1cc(n(n1)c1ccccc1)Nc1nc2ccccc2nc1N1CCOCC1 Z56948553	COc1ccc(c(c1)NC(=O)Cc1cc(C)ccc1OC)OC Z90747565	CC(CNC(=O)c1ccc2c(c1)c1CCCCc1[nH]2)O Z68385989	O=C(Nc1cc2[nH]c(=O)[nH]c2cc1Br)CSc1nnc(s1)NCc1ccco1 Z92658274
Fc1ccc(cc1)C(=O)NCCC(=O)N1CCCN(CC1)Cc1ccc(cc1)Cl Z803793042	COC(=O)c1ccccc1N(C(=O)CCc1cncc(c1)F)C Z1742548217	CNS(=O)(=O)c1cc(N)ccc1O Z1834278338	O=C(CN1C(=O)C2C(C1=O)C1CC2C=C1)Nc1ccc(cc1)C12CC3CC(C2)CC(C1)C3 Z29481121	CN(CCCN1C(=O)C(=C(C1c1cccnc1)C(=O)c1ccc2c(c1O)cccc2)O)C Z359420004	O=C(Nc1ncc(s1)C(=O)N)CCN1C(=O)C2C(C1=O)CCCC2 Z200657496	NCC(CN1C(=O)c2c(C1=O)cccc2)O.Cl Z594272024	O=c1[nH]c2ccccc2c(c1)C(=O)NCc1cc(Cl)c2c(c1)OCCCO2 Z234809138	Cc1ccc(nc1)NC(=O)c1ccc2c(c1)nc1n(c2=O)CCCCCC1 Z167061352	NC(=O)C(C(=O)N)NC(=O)c1cc(n(c1C)c1ccccc1)C Z356622106	CC(C(C)(C)C)N Z1267773520	Cc1ccc(cc1)N(S(=O)(=O)c1cccc(c1)C(=O)NCCCN1CCCC1=O)C Z28276282	O=C(N1C(C)Cc2c1cccc2)CSc1nc2ccccc2c(=O)n1CC1CCCO1 Z19845299	CCOC(=O)c1ccc(cc1)OCC(CN(Cc1cccnc1)C)O Z197427434	N#CC(CNc1ncnc2c1cc(C)cc2)C Z1576892311	Cc1ccc(cc1)c1cnc(n1C)SCC(=O)N(Cc1ccc(s1)Cl)C Z74653111
FC(Oc1cccc(c1)C(=O)Nc1cccc(c1)S(=O)(=O)NCc1ccco1)F Z30002853	Fc1cccc(c1)N(C(=O)c1cccnc1)CN1C(=O)c2c(C1=O)cccc2 Z56761593	NC(c1ccc(cc1)C(C)C)C(C)C Z90121787	COc1cc(/C=N/NC(=O)CC23CC4CC(C3)CC(C2)C4)ccc1OCC(=O)N1CC(C)OC(C1)C Z49670059	COC(=O)C1=C(C)OC(C1)CSc1nnnn1Cc1ccco1 Z1532766347	O=C(CCC(=O)c1cccs1)NCCC(=O)Nc1cc(ccc1N1CCCC1)C(=O)N Z231954458	O=C1OCCN1c1cccc(c1)CNC(=O)c1[nH]c2c(c1Cl)cccc2 Z771176094	COCCOc1ccc(cn1)NC(=O)NCc1cc(=O)[nH]c2c1cccc2 Z1310765886	O=C(N1CCC2C(C1)CCCC2)Cn1cnc2c(c1=O)cc(cc2)[N+](=O)[O-] Z96822248	O=C(c1cccnc1S)NCc1onc(c1)c1ccccc1 Z649229844	NCC(COC)(C)C.Cl Z2188171555	Clc1cccc(c1)N(S(=O)(=O)c1cccc(c1)C(=O)N1CCCC(C1)C(=O)N)C Z32279136	O=C(Nc1ccccc1)NC1CCN(CC1)c1nc(C)nc2c1cc[nH]2 Z1359495419	Cc1cc(CN2CCN(CC2)c2ncccn2)c(c(c1)C(C)(C)C)O Z44121592	Clc1ncnc2c1cnn2c1ccccc1 Z212045136	O=C(NC(C(=O)N)Cc1ccccc1)/C=C/c1cn(c2c1cccc2)C Z1273713935
Cc1[nH]nc(n1)c1cccc(c1)NS(=O)(=O)c1ccc2c(c1)cccc2 Z605846720	O=C(N1CCCN1C(=O)OC(C)(C)C)CCc1c[nH]c2c1cccc2 Z1544585525	O=C(c1ccccc1N)Nc1ccccc1 Z56040677	COc1c(cccc1OC)CN(C(=O)C12CC3CC(C1)CC(C2)(C3)c1ccccc1)C Z26883862	CCN(S(=O)(=O)c1ccc(c(c1)NC(=O)C1=COCCO1)N1CCOCC1)CC Z26535690	NC(=O)C1CCN(CC1)C(=O)CCc1nc2sc3c(c2c(=O)[nH]1)CCCC3 Z30898792	O=C(NC(c1cccc2c1cccc2)C)CN1CC(C)C(=O)Nc2c1cccc2 Z1310422934	CCc1ccc(cc1)CN(CC(=O)Nc1oc(c2c1c(=O)[nH]nc2C)C)C Z216578998	O=C(c1ccc2c(c1)nc(n2C)C)NC1CCS(=O)(=O)c2c1cccc2 Z968938518	O=C(Nc1ccc(cc1)OC(F)(F)F)CCn1[nH]c(=O)ccc1=O Z52000619	COC(=O)CCS(=O)(=O)N Z227905612	COc1ccc(cc1)N(S(=O)(=O)c1cccc(c1)C(=O)Oc1ccc(cc1)Br)C Z28205523	COc1ccccc1c1nnc(n1c1ccc(cc1)C)SCC(=O)N(c1ccccc1)C Z19893332	Fc1ccc2c(c1)C(CCS2)NC(=O)c1ccncc1 Z131470400	N#CCC(=O)c1c(c2ccccc2)n(c2c1cccc2)CC Z56893162	O=C(c1[nH]cc(c1)C(=O)C)NCC1CCCN(C1)Cc1cccs1 Z955768346
O=C(COc1ccc(cc1)C(C)(C)C)NCc1cccc(c1)NC(=O)C1CC1 Z200032202	CCc1cccc2c1[nH]cc2C(=O)CN1CCC(CC1)n1cncn1 Z1119902758	N#Cc1ccc(nc1)NC1CCN(C1)Cc1ccccc1 Z219205508	O=C(OC(C)(C)C)NC(C(=O)N1CCC(CC1)C(=O)Nc1ccc2c(c1)OCO2)Cc1ccccc1 Z288853646	CCCOc1ccc(cc1)C(=O)C1=C(O)C(=O)N(C1c1ccc(cc1)OC)CCCN1CCOCC1 Z56892923	NC(=O)C1CCCN(C1)c1cncc(n1)n1nc(cc1C)C Z1024444982	O=C(Nc1ccc2c(c1)[nH]c(=O)[nH]2)COC(=O)Cc1c[nH]c2c1cccc2 Z18278603	O=C([C@H](NC(=O)c1ccco1)Cc1ccccc1)Nc1ccc2c(c1)[nH]c(=O)[nH]2 Z143326594	O=c1[nH]c(CSc2nnc(o2)c2ccccc2)nc2c1c1CCCCc1s2 Z19506456	O=C(CSc1ccc2c(c1)OCCO2)NCCN1C(=O)CSC1=O Z25044185	OCCCC(CN)C.Cl Z2234185702	O=C1CCCCN1CC1CCN(CC1)c1ncnc2c1ccc(n2)N Z1900542734	CNC(=O)c1cccc(n1)NC(=O)c1ccc(cc1)CNC(=O)c1cccs1 Z1471576658	CCOC(=O)c1ccc(nc1)N1CCN(CC1)CC(=O)NC(CC)C Z319109458	NC(=O)C1COCCN1c1ncnc2c1cc(s2)C Z1652268815	O=C(COC(=O)c1cc(O)c2c(c1O)cccc2)NCC(=O)NC(C)C Z96913203
CC(Oc1ccc(cc1)CNCc1cn(nc1c1ccncc1)c1ccccc1)C Z401889826	O=C(Nc1ccc(cc1)CS(=O)(=O)C)NCc1ccc(cc1C)C Z940473102	CSCc1nnc(o1)S Z203240878	O=C(Nc1ccc(cc1)C)CSC(C(=O)OCC(=O)N(C1CCS(=O)(=O)C1)c1ccccc1)C Z17921347	COc1ccc(cc1F)C(=O)C1=C(O)C(=O)N(C1c1cccc(c1)[N+](=O)[O-])CCCN1CCOCC1 Z57781665	O=C(CCC(=O)N/N=C/c1ccc(cc1O)O)N/N=C/c1ccc(cc1O)O Z57404736	O=C(Nc1ccc2c(c1)[nH]c(=O)[nH]2)COc1ccc2c(c1)oc(=O)cc2C Z18477552	O=C1Nc2ccccc2N(C(C1)C)C(=O)CN1CCC(CC1)Cc1ccccc1 Z103724178	Cc1ccc2c(n1)ncc(c2O)C(=O)Nc1cccc(c1)c1nnnn1C Z466830626	O=C(CN1c2ccccc2C(=O)C1=O)Nc1cccc(c1)C(F)(F)F Z28169322	NCCS(=O)(=O)N.Cl Z432066942	NC(=O)c1cccnc1N1CCC(CC1)CCc1ccccc1 Z318992238	Clc1ccc2c(c1)nccc2N1CCN(CC1)Cc1nc2ccccc2c(=O)[nH]1 Z220429420	C1CCN(C1)Cc1ccccc1CNc1ncnc2c1cn[nH]2 Z239914254	O1CCN(CC1)c1ncnc2c1nc[nH]2 Z57921676	CCCC(c1ccccc1)NC(=O)C(OC(=O)c1ccc(c(c1)O)C)C Z194473126
O=C(Nc1ccc2c(c1)sc(n2)NC(=O)c1ccc(s1)C)COc1ccccc1 Z605698322	O=C(CN1CCN(CC1)Cc1cscc1)NCCc1c[nH]c2c1cccc2 Z126483776	OC(=O)CCc1onc(n1)C1CCCC1 Z1428159366	COc1ccccc1NC(=O)c1ccc(cc1)NC(=O)COC(=O)C12CC3CC(C1)CC(C2)(C3)Cl Z19242754	O=C1C(=C(C(N1CCCN1CCOCC1)c1ccncc1)C(=O)c1cnn(c1C)c1ccccc1)O Z319216396	COc1cc(ccc1OC)Cc1nn2c(nc1=O)s/c(=C\c1cccs1)/c2=O Z316414548	O=C(c1ccc(c(c1)NC(=O)c1ccco1)C)OC/C=C/c1ccccc1 Z19287998	O=C(c1cc(nc2c1cccc2)c1ccncc1)Nc1ccc2c(c1)[nH]c(=O)[nH]2 Z26794534	O=C(CNC(=O)C1CC1)NCC1CC2c3c(C1c1c2cccc1)cccc3 Z371998788	Cc1nc2sc(c(c2c(=O)[nH]1)C)C(=O)OCC(=O)c1cc(n(c1C)C)C Z17378523	CC(CNS(=O)(=O)C)O Z1247413446	[O-][N+](=O)c1cc(ccc1C)S(=O)(=O)N(c1cnccn1)C Z1980578926	COCCNC(=O)CSc1nnc(n1Cc1ccco1)c1c[nH]c2c1cccc2 Z92489570	CCNC(=O)CSc1nc2c([nH]1)c(Cl)cc(c2)Cl Z17102297	OC(=O)C(=O)O.CC(NCC(=O)c1c(c2ccccc2)n(c2c1cccc2)C)C Z166655112	O=C(c1cnc2c(n1)cccc2)Nc1ccccc1c1nncn1C Z1083557130
COc1cc(ccc1OCc1ccccc1)CN(C(=O)c1ccc(cc1)S(=O)(=O)N(C)C)C Z70797874	COc1ccc(cc1)C1=CCN(C1)C(=O)CCn1ccc2c1cccc2 Z1574743879	O=C(Nc1cccc(c1)F)CNCc1ccccc1 Z52697284	CC1CCCC(N1C(=O)COc1ccc(cc1)C(=O)OCC(=O)Nc1ccc(cc1)C(=O)C)C Z16400832	CCCOc1ccc(cc1)C(=O)C1=C(O)C(=O)N(C1c1ccc(cc1)OCC)CCN1CCOCC1 Z56892929	Cc1nc2sc3c(c2c(n1)N1CCCC(C1)C(=O)N)CCCCC3 Z31182260	O=C(Nc1ccc2c(c1)OCO2)CSc1ncccc1C(=O)NCCc1c[nH]c2c1cccc2 Z26395297	O=c1[nH]c(=O)[nH]c(c1)C(=O)OCC(=O)N(Cc1ccccc1)Cc1ccccc1 Z56905048	O=C(N1CC2CC3CC1CC(C2)C3)CCn1cnc2c(c1=O)cccc2C Z905880998	COc1ccc(cc1)c1ccc(c(c1)F)C(=O)NC(C(=O)N)C(=O)N Z1144495662	NCCCc1n[nH]nn1.Cl.Cl Z1407007328	Cc1ccc(cc1)N(S(=O)(=O)c1cccc(c1)C(=O)NNC(=O)c1ccccc1)C Z30187464	O=C(N1CCN(CC1)c1ncnc2c1cnn2C)Nc1ccc(c(c1)Cl)Cl Z237862880	CC1CCc2c(C1)c1cc(ccc1[nH]2)C(=O)Nc1ccc(nc1)N(C)C Z230760434	OC(=O)C1CCCN(C1)c1ncnc2c1scc2 Z196139306	Clc1snnc1CN1CCC(C1)OCCCc1ccccc1 Z1366625422
OCC1CCN(CC1)Cc1ccc(cc1)C(=O)Nc1ccc2c(c1)nc(o2)C(C)(C)C Z606001220	O=C(NC(=O)c1ccccc1Cl)Nc1ccc(cc1)SC(C(C(F)(F)F)(F)F)(F)F Z56865270	CCOC(=O)c1c[nH]cc1C(F)(F)F Z1642061015	COc1ccc(cc1NC(=O)COC(=O)CNC(=O)CC12CC3CC(C2)CC(C1)C3)C(C)(C)C Z16832205	COc1cc(ccc1OC)C(=O)C1=C(O)C(=O)N(C1c1ccc(o1)C)CCCN1CCOCC1 Z56892884	NC(=O)C1CCN(CC1)C(=O)c1cc2c([nH]1)ccc(c2)F Z300441614	O=C(Cc1cccs1)Nc1ccc(cc1)OCc1ccccc1 Z27674303	COc1ccc(cc1)CNc1nc2c(n1Cc1ccccc1)c(=O)[nH]c(=O)n2C Z223824712	O=C(c1cc2cc(C)ccc2nc1C)N1CCC2(CC1)NC(=O)NC2=O Z225732368	Cc1ccc(c(c1)C)CS(=O)(=O)NC(=O)Cc1c[nH]c2c1ccc(c2)Cl Z1843932327	CC(C(=O)O)OCCOC Z1276496835	CCCCCc1ccc(cc1)C(=O)COc1ccc2c(c1)oc(=O)c(c2C)C Z56795428	Fc1ccc(cc1)c1scc(n1)CN1CCN(CC1)c1ncnc2c1c(C)c(s2)C Z448175166	COc1cc(OC)c(cc1CNCCCNc1ccncc1)OC Z1365454129	Fc1ccc(cc1)c1c2nc(C)cc(n2nc1C(F)(F)F)N(C)C Z1172235284	CC(NC(=O)NCc1csc(n1)C)CCc1ccc(cc1)O Z489268602
CCN(S(=O)(=O)c1cc(ccc1Cl)C(=O)Nc1cccc(c1)S(=O)(=O)NCc1ccco1)CC Z30002848	O=C(Cc1ccn(n1)c1ccccc1)N[C@H]1CCCN(C1)C(=O)OC(C)(C)C Z1768396345	c1ccc(cc1)CN1CCC(CC1)NCc1ccncc1.OC(=O)C(=O)O Z89268363	O=C(CNC(=O)c1ccc(cc1)OC(C)C)OCC(=O)Nc1ccccc1C(=O)NC1CCCC1 Z15581035	Clc1ccc(cc1)C(OC(=O)C1=COCC1)Cn1cncn1 Z1291241886	CC1CCc2c(C1)sc1c2c(ncn1)N1CCC(CC1)C(=O)N Z31237953	COc1ccc(cn1)NC(=O)CNC(=O)C Z32448097	O=C(c1cc(nc2c1c(C)nn2C)c1ccco1)Nc1ccc2c(c1)[nH]c(=O)[nH]2 Z240210958	O=C(N1CC2CC3CC1CC(C2)C3)Nc1cccc(c1)NC(=O)C(C)(C)C Z912541468	OC(=O)c1c(C)oc2c1c(=O)n(cn2)Cc1cccc2c1cccc2 Z107247124	NCC(C(C)(C)C)O Z1020680384	O=C(Cn1c(=O)c(cn(c1=O)C)C(=O)N)Nc1cccc(c1)S(=O)(=O)N(c1ccccc1)C Z277956262	O=C(Nc1noc(c1)C)COC(=O)c1cnn(c1n1cccc1)c1ccccc1F Z326301812	CC(CCNC(=O)Cn1c(=O)c2c3c1cccc3ccc2)C Z26333042	OC(=O)C(=O)O.CN(CC(=O)c1c(c2ccccc2)n(c2c1cccc2)C)C Z57982355	CCN(C1CCS(=O)(=O)C1)C(=O)CSc1nnc(o1)c1ccccc1 Z19506830
O=C(Nc1cccc(c1C)C)CN1CCN(CC1)C(=O)c1ccccc1C(=O)c1cccs1 Z70823242	O=C(CCc1c[nH]c2c1cccc2)NCCc1cccs1 Z29191168	Fc1ccc(cc1)C(=O)CCCOC(=O)c1ccc2c(c1)C(=O)N(C2=O)Cc1ccco1 Z16725602	O=C(Nc1ccc(cc1)S(=O)(=O)NC(C1CC2CC1CC2)C)CCCn1c(=O)oc2c1cccc2 Z28104768	O=C(C1=COCCO1)Nc1cccc(c1N1CCOCC1)Cl Z228269738	S=C1NC(=O)C(=NNc2cc(ccc2Cl)S(=O)(=O)Nc2ccc(cc2)Cl)C(=O)N1 Z55354696	O=C1COc2c(N1)ccc(c2)C(=O)NC(c1ccc(cc1)n1ccnc1)C Z73322690	N#Cc1c(=O)[nH]c(c(c1C)CCC(=O)NC(c1cccs1)c1ccccc1)C Z89583574	O=C(c1ccc2c(c1)nc([nH]c2=O)S)NCC12CC3CC(C2)CC(C1)C3 Z423202264	NC(=O)C(C(=O)N)NC(=O)c1n[nH]c(c1)c1ccccc1Cl Z368244910	NC(C(C)C)CC(=O)O Z2235810207	O=C(c1cccc(c1)S(=O)(=O)N(c1ccccc1)C)Nc1cccc2c1ccnc2 Z28182364	O=C(c1nc(oc1C)c1ccccc1)NCc1ccc(nc1)n1cncn1 Z422221732	O=C(N1CCc2c(C1)cccc2)NCc1ccc(cc1)Cn1cncn1 Z230927710	CN1CCCN(CC1)c1ncnc2c1scc2C Z1957487871	CCCn1nnnc1CSc1nnc(n1C)C1CCS(=O)(=O)C1 Z194144388
O=C(CN(c1ccc(cn1)Cl)C)Nc1ccc(cc1)n1cnc2c1cccc2 Z804131456	Cc1ccc(cc1)N1CCCN(CC1)CCCc1ccc(nc1)C Z1736408736	Cc1cccc(c1)C1(CC1)C(=O)NC(c1nnc2n1cccc2)C Z803801940	O=C(C1CCCN1C(=O)C12CC3CC(C2)CC(C1)C3)NCc1ccc(cc1)N1CCCC1=O Z109728074	C=CCOc1ccc(cc1)C(=O)C1=C(O)C(=O)N(C1c1ccncc1)CCCN1CCOCC1 Z56892886	CCN(C(=O)c1ccc(cc1)Oc1cccnc1)c1ccc(nc1)OC Z941864766	Cc1ccc(o1)/C=C/C(=O)OCC(=O)Nc1cc2[nH]c(=O)[nH]c2cc1Br Z87751790	O=C1NCCN(C1)CC(=O)N1CCN(CC1)Cc1ccc(cc1)C(C)C Z143975806	N#CC1=C(O)[C@@H]2[C@@]3([C@@](C1)(C)[C@@H]1CC[C@]4([C@H]([C@@H]1CC3)CC[C@@H]4O)C)O2 Z1563146079	COc1ccc2c(c1)ccc(c2)[C@H](C(=O)N1CCC(C1)C(=O)N)C Z438024072	NCCCC#N.Cl Z1649677743	O=C(c1ccc2c(c1)n[n-]n2)Nc1cccc(c1)S(=O)(=O)N(c1ccccc1)C Z237208922	O=C(CNC(c1ccc(c(c1)C)C)c1ccccc1)NCC(=O)Nc1ccc(cc1)F Z46494451	O=C(c1cnc2c(c1)c(C)no2)Nc1ccnn1CCc1ccccc1 Z980253206	Fc1ccc(cc1F)n1ncc2c1ncnc2N1CCCC1 Z1172208349	O=C(c1nc2n(c1)c(C)ccc2)Nc1ccc(cc1)c1nc2n(c1)ccs2 Z28667968
O=C(c1ccnc(c1)OCc1ccccc1)Nc1ccc2c(c1)[nH]c(=O)o2 Z804640404	O=C(C(n1cnnn1)Cc1ccccc1)NCCc1c[nH]c2c1cccc2 Z108839710	COCC(NCc1ccc(cc1)NC(=O)C)C.Cl Z666390870	COc1cc(C(=O)OCC(=O)NC23CC4CC(C3)CC(C2)C4)c(cc1OC)NC(=O)c1ccco1 Z19289355	Cc1ccc(o1)C1N(CCCN2CCOCC2)C(=O)C(=C1C(=O)c1ccco1)O Z56865560	COc1ccc(cc1/C=c\1/sc2n(c1=O)nc(n2)C1COc2c(O1)cccc2)Br Z57391953	O=C(Cn1ccnc1)Nc1ccc(cc1)OCc1ccccc1 Z203971892	CCCc1nc(SCC(=O)c2ccc3c(c2)CCCC(=O)N3)nc(c1)O Z387304490	O=C(C12CC3CC(C2)CC(C1)C3)N1CCC(CC1)c1c[nH]c2c1cccc2 Z223388582	CCN1C(=S)S/C(=C\c2ccccc2C)/C1=O Z44297189	C[C@H](C(=O)O)N Z940713326	N#Cc1cccc(c1)N(S(=O)(=O)c1cccc(c1)n1cnnn1)C Z900390528	COc1ccc2c(c1)c(c[nH]2)C1=CCN(CC1)c1cc(nc2n1ncn2)C1CC1 Z1359375623	O=C(Nc1cccc2c1CCN2C)NCc1ccc2c(c1)OCO2 Z1402625941	COC(=O)c1ccc2c(c1)c1CN(CCc1[nH]2)c1ncccc1[N+](=O)[O-] Z354353430	O=C(NC(=O)NCc1cccs1)CSc1ccc(cc1)O Z930943290
O=C(c1ccc(cc1)n1cnnn1)Nc1ccc(cc1)N1CCN(CC1)Cc1ccccc1 Z70837776	O=C(Cc1cccnc1)Nc1cccc(c1)CCN1CCCC1 Z1571797901	Brc1cccc(c1)S(=O)(=O)Nc1c(C)nn(c1C)C Z71308424	COc1cc(ccc1OCc1c(C)noc1C)C(=O)OCC(=O)NC12CC3CC(C2)CC(C1)C3 Z25259705	O=C(C1=C(O)C(=O)N(C1c1ccncc1)CCCN1CCOCC1)/C=C/c1ccco1 Z361996752	FC(Oc1ccccc1C1C2=C(Nc3c1c(C)nn3c1nc(C)cc(n1)C)c1c(C2=O)cccc1)F Z56850673	COC(=O)C(Cc1c[nH]c2c1cccc2)NC(=O)CCn1ccc2c1cccc2 Z203981484	O=C1Nc2ccccc2N(C1)C(=O)CN1CCN(CC1)c1ccccc1Cl Z46199516	CC1CN(C(=O)Cc2cccc3c2cccc3)c2c(NC1=O)cccc2 Z450470272	O=C(c1cnc2n(c1=O)CCS2)Nc1ccc(cc1)Oc1ccccc1 Z56691928	C[C@H](C(=O)O)N Z1259273326	CCOc1ccc(cc1)N(S(=O)(=O)c1ccc(c(c1)C(=O)OCc1cc(=O)oc2c1ccc(c2)C)C)C Z19103933	CC1CN(c2c1cccc2)C(=O)c1n[nH]c(c1)c1ccco1 Z423140212	O=C(c1cccc2c1cccn2)NCc1ccc(cc1)CN1CCCC1 Z229324680	Clc1ccccc1CNc1ncnc2c1scc2 Z196119690	N#CCCN(c1ccc(cc1)F)C(=O)CSc1nnc(o1)c1ccc(cc1)OC Z14002639
O=C(c1c(C)onc1c1ccccc1)Nc1cccc(c1)S(=O)(=O)NCc1ccco1 Z30001363	O=C(NC(c1cccc2c1cccc2)C)Nc1ccc2c(c1)ccc(=O)o2 Z827033592	CC(N1CCC(C1)NC(=O)c1cnc(s1)c1ccccc1)C Z873753598	CCOC(=O)c1c(scc1c1ccc(c(c1)OC)OC)NC(=O)C12CC3CC(C2)CC(C1)C3 Z27402806	O=C(C1=C(O)C(=O)N(C1c1cccnc1)CCN1CCOCC1)/C=C/c1ccccc1 Z57788573	NC(=O)C1CCN(C1)C(=O)c1c2CCCCc2nc2c1cc(C)cc2 Z846858100	Fc1ccc(cc1)OCc1scc(n1)CC(=O)Nc1nc2c([nH]1)cccc2 Z235573262	Fc1ccc(cc1)/C=C/c1nnc([nH]1)SCCCn1c(=O)[nH]c2c1cccc2 Z239810474	O=C1NC(=O)C2(N1)CCN(CC2)C(=O)/C=C/c1cccc2c1cccc2 Z225733852	CN(c1ncnc2c1cc(n2C)C(=O)O)C Z1318268685	OC(=O)C1CC1C(=O)O Z57107760	N#Cc1cccc(c1)COc1cccc(c1)NC(=O)C(Cc1c[nH]c2c1cccc2)NC(=O)N Z407896590	N#Cc1c(NC(=O)CCN2CCN(CC2)c2ncnc3c2cnn3C)sc2c1CCCCC2 Z234865628	COC(=O)CN(Cc1cc(=O)n2c([nH]1)ccn2)Cc1ccccc1 Z1127176425	CNc1cc(C)nc2n1nc(c2c1ccc(cc1)C)C(F)(F)F Z1172208326	CCOC(=O)c1sc(c(c1Cn1cnc2c(c1=O)ccc(c2)Cl)C#N)N Z335928896
CCOc1ccc(cc1)C(=O)CCC(=O)Nc1ccc(cc1)c1cn2c(n1)nccc2 Z605883774	O=C(NC(=O)C(N1CCN(CC1)c1cncc(c1)F)C)NCc1ccccc1 Z1535710365	O=C(NC(c1ccc2c(c1)cccc2)C)CN(C(C)C)CC(=O)N Z124924420	CCOc1ccc(cc1OC)CN(C(=O)c1cccc(c1)S(=O)(=O)N(C1CCCCC1)C)CC Z73459829	COc1ccc(cc1)C(=O)C1=C(O)C(=O)N(C1c1ccc(cc1)C(C)C)CCCN1CCOCC1 Z57216913	COc1cc(/C=C\2/Oc3c(C2=O)ccc(c3)O)c(cc1O)[N+](=O)[O-] Z196386532	O=C(Cn1cc(c2c1cccc2)C(=O)O)Nc1ccccc1 Z240148450	Cc1onc(n1)COc1ccccc1C(=O)OCc1[nH]c(=O)c2c(n1)n(C)nc2 Z731273464	CC(c1ccc2c(c1)cccc2)NC(=O)c1c[nH]c(=O)c2c1cccc2 Z1815222769	O=C(NC1(CCC1)C(=O)O)COc1ccc(c(c1)C)C Z1603621887	NC(C(=O)N)C(C)C.Cl Z1266823200	N#Cc1cccnc1NCCNC(=O)c1cccc(c1)S(=O)(=O)N(c1ccccc1)C Z425018246	CC1OC(C)CN(C1)c1ccc(cn1)CNC(=O)c1csc(n1)c1cccs1 Z421739466	O=C(CN(C1CCCC1)CC(=O)N)NCc1cccc(c1)Cl Z648487710	N#Cc1c(/N=C/c2ccccc2Br)sc2c1CC(C)CC2 Z56828265	CC(=O)SCCCCCCNC(=O)c1[nH]nc2c1CCCC2 Z1820209171
CN1CCC(CC1)N(C(=O)c1cc(Cl)ccc1NC(=O)Cc1nc(oc1C)c1ccccc1)C Z605656336	O=C(N1CCCC1c1ccccn1)Nc1ccccc1C(F)(F)F Z813127278	CN1CNC(=NC1)S Z57980315	CCOc1cc(ccc1OCC)NC(=O)CN(C(=O)c1cc(ccc1OC)S(=O)(=O)N1CCCCCC1)C Z26940106	COc1cccc(c1)C(=O)C1=C(O)C(=O)N(C1c1ccco1)CCCN1CCOCC1 Z57788501	CN(Cc1scnc1C)CC1CCN(C1)c1ccc(nn1)C(=O)N Z1900683604	NC(=O)c1csc(c1)CNc1cnccc1OC(C)(C)C Z1510269552	C=CCn1c(nc2c1c(=O)[nH]c(=O)n2C)N1CCN(CC1)c1ccc(cc1)OC Z223814076	O=C(NC1C2C1c1c(C2)cccc1)NC1CCOC(C1)c1ccccc1 Z1693445998	O=C(COC(=O)c1cccnc1Cl)NCCNC(=O)COC(=O)c1cccnc1Cl Z19818061	NCCC(CO)(C)C.Cl Z2234185673	O=C(c1cc(=O)c2c(o1)cccc2)Nc1cccc(c1)S(=O)(=O)N(c1ccccc1)C Z27152507	S=C1NC(=O)C(=Cc2cn(nc2c2cscc2)c2ccccc2)C(=O)N1 Z1409331448	CCOc1cc(CCNC(=O)CCc2ccncc2)ccc1OCC Z425610214	NC(=O)C(CNc1ncnc2c1c(C)c(s2)C)(C)C Z645859130	CCN(C1CCS(=O)(=O)C1)C(=O)CSc1nnc(n1Cc1ccccc1)c1ccc(cc1)F Z24536697
COc1cc(ccc1OCc1ccccc1)CN(C(=O)c1ccc(cc1)C(=O)N)C Z70799675	CCc1cnccc1C(=O)NCCCCN1CCN(CC1)c1ccccc1 Z1558441540	Sc1nncs1 Z1913043764	COc1ccccc1NS(=O)(=O)c1cc(ccc1N1CCCC1)NC(=O)CC1CC2CC1CC2 Z26485196	Cc1ccc(cc1)C1N(CCCN2CCOCC2)C(=O)C(=C1C(=O)c1cccs1)O Z57239319	Brc1ccc2c(c1)OCC/C(=C/c1ccc3c(c1)oc(=O)n3C)/C2=O Z1862066940	COCC(C(=O)N)Nc1nc2c(s1)cccc2 Z1527073078	COc1cc(CN2CCC(C2)NC(=O)c2ccc3c(n2)[nH]c(=O)[nH]3)cc(c1)OC Z2027649376	CC1CC(C)CN(C1)C(=O)c1cc2c(n1C)nc1n(c2=O)cccc1C Z104344174	OC(COc1cccc(c1)C(F)(F)F)CNC(=O)c1nccnc1N Z829242160	NCCCCN(CC)CC.Cl.Cl Z802671710	Brc1ccc2c(c1)oc(=O)cc2COc1ccccc1C(=O)N Z15685922	Cc1nc(N2CCC(CC2)Nc2cccnc2)c2c(n1)[nH]cc2 Z1359513116	COc1ccccc1CCNC(=O)Cc1csc(n1)c1nnc[nH]1 Z1082684340	Cc1ccc(cc1)c1c2nc(C)cc(n2nc1C(F)(F)F)N(C)C Z1172208325	O=C(c1cnc2c(n1)cccc2)Nc1cccc(c1)c1cnco1 Z605671142
CCN(S(=O)(=O)c1ccc(c(c1)[N+](=O)[O-])Oc1ccc2c(c1)cccn2)c1ccccc1 Z900180174	COC(=O)c1ccc(cc1)COc1ccccc1/C=N/c1ccc(cc1)Br Z53772526	CCCCN(c1c(=O)[nH]c(=O)n(c1N)CCC)C(=O)C Z30154175	O=C(Nc1ccc(c(c1)S(=O)(=O)N1CCCCCC1)C)CCc1ccc(cc1)S(=O)(=O)N1CCOCC1 Z26497567	C=CCOc1ccc(cc1)C(=O)C1=C(O)C(=O)N(C1c1ccc(cc1)F)CCN1CCOCC1 Z319215694	CCOc1cc(ccc1OC(F)F)/C=C\1/Oc2c(C1=O)ccc(c2)O Z196386274	CC(CC(c1ccco1)O)NC(=O)c1ccc(cn1)Cl Z1538473835	COCCNS(=O)(=O)c1ccc(cc1)C(=O)Nc1ccc2c(c1)[nH]c(=O)[nH]2 Z217630412	O=C(CN1CCCc2c1ccc(c2)C)NN1C(=O)NC2(C1=O)CCCCC2 Z105757524	O=C(N[C@H](C(=O)O)C)CCc1nc2ccccc2c(=O)[nH]1 Z57043569	NC(CO)CC=C.Cl Z1815149150	Brc1ccc(c(c1)S(=O)(=O)N(c1ccc(cc1)S(=O)(=O)N)C)C Z738280638	CCC1CCCCN1C(=O)c1cc(nc2c1cccc2)c1ccco1 Z27747612	O=c1[nH]c2nc(ccc2c2c1cccc2)c1ccccc1 Z285571922	OC(=O)Cc1c([nH]c2c1cccc2)c1cccs1 Z104341284	Cc1ccc(cc1)/C=C/S(=O)(=O)N1CCCC(C1)C(=O)N(C)C Z924350990
Fc1ccc(cc1)C(=O)NCCC(=O)N1CCN(CC1)Cc1ccc(cc1)Cl Z803623344	O=C(Nc1ccccc1)CN1CCN(CC1)C(=O)CCc1nc2c([nH]1)cccc2 Z238181222	CCOC(=O)COCC(F)(F)F Z419514368	CCOc1cc(CCNC(=O)COC(=O)c2cccc(c2)S(=O)(=O)N2CCCCC2)ccc1OCC Z18333418	O=C1C(=C(C(N1CCCN1CCOCC1)c1ccncc1)C(=O)c1ccco1)O Z56865601	NC(=O)C1CCN(CC1)Cc1[nH]c(=O)c2c(n1)c1ccccc1o2 Z104829396	CSC(C(NC(=O)c1[nH]c2c(c1C)cc(cc2)C)C)CO Z1538617526	CC(CCn1c(nc2c1c(=O)[nH]c(=O)n2C)N1CCN(CC1)CC(=O)N)C Z238883444	O=C(c1cc2c(n1C)nc1n(c2=O)cccc1C)N1CCCCCC1 Z104344226	CCOC(=O)c1c(NC(=O)COc2nn3c(c2)nc(cc3C)c2ccccc2)sc(c1C)C(=O)N Z361018238	NC(C(=O)N)CC#C.Cl Z1820078170	N#CC(=Cc1cn(nc1c1cc2c(oc1=O)ccc1c2cccc1)c1ccccc1)C#N Z56839749	CCc1sc2c(c1)c(ncn2)N1CCC(CC1)C(=O)Nc1cccnc1 Z1430529436	COc1cc(OC)cc(c1)C(=O)NCCc1ccc(cc1)C(=O)OC Z240622334	COc1ccccc1CNc1ncnc2c1scc2 Z196120740	O=C1CCc2c(N1)ccc(c2)C(=O)/C=C/c1ccc(cc1)O Z449768022
O=C(Nc1cccc(c1)S(=O)(=O)NCc1ccco1)CCOc1cccc(c1)C Z30003198	O=C(CN1CCN(CC1(C)C)CC(F)(F)F)NC1CC1 Z1591667740	CCOC(=O)c1c(NC(=O)Oc2ccccc2)sc(c1C)C Z27476951	O=C(c1cc(ccc1N1CCOCC1)[N+](=O)[O-])Nc1ccc(cc1)C12CC3CC(C2)CC(C1)C3 Z29481072	C=CCOc1ccc(cc1)C(=O)C1=C(O)C(=O)N(C1c1ccccn1)CCCN1CCOCC1 Z319216474	O=C(C1CC1)Nc1ccc(s1)C(=O)Nc1cc(ccc1N1CCCC1)C(=O)N Z231955808	OCCCC(c1ccccc1)NC(=O)c1ccc2c(c1)[nH]cc2 Z1538621287	O=C(c1[nH][nH]c(=O)n1)NCCN1CCN(CC1)c1cccc(c1C)C Z1152692763	O=C(C1COc2c(C1)cccc2)Nc1ccc2c(c1)OC1(O2)CCCC1 Z119266590	O=C(Nc1cc2OCOc2cc1C(=O)C)CC1OC(=O)c2c1cccc2 Z29843595	CCNCC=C.Cl Z2044769224	CN1CCN(c2c1nccc2)C(=O)c1cccc(c1)S(=O)(=O)N(c1ccccc1)C Z1344543432	O=C1CN(CCN1C1CC1)c1ncnc2c1oc1c2cccc1 Z1333195879	Cc1cc(cc(c1)C)Nc1scc(n1)c1ccc(c(c1)C(=O)N)O Z48859693	O=C1n2c3ccccc3nc2C2C(C1(C)CC2)(C)C Z57229229	COC(=O)C(Cc1ccc(cc1)O)CNC(=O)Nc1nccs1 Z1127203738
Fc1ccc(cc1)C(=O)c1ccccc1C(=O)Nc1cccc(c1)c1nocn1 Z1001275652	O=C1CCCCN1c1ccc(cc1)C(=O)N(Cc1cnn(c1)c1ccccc1)C Z119629972	COc1cc(ccc1NC(=O)C)NC1CCN(CC1)c1ccccc1 Z1575060441	CCOc1cc(ccc1OCC(=O)N1CCCCC1)C(=O)Nc1ccc2c(c1)OC1(O2)CCCC1 Z28590408	CCCOc1ccc(cc1)C(=O)C1=C(O)C(=O)N(C1c1ccccc1)CCCN1CCOCC1 Z317042688	Fc1ccc(c(c1)F)c1c2c(=O)c3c(c2nc2c1c(=O)n(N)c(=O)n2C)cccc3 Z56870238	OCCCC(c1ccccc1)NC(=O)c1ccc2c(c1)cc[nH]2 Z1538641000	O=C1NCCN(C1)C(C(=O)Nc1cc(C)ccc1C)c1ccccc1 Z44561884	O=C(C1=Cc2c(OC1)cccc2)Nc1ccc2c(c1)OC1(O2)CCCC1 Z95759852	O=C1CCCCN1c1cccc(c1)NC(=O)c1cccc(c1)NS(=O)(=O)C Z368333552	NC(C(=O)O)CS Z57396985	Brc1cccc(c1)N(S(=O)(=O)c1cccnc1)C Z751851082	COc1ccc2c(c1)oc(=O)cc2COC(=O)c1c(C)onc1c1ccccc1 Z16184168	O=C(N(c1c(C)noc1C)C)CC1OCCc2c1scc2 Z1329857918	C=CC(=O)N1CCCc2c(C1)c1cc(F)ccc1[nH]2 Z2285378044	O=C(CCc1ccco1)NCC1CCCN(C1)Cc1cccs1 Z955769002
N#Cc1cccc(c1)NC(=O)c1cccc(c1)NC(=O)NCCNC(=O)C(C)C Z604189418	O=C(/C=C/c1cc(Cl)c2c(c1)OCO2)NCCc1c[nH]c2c1cccc2 Z73244821	OC1CCN(CC1)c1ccc(cc1[N+](=O)[O-])C(=O)N Z31189099	O=C(NC(C12CC3CC(C2)CC(C1)C3)C)CCCn1c(=O)c2cccc3c2c(c1=O)ccc3 Z26511984	O=C1C(=C(C(N1CCCN1CCOCC1)c1ccccn1)C(=O)c1ccc2c(c1)OCCO2)O Z319216336	CCOC(=O)c1sc2c(c1C)c(nc(n2)C)N1CCC(CC1)C(=O)N Z31237985	OCC(NC(=O)c1cc[nH]c1C)Cc1ccccc1 Z1557391319	Oc1ccc2c(c1)CN(CC2)C(=O)CCc1c(=O)[nH]c2c(c1C)c(=O)[nH]n2C Z648616030	O=C(C12CC3CC(C1)CC(C2)(C3)O)NC1CCOc2c1cccc2 Z73328948	CS(=O)c1ccc(cc1)CNS(=O)(=O)c1ccc2c(c1)[nH]nc2 Z1454697365	N[C@@H](C(=O)O)CS Z1270387255	NC(=O)C1CCN(CC1)c1ncccc1CNc1ccnc2c1ccc(c2)Cl Z1124141275	Cc1noc(c1)CN1CCN(CC1)C(=O)c1[nH]c2c(c1)c(C)cc(c2)C Z375281822	O=C(Nc1ccccc1)NCCCN1CCN(CC1)c1ccccc1 Z374828042	NC(=O)C1(CCOCC1)CNc1ncnc2c1cc(F)c(c2)F Z1272384454	O=C(C1CCN(CC1)C(=O)c1cccc(c1)S(=O)(=O)NCC1CCCO1)Nc1ccccc1 Z102735114
COc1ccccc1NS(=O)(=O)c1cccc(c1)NC(=O)CSCc1cccc(c1)C Z30003404	CC(C(=O)N1CCCC1)N1CCN(CC1)CC#CC Z1395830228	Nc1c(Cl)cc(cc1Cl)S(=O)(=O)N Z56926559	O=C(NC(C12CC3CC(C2)CC(C1)C3)C)CN1C(=O)NC(C1=O)(c1ccccc1)c1ccccc1 Z14471983	CN(CCN1C(c2cccc(c2)[N+](=O)[O-])C(=C(C1=O)O)C(=O)c1ccc2c(c1O)cccc2)C Z359383102	S=C1NC(=O)C(=CNc2ccc(cn2)C)C(=O)N1 Z56876519	OCC(NC(c1cc2c(o1)cccc2)C(C)C)CO Z1601748401	Cc1cc(C)[nH]c(=O)c1c1onc(n1)c1cccc(c1)Cn1cnc2c1cccc2 Z1682938183	CC(=O)N1CCc2c1ccc(c2)NC(=O)C12CC3CC(C2)CC(C1)C3 Z73311963	CN(C(=O)c1cnc2n(c1=O)cccc2)Cc1nc2ccccc2c(=O)[nH]1 Z237506856	NCC(C(C)C)(C)C.Cl Z1770193479	CCc1ccc(cc1)N(S(=O)(=O)c1ccc2c(c1)cccc2)C Z56755278	CC(=O)Nc1scc(n1)COC(=O)c1c(C)onc1c1ccccc1 Z16183552	COc1cccc(c1)C(N1CCCC1)CNc1ccc2n(n1)nnn2 Z220418500	CCn1c(N)nc2c1nccc2.Cl Z2211231848	Clc1ccc(cc1)c1nnc(o1)SCc1ncc(o1)c1ccccc1 Z21495201
O=C(N1CCc2c(C1)cccc2)Cc1c(C)nc([nH]c1=O)c1ccccn1 Z605937240	O=C(Nc1cccnc1)CN1CCCC(C1)C(=O)c1ccc(cc1)F Z1241435367	CNC(=O)CCN(S(=O)(=O)c1ccc(s1)Br)C Z1082837634	O=C(Nc1ccc(cc1)NC(=O)C)COC(=O)c1cccc(c1)S(=O)(=O)N1CC2(CC1CC(C2)(C)C)C Z18688803	COc1cc(ccc1OC)C1N(CCCN2CCOCC2)C(=O)C(=C1C(=O)c1ccc(cc1)OC)O Z57216907	Cc1ncc(s1)C(=O)Nc1scc(c1C(=O)N)C1CCCCC1 Z1126790047	C#Cc1cccc(c1)NCC(=O)NC(=O)NCc1cccs1 Z1614851872	O=C(CC1Oc2ccccc2NC1=O)NCCc1c(C)cc(cc1C)C(C)(C)C Z70830433	O=C(C1CC1c1ccccc1)NNC(=O)CC12CC3CC(C2)CC(C1)C3 Z818969212	Cc1ccc(c(c1)Oc1ccc(cn1)CNC(=O)c1cccnc1S)C Z424519490	COC(=O)NCCN.Cl Z2301438475	[O-][N+](=O)c1cn(CCOc2ccc3c(c2)cccc3)c(=O)c(c1)C(=O)N Z370734760	CC1CCc2c(C1)sc1c2c(ncn1)N1CCN(CC1)CCNC(=O)c1ccco1 Z285575394	CC(C1CCCOC1)Nc1cnc2c(n1)cccc2 Z1627615714	Cc1ccc2c(c1)c1CN(CCc1[nH]2)C(=O)n1cncc1 Z339903604	O=C(COC(=O)c1ccc(c(c1)O)C)NCc1ccc2c(c1)OCO2 Z194470342
COc1cc(ccc1OCc1ccccc1)CN(C(=O)c1cccc2c1nccc2)C Z70799722	O=C(NC(C(=O)N1CCN(CC1)c1ncnc2c1cnn2C)C(C)C)OCc1ccccc1 Z422516328	O=C(OCC(=O)c1c(c2ccccc2)n(c2c1cccc2)C)CCN1C(=O)C2C(C1=O)CCCC2 Z16529238	COc1cc(NC(=O)COC(=O)c2cccc(c2)S(=O)(=O)N2CC3(CC2CC(C3)(C)C)C)c(cc1[N+](=O)[O-])C Z18688682	COc1ccc(cc1F)C(=O)C1=C(O)C(=O)N(C1c1ccc(cc1)F)CCCN1CCOCC1 Z57781707	O=C1NC(=S)NC(=O)C1=Cc1ccc(s1)Br Z56802351	C#CCNC(=O)C(c1nc2c(s1)cccc2)C#N Z1646086434	CCOC(=O)c1sc2c(c1C)c(=O)[nH]c(n2)C(OC(=O)c1cnccn1)C Z18351098	CN(C(=O)Cc1cccc2c1nccc2)Cc1cccc2c1cccc2 Z340953872	O=C(Cn1c(=O)onc1c1cnccn1)Nc1cccc(c1)Cl Z1013845936	COC(=O)[C@H](CS)N.Cl Z1741970632	O=C(c1cccc(c1)S(=O)(=O)N(c1ccccc1)C)Nc1ccc(cc1)C(F)(F)F Z30910786	Cc1ccc(cc1)N1C(=O)CC(C1=O)N1CCN(CC1)c1ncnc2c1cnn2C Z320074026	COc1cc(ccc1C)CC(=O)NCc1ccc(cc1)S(=O)(=O)N Z192723152	COc1ncccc1CNc1ncnc2c1scc2 Z328703028	Cc1ccc(cc1)C1=CCN(CC1)C(=O)CCc1nnc(o1)c1ccccc1 Z167447916
O=C(Nc1cccc(c1)C(=O)N(c1ccccc1)C)NCCNC(=O)C(C)C Z603996932	O=C(Nc1cccc(c1)C(=O)C)NCc1ccccc1n1ccnc1 Z813136742	O=C(COc1ccccc1)NCC1CCN(CC1)C(=O)OC(C)(C)C Z993634422	CSCCC(C(=O)OCC(=O)NC(C12CC3CC(C2)CC(C1)C3)C)NC(=O)c1cc(OC)c(c(c1)OC)OC Z24980395	COc1cc(ccc1OC)C(=O)C1=C(O)C(=O)N(C1c1ccc(cc1)F)CCCN1CCOCC1 Z314662570	OC(=O)CCn1cc(c(n1)c1cccc(c1)Br)C=C1C(=O)NC(=S)NC1=O Z56870652	COc1ccc2c(c1)c(C)c(o2)C(NCC(=O)N)C Z1667732925	O=C1Nc2ccccc2N(C1)C(=O)CN1CCN(CC1)c1ccccc1F Z46183280	Cc1ccc(cc1)c1noc(n1)c1cc2ccc(cc2oc1=O)O Z359420310	O=c1[nH]c(CSc2nc3c([nH]2)cccc3)nc2c1scc2 Z54311313	CCNC(=O)C(N)C Z89265773	CN(CCCNC(=S)Nc1cccc(c1)S(=O)(=O)N(C)C)C Z45811228	Cc1ccc(cc1)c1noc(n1)COc1ccc2c(c1)oc(=O)cc2 Z25817542	O=c1cc(COC(=O)Cn2cnnn2)c2c(o1)ccc1c2cccc1 Z25101841	Fc1ccc(cc1)n1ncc2c1ncnc2N(C)C Z285782396	O=C(c1cccs1)NCC1CCCN(C1)Cc1cccs1 Z955770790
O=C(c1cc(nc2c1cccc2)c1ccncc1)Nc1cccc(c1)S(=O)(=O)N1CCOCC1 Z30000859	O=C(/C=C/c1cc(Cl)c2c(c1)OCCCO2)NCCc1c[nH]c2c1cccc2 Z90748461	FC(c1ccc(cc1)CNC1CCN(CC1)Cc1ccccc1)(F)F.OC(=O)C(=O)O Z89283326	COc1ccc(cc1)C12CC3CC(C1)CC(C2)(C3)C(=O)N(Cc1ccc(c(c1)OC)OC)C Z109269606	O=C(C1=C(O)C(=O)N(C1c1ccccc1F)CCN1CCOCC1)c1ccc2c(c1)OCCO2 Z57382734	NC(=O)C1CCC(N(C1)C(=O)c1ccc2c(c1)c(C)c([nH]2)C)C Z810247464	Fc1ccc(cc1)C(c1[nH]ccn1)NCc1ccc2c(c1)OCO2 Z1782253393	Cc1cc(n(n1)c1ccc(cn1)NC(=O)c1ccc2c(n1)n(C)c(=O)[nH]c2=O)C Z383584082	CC1CN(C(=O)Cc2cnc3c(c2)cccc3)c2c(NC1=O)cccc2 Z1791229005	O=C(Nc1ncccc1F)NC(c1cccs1)C Z1889417749	NC(C#N)CO.Cl Z2301438409	O=C(Nc1cccc(c1)S(=O)(=O)N(c1ccccc1)C)CSc1ncnc2c1ccs2 Z20246364	Cc1ccc(cc1)c1occ(n1)CCNC(=O)c1ccc2c(c1)COC2 Z1023590012	COC(=O)c1ccccc1NC(=O)N1CCCC1c1ccc[nH]1 Z1501522383	NCC(c1c([nH]c2c1cccc2)c1ccccc1)c1ccccc1 Z255093600	CNS(=O)(=O)c1ccc(c(c1)[N+](=O)[O-])N1CCc2c(C1)c1ccccc1[nH]2 Z204004496
FC(Sc1ccc(cc1)Nc1ccccc1C(=O)Nc1cccc(c1)S(=O)(=O)NCc1ccco1)F Z30002775	Oc1ccc(cc1)/C=N/c1ccc(cc1)c1ccccc1 Z203054970	CNC(=O)C(CN(c1ccc(cc1C#N)C(F)(F)F)C)C Z1411136913	O=C(NC1CCCc2c1cccc2)COC(=O)CCCCCNS(=O)(=O)c1ccc2c(c1)OCCO2 Z23344213	O=C1C(=C(C(N1CCN1CCOCC1)c1cccnc1)C(=O)c1ccc(cc1)OCc1ccccc1)O Z1213744916	CCn1c(=O)[nH]c(=O)c2c1ncc(c2)C(=O)N1CCC(CC1)C(=O)N Z283904740	Cc1ccc2c(c1)nc([nH]2)CNC(=O)c1cncc(c1)O Z1834893289	O=C(Cc1noc2c1cccc2)NC(c1ccc(cc1)n1c(C)c[nH]c1=O)C Z976280782	Oc1ccccc1C(=O)N1CCN(CC1)C(=O)C12CC3CC(C2)CC(C1)C3 Z212603774	O=C(c1ccc2c(c1)c(C)c([nH]2)C)NCCN1C(=O)CSC1=O Z595014908	CCC(N)(C)C Z1250132774	CN(S(=O)(=O)c1ccc(s1)Cl)c1ccc(cc1)C(=O)N Z738511138	Fc1ccc(cc1)n1cncc1C(=O)N1CCN(CC1)S(=O)(=O)c1ccc2c(c1)CCC2 Z70931068	COc1cc2CN(CCc2cc1OC)C(=O)NCCN1CCCCC1 Z486368064	OCCN(c1ncnc2c1scc2)C(CC)C Z2143350755	O=C(CN(C(=O)CSc1nnc(o1)c1sc2c(c1Cl)cccc2)C)NCc1ccco1 Z51213653
c1ccc2c(c1)c(ccc2)CN1CCN(CC1)Cc1cccc2c1cccc2 Z50119592	O=C(Nc1ccccc1SC(F)F)NC(c1ccccc1)C Z411264988	CNC(=O)CCN(S(=O)(=O)c1ccccc1Br)C Z1082837624	CSCCC(C(=O)OCC(=O)Nc1ccc2c(c1)CCC2)NC(=O)c1ccc(cc1)C(C)(C)C Z24974527	COc1cccc2c1oc(c2)C(=O)C1=C(O)C(=O)N(C1c1ccco1)CCN1CCOCC1 Z324553256	NC(=O)C1CCCN1c1nc(nc2c1c(C)c(s2)C)c1cccs1 Z31132563	COCC(=O)Nc1ccc2c(c1)nc([nH]2)c1ccccc1 Z1862834241	O=C(Nc1cccc(c1)CN1C(=O)CNC1=O)CCCc1onc(n1)C(C)C Z647270082	O=C(C1CCCN1C(=O)c1ccccc1O)N1CC2CC3CC1CC(C2)C3 Z911411168	NC(=O)C(C(=O)N)NC(=O)c1csc(n1)c1cccc(c1)Cl Z281568430	COCCOCC(N)C.Cl Z1262237318	O=C(Cc1c(C)[nH]c2c1cccc2)Nc1cccc(c1)S(=O)(=O)N(c1ccccc1)C Z339494334	CCCCOc1ccc(c(c1)C)c1nn(cc1C=C1C(=O)NC(=O)NC1=O)c1ccccc1 Z57221639	Cc1onc(c1COc1ccccc1c1onc(n1)c1ccncc1)C Z1959836772	N#Cc1c2CCCc2c(n2c1nc1c2cccc1)Cl Z57089982	O=C(N1CCN(CC1)CC(=O)N1CCCC1)CSc1nnnn1c1ccc(cc1)C(C)C Z74545773
COc1cc(ccc1OCc1ccccc1)CN(C(=O)/C=C/c1ccc(cc1)C#N)C Z70799542	O=C(Nc1cnc2c(c1)cccc2)Cc1ccc2c(c1)cccc2 Z240714132	CCCNC(=O)CN(C(=O)c1scnc1C)C Z422365808	COCCCNC(=O)c1c(NC(=O)C(N2C(=O)c3c(C2=O)cccc3)C(C)C)sc2c1CCCC2 Z57391528	C=CCOc1ccc(cc1)C(=O)C1=C(O)C(=O)N(C1c1ccccn1)CCN1CCOCC1 Z319216462	COc1cc2nc(CN3CCC(CC3)C(=O)N)[nH]c(=O)c2cc1OC Z44517330	NCc1c[nH]c2c1cc(OC(C)C)cc2 Z2065543066	O=C(c1cc(=O)[nH]c2c1cccc2)Nc1cccc(c1C)n1cnnn1 Z57983151	Oc1cccc(c1)[C@@H]1C[C@H]1C(=O)N1CC(C)OC(C1)c1ccccc1 Z1950656634	NC(=O)C(C(=O)N)NC(=O)c1cnn(c1)c1cccc(c1)Cl Z738918962	OCC[C@@H](C(=O)O)N Z1250208663	CCC(NC(=O)c1cccc(c1)S(=O)(=O)N(c1ccc(cc1)OC)C)(C)C Z26784182	O=C(NCC1CCCCCCC1)CCc1c(=O)[nH]c2c(c1C)c(C)nn2C Z739672848	O=C(C(C)(C)C)Nc1cccc(c1F)F Z898974984	CON(C(=O)c1ccc2c(c1)c(C)c([nH]2)C)C Z54739189	Cc1ccc(c(c1)N1C(=O)NC(=O)/C(=C\c2c[nH]c3c2cccc3)/C1=O)C Z57717824
Cc1cccc(c1)Cc1cnc(s1)NC(=O)c1ccc(cc1)c1ccccc1 Z70857851	CN1CCN(c2c1nc1ccccc1n2)C(=O)CCc1ccccc1Cl Z240668874	CC1CCCCN1C(=O)CSc1nc(N)nc(n1)N Z97695937	COCCCn1c(SC(C(=O)C23CC4CC(C3)CC(C2)C4)C)nc2c(c1=O)ccc(c2)C(=O)OC Z23836502	COc1cccc(c1)C(=O)C1=C(O)C(=O)N(C1c1cccs1)CCN1CCOCC1 Z57788506	NC(=O)C1CCCN1c1nc(CSc2ccccc2)nc2c1c(C)c(s2)C Z31132453	COC(=O)c1ccc2c(c1)nc([nH]2)CN.Cl.Cl Z2111443367	CC(C(n1ncc(c1)C)C)NCc1nc2c(n1C)c(=O)[nH]c(=O)n2C Z1143058246	NC(=O)c1cccc(c1)c1scc(n1)c1ccc2c(c1)cccc2 Z431811290	O=C(c1cnc2n(c1=O)ccs2)NCc1ccc(cc1)C(F)(F)F Z168703404	NCCNC(=O)OCC.Cl Z1263820337	Fc1ccc(cc1)N(S(=O)(=O)c1ccc(c(c1)C(=O)N1CCc2c(C1)c1ccccc1[nH]2)Cl)C Z211289912	O=C(N1CCc2c(C1C)ccs2)c1cnc2c(c1)cnn2Cc1ccccc1 Z238200208	CC(NC(=O)Cc1nc(oc1C)c1ccccc1)CN1CCOCC1 Z422691606	NC(=O)C1(CCOCC1)CNc1ncnc2c1c1CCCCc1s2 Z1203675932	CSc1ccccc1NC(=O)CN(Cc1c(nc2n1ccs2)c1ccccc1)C Z89037829
O=C(Cc1c[nH]c2c1cccc2)Nc1cccc(c1)Cn1[nH]c(=O)ccc1=O Z605668312	CN1CCN(C(C1)C)C(c1ccccc1)C(=O)NC(=O)N Z1162817240	COc1ccc(c(c1)S(=O)(=O)N1CCCCC1)N Z56804662	O=C1/C(=C/NNC(=O)C23CC4CC(C3)CC(C2)C4)/c2ccccc2C(=O)N1c1ccccc1Cl Z31299356	COc1ccc(cc1C)C(=O)C1=C(O)C(=O)N(C1c1cccc(c1)[N+](=O)[O-])CCCN1CCOCC1 Z57219949	CCc1cc(sc1C)C(=O)Nc1cc(ccc1N1CCCCC1)C(=O)N Z244414966	NCc1[nH]c2c(n1)cc(cc2)C(=O)O.Cl.Cl Z2168499546	O=C1Nc2ccccc2N(C1)C(=O)CN1CCCC(C1)C(=O)Nc1ccccc1 Z196074022	Cc1ccc(cc1)c1nn2c(n1)s/c(=C/1\c3ccccc3N(C1=O)C)/c2=O Z1213729969	O=C(N(Cc1nc2ccsc2c(=O)[nH]1)Cc1ccccc1)C1CCCC1 Z220574756	CC1CC(C1)N.Cl Z1357823942	CCCCc1ccc(cc1)NC(=O)CCOc1cccc(c1)C(=O)N Z1359974998	O=C(c1cccc(c1)n1cccc1)N1CCN(CC1)c1ncnc2c1cnn2C Z238099834	COCCN(C(=O)Nc1cnc2c(c1)c(C)nn2C)CCCOC Z746129562	CCC(Cn1cnc2c1ncnc2NC(C)C)(O)C Z1763585135	COc1ccc(cc1)c1c(C#N)c(oc1c1ccc(cc1)OC)NC(=O)COC(=O)C1CCC(=O)N1 Z56936534
O=C(Nc1ccc(cc1)S(=O)(=O)c1ccc(cc1)F)NCCCC(=O)NC1CC1 Z603944320	Clc1cnccc1C(=O)N1CCCC(C1)Nc1ccccc1 Z1453259993	Clc1cncc(n1)NCc1ccccc1OCc1ccccc1 Z805411344	Cc1ccc(cc1)NS(=O)(=O)c1cc(ccc1C)C(=O)NNC(=O)C12CC3CC(C2)CC(C1)C3 Z33332098	O=C(C1=COCC1)OC(c1nccn1C)CCc1ccccc1 Z1384771277	O=C(Nc1sc2c(c1C(=O)N)CCCC2)CN1CCN(CC1)c1[nH]nc(c1)C1(C)CC1 Z1732934536	Fc1ccc(c(c1)C(=O)CSc1nn2c(n1)nc(cc2C)C)F Z14486883	O=C(CN1C(=O)N(C(C1=O)C)c1ccc(cc1)C)Nc1ccc2c(c1)[nH]c(=O)[nH]2 Z13643014	COc1cc2CN(CCc2cc1OC)C(=O)Nc1cccc2c1CCCC2 Z409994566	NC(=O)c1cncc(c1)Oc1ccc(nn1)C(F)(F)F Z1618254219	CCNC(=O)CN Z54747476	Clc1ccc(cc1)C(=O)NNC(=O)c1cccc(c1)S(=O)(=O)N(c1cccc(c1)Cl)C Z30532279	CC1CC1C(=O)N1CCN(CC1)c1ncnc2c1oc1c2cccc1 Z1272538751	CCONC(=O)c1ccc2c(c1)OCC(=O)N2 Z193288184	O=C(c1ccc2c(c1)c1CCCCc1[nH]2)NCC1CC1 Z275844630	[O-][N+](=O)c1ccccc1CSc1nccn1Cc1ccccn1 Z1190350195
Cc1cccc(c1)Cc1cnc(s1)NC(=O)c1ccc2c(n1)cccc2 Z70857714	O=C(C1CCSCC1)Nc1ccc(cc1)N1CCN(CC1)C1CC1 Z1188534360	O=C(Nc1cccc(c1)c1cnco1)CCc1ccc(cc1)Cl Z605671126	COc1cc(C)ccc1OCC(=O)OCC(=O)N(C12CC3CC(C2)CC(C1)C3)Cc1ccco1 Z25316351	O=C1C(=C(C(N1CCCN1CCOCC1)c1ccc(cc1)[N+](=O)[O-])C(=O)c1ccco1)O Z57783484	CC(Cn1c(SCC(=O)Nc2sccc2C(=O)N)nnc1N1CCOCC1)C Z92559433	CC(c1ccc2c(c1)cccc2)Sc1nnc([nH]1)C Z743445014	O=C1NCCN(C1)C(=O)CN1CCN(CC21CCCCC2)C(=O)OC(C)(C)C Z1318064926	O=C(c1cccc2c1cn[nH]2)NNC(=O)C12CC3CC(C2)CC(C1)C3 Z394854720	Cc1cccc(c1)c1noc(n1)Cn1nc(ccc1=O)C(=O)N Z1020864028	OC[C@@H](C(=O)O)NS(=O)(=O)C Z1738337347	O=C(c1ccc2c(c1)nc[nH]2)Nc1cccc(c1)S(=O)(=O)N(c1ccccc1)C Z27152509	CCOC(=O)NC(=O)CSc1nnc(n1C1CC1)c1c[nH]c2c1cccc2 Z92492014	CN1CCN(CC1)c1nccc(c1)CNC(=O)NCC1CCCO1 Z432454570	CSC(C(Nc1ncnc2c1scc2)C)CO Z1247223415	O=C(N(Cc1sccc1C)C)CSc1nnc(n1C1CCCC1)c1ccccc1Cl Z96854165
Clc1ccc(cc1)S(=O)(=O)N1CCN(CC1)C(=O)c1ccc2c(c1O)cccc2 Z80004139	O=C(NCc1ccc(nc1)N1CCCC1)NCc1ccc(cc1)C(=O)N1CCCCC1 Z353278002	OC(=O)C(=O)Cc1ccc(c(c1)Cl)Cl Z234896633	COc1ccccc1N(S(=O)(=O)c1ccc(cc1)C(=O)NC12CC3CC(C2)CC(C1)C3)C Z27687473	O=C1C(=C(C(N1CCCN1CCOCC1)c1cccc(c1)[N+](=O)[O-])C(=O)c1ccccc1)O Z57239302	Clc1cc(cnc1N1CCN(CC1)C1CCCC1)C(=O)N Z729012554	CCCc1nnc([nH]1)SC(c1cc(F)ccc1F)C Z751157818	CN(CC(=O)N1C(C)CC(=O)Nc2c1cccc2)CC(=O)Nc1ccc(cc1)F Z89048579	NC(=O)C1Cc2ccccc2CN1CC(=O)N1C(C)CCc2c1cccc2 Z285058170	Cc1ccc(o1)C(=O)OCc1cc(=O)n2c(n1)cccc2 Z98773685	NCCSCC(C)C.Cl Z1520645037	NC(=O)C1CCN(CC1)c1ncnc2c1cc(s2)c1ccccc1 Z31237954	CC(Cn1ncc(c1)C(=O)c1cc(F)ccc1O)C Z666065526	O=C(c1ccc2c(c1)nc[nH]2)Nc1cccc(c1)c1nnnn1C1CC1 Z230638768	OS(=O)(=O)O.OC[C@H]1C=CC(C1)n1cnc2c1nc(N)nc2NC1CC1.OC[C@H]1C=CC(C1)n1cnc2c1nc(N)nc2NC1CC1 Z1551627164	O=C(c1ccc(c(c1)O)O)CSc1nnc(s1)Nc1cccc(c1C)C Z19005339
O=C(Nc1ccccc1Cl)CN1CCN(CC1)C(=O)c1cc2ccccc2cc1O Z70792338	O=C(Nc1ccccc1F)NCCCCN1CCN(CC1)Cc1ccccc1 Z594323876	OC(=O)C(=O)O.Cc1ccc(cc1)CNCC(c1ccccc1)C Z89266623	O=C(N1CCN(CC1)C(=O)C12CC3CC(C2)CC(C1)C3)Cc1coc2c1ccc(c2C)C Z212600956	COc1ccc(cc1F)C(=O)C1=C(O)C(=O)N(C1c1ccccc1F)CCCN1CCOCC1 Z57781662	NC(=O)C1CCCCN1C(=O)c1sc2c(c1)c(F)ccc2 Z27624774	OCCCSc1nn2c(n1)c1ccccc1nc2 Z995167406	OC(=O)CCCC[C@H]1SC[C@H]2C1NC(=O)N2 Z210803762	O=C(n1c(Cc2ccccc2)nc2c1cccc2)N1CCCCCC1 Z274555608	O=C(Nc1cccc(c1)S(=O)(=O)N1CCCC1)CSc1ncnc2c1c(C)c(s2)C(=O)O Z55885202	CCCNCCCN(C)C Z1539165357	CC1CCc2c(C1)sc1c2c(ncn1)N1CCC(CC1)C(=O)N Z31237953	[NH2+]=C1C2=C3C=CC=C3C=C2CN1c1cccc2c1cccc2.[Cl-] Z857667096	O=C(N1CCCC1)CNc1cc(Cl)nc(n1)N Z285776154	OCCN(C(=O)c1ccc2c(c1)c1CCCCc1[nH]2)C Z68138973	Cc1cc(C)nc(n1)n1cc(c(n1)C)C(=O)OCc1scnc1C Z1291291649
O=C(NNC(=O)c1ccc(cc1)Cl)COC(=O)c1ccccc1SCC(=O)N(C)C Z90018910	O=C(Nc1cc(ccc1C)C(=O)NC1CC1)NCc1ccc(nc1)N Z1934807314	O=C(Nc1cccnc1O)COC(c1ccccc1)c1ccccc1 Z999869046	O=C(NC(C(=O)Nc1ccc(cc1)S(=O)(=O)N(C1CCCCC1)C)C(C)C)Cc1ccccc1 Z27620141	COc1cc(ccc1OC)C1N(CCCN2CCOCC2)C(=O)C(=C1C(=O)c1ccccc1)O Z57217277	FC(Oc1ccc(c(c1)/C=C/1\CC(C)C/C(=C/c2cc(OC(F)F)ccc2Br)/C1=O)Br)F Z56793726	Clc1cc(cn2c1nnc2SCCCc1c[nH]nc1)C(F)(F)F Z1250413246	COc1cc(CN2CCNC(=O)C2)cc(c1O)OC Z44189055	Cc1ccc2c(c1)ccc(c2)S(=O)(=O)n1cnc2c1cc(C)c(c2)C Z274504118	COc1ccc(cc1)N1CCN(CC1)c1cc(=O)n2c(n1)cc(o2)C Z107728354	Cc1nc(on1)CCC(=O)O Z235340089	O=c1[nH]c2c(o1)cc(cc2)S(=O)(=O)N(c1ccccc1)C Z56113737	O=C(Nc1sccc1C(=O)N)CSc1nc2ccccc2c(=O)n1CC1CCCO1 Z19844486	CC1Oc2ccc(cc2NC1=O)NC(=O)c1ccc(cc1)c1ocnc1 Z594978146	CC(=O)N1CCN(CC1)c1ncnc2c1scc2 Z196118792	O=C(Nc1cc(ccc1n1cncn1)C(F)(F)F)CSc1nnc(s1)NCc1ccco1 Z92658250
O=C(C1CCN(CC1)C(=O)/C=C/c1ccccc1)Nc1c(nc2n1ccc(c2)C)c1ccc(cc1)F Z70854748	O=C(CN1CCN(CC1(C)C)CC(F)(F)F)NC1CCCC1 Z1591661674	SC1=NCC(CN1)(C)C Z56851192	COCCCn1c(C)cc(c1C)C(=O)COC(=O)c1ccc(cc1)OCC(=O)N1C(C)CCCC1C Z16400598	COC(=O)c1ccc(cc1)C1N(CCN2CCOCC2)C(=O)C(=C1C(=O)c1cc2c(o1)cccc2)O Z316414540	O=C1NC(=O)c2c(/C/1=C\c1cc3cnn(c3nc1O)C(C)C)cccc2 Z742774314	Clc1ccc(cc1Cl)n1nnc(c1)CSc1nnc[nH]1 Z1642474169	O=C(NC1CCCCNC1=O)CSc1nnc(s1)C1CC1 Z1316753560	O=C(N(C)C)Oc1cccc2c1cccc2OC(=O)N(C)C Z274555006	O=C(c1cccc(c1)NS(=O)(=O)C)Nc1[nH]nc(c1)C(C)(C)C Z759007588	CCNC(CN(C)C)C Z2143644190	CCCn1c(CN2CCN(CC2)c2ncnc3c2cnn3C)nc2c1ccc(c2)S(=O)(=O)N(C)C Z238832054	CONS(=O)(=O)c1ccc(cc1)C(=O)N1CCC(CC1)c1c(C)[nH]c2c1cccc2 Z758231314	CCC(c1ccccc1)CNC(=O)CCNC(=O)c1cnccn1 Z826896842	CC(CC(C(=O)N1CCc2c1ccnc2)(C)C)C Z1647975124	CCn1cc(c2c1cccc2)CC(=O)N1CC2CC1CC2 Z966137182
CCN(c1ccc(cc1)/C=N/n1cnc2c(c1=O)cccc2)Cc1ccccc1 Z50108411	CC/C=C(\C(=O)NCCc1c[nH]c2c1cc(OC)cc2)/C Z1191880631	O/N=C/C(=O)Nc1c(C)cc(cc1Cl)C Z56943367	CCN(S(=O)(=O)c1cc(ccc1C)NC(=O)C(OC(=O)C12CC3CC(C1)CC(C2)(C3)O)C)CC Z25060051	C=CCOc1ccc(cc1C)C(=O)C1=C(O)C(=O)N(C1c1ccccc1F)CCN1CCOCC1 Z57221961	NC(=O)C1CCCN(C1)c1ncnc2c1oc1c2cccc1 Z31182115	CN(c1ncnc2c1oc1c2cccc1)Cc1ccco1 Z31183355	O=C(Nc1ncc([nH]1)C)CCc1c(C)nc([nH]c1=O)C Z1464394600	O=c1oc2ccccc2cc1c1onc(n1)c1ccc2c(c1)OCO2 Z361996740	O=c1[nH]ccc(c1)C(=O)NC1CC(C1(C)C)OCc1ccccc1 Z1720655628	CCOC(CCN(C)C)CN Z1398474015	CCCCCCc1cc2c(cc1OCc1ccccc1)oc(=O)cc2c1ccccc1 Z56804247	COc1ccc(cc1)c1scc(n1)c1ccc(cc1)NS(=O)(=O)C Z53054481	C#CCNC(=O)C1CCCN(C1)c1cnccn1 Z354082990	CC(=C)C(=O)c1c[nH]c2c1cccc2 Z2168541822	N#Cc1cccc(c1)C(=O)COc1nnc(o1)c1ccccc1 Z1614817716
O=C(CNC(=O)c1c[nH]n2c1nc(=O)c1c2cccc1)NCc1ccccc1 Z804892728	CCN(C1=CCCC1)C(=O)CN1CCN(CC1)CC(=O)Nc1c(C)cccc1C Z106611318	O=C(N1CCC(CC1)NCc1scc(c1)c1cccs1)C1CC1.Cl Z1117882123	O=C(NC12CC3CC(C2)CC(C1)C3)COC(=O)C(c1ccccc1)(c1ccccc1)O Z15515893	COC(=O)C1=C(C)OC(C1)CSCC(=O)Nc1ccccc1 Z1999757760	S=C1NC(=O)C(=Cc2c3ccccc3c3c2oc(cc3c2ccccc2)c2ccccc2)C(=O)N1 Z56855208	CN(C(=O)n1cncc1)Cc1ccc2c(c1)cccc2 Z332371938	O=C1NCCCC1NC(=O)c1cccc(n1)n1cccn1 Z1233654682	O=C1CCCN1c1cccc(c1)C(=O)CSc1[nH]cc(n1)c1ccccc1 Z352223898	NC(=O)C(C(=O)N)NC(=O)c1cc(n(c1C)c1ccccc1F)C Z301955844	NC(=N)SCCO Z56756570	S=C1NC(=O)C(=c2ccccn2C)C(=O)N1 Z234887720	FC(c1nc2ccccc2c(n1)N1CCC(CC1)c1n[nH]c(n1)C1CC1)F Z1159125232	COC(=O)c1ccc(cc1)CCNC(=O)COc1ccccc1OC Z240622498	CCC1CN2CCCC2CN1c1ncnc2c1scc2C Z1957881050	O=C(Nc1ccc(cc1)NC(=O)c1cnc2c(n1)cccc2)NCc1ccco1 Z252939706
O=C(Nc1cccnc1Oc1ccccc1)Nc1cnn(c1)Cc1ccccc1 Z603513400	O=C(CN1CCC(=CC1)c1c[nH]c2c1cccc2)NCC1CC1 Z319036538	CN(C(=O)COc1ccc(cc1)C(C(=O)O)(F)F)C Z1708090076	COc1ccc(cc1S(=O)(=O)N1CCCCC1C)C(=O)OCC(=O)/C=C\1/N(C)c2c(C1(C)C)cccc2 Z19852128	COc1ccc(cc1Cl)C(=O)C1=C(O)C(=O)N(C1c1ccc(o1)C)CCCN1CCOCC1 Z316156232	Cc1ccc(cc1)/C=C\1/Oc2c(C1=O)ccc(c2)O Z196385704	C=CCN(C(=O)c1ccc2c(c1)n[n-]n2)CC=C Z337760244	CCN(C1CCNC1=O)Cc1cccc(c1)C Z1546688421	Cc1ccc(c(c1)C)/C=C/C(=O)N1CCCC(C1)c1nc2c([nH]1)cccc2 Z236021370	NC(=O)C(C(=O)N)NC(=O)C1CC(=O)N(C1)c1ccccc1F Z237710328	CC(CCC(=O)O)O Z1259339828	Oc1ccc(cc1C(F)(F)F)NS(=O)(=O)c1ccc2c3c1cccc3c(=O)[nH]2 Z1397665747	Cc1nc2sc(c(c2c(n1)N1CCN(CC1)Cc1[nH]c(=O)c2c(n1)sc(c2C)C)C)C Z185380190	CC1OC(C)CN(C1)C(=O)c1ccccc1OCc1noc(n1)C Z223857096	CCOC(=O)c1cnc2n(c1=O)c1ccccc1[nH]2 Z56775365	O=C(N1CCN(CC1)c1cccc(c1)C(F)(F)F)CSc1nnc(s1)NCc1ccco1 Z98445219
O=c1n(Cc2ccco2)c(SCCCS(=O)(=O)c2ccccc2)nc2c1cccc2 Z605571824	O=C(Cn1ccccc1=O)NCCc1c[nH]c2c1cccc2 Z51727930	CC(NC(=O)c1cccc(c1C)O)Cc1cccs1 Z1545724482	O=C(Cn1c(=O)c(=O)n(c2c1cc(Cl)cc2)Cc1ccccc1)NC(C12CC3CC(C2)CC(C1)C3)C Z15931529	C=CCOc1ccc(c(c1)C)C(=O)C1=C(O)C(=O)N(C1c1ccccc1)CCCN1CCOCC1 Z57779554	Cc1cc(O)c2c(c1)ccc(n2)/C=C/c1cn(C)c(=O)n(c1=O)C Z1838173321	C#CCN(C(=O)c1ccc2c(c1)ccc(n2)C)C Z1841058551	O=C(c1ccc2c(c1)nc([nH]c2=O)S)NCc1ccncc1 Z423215718	O=C(c1cc2CCCCc2[nH]c1=O)NC1(C)CCCc2c1cccc2 Z1167189455	NC(=O)CCc1nnc(n1C)SCC(=O)c1cccc(c1)Br Z92641137	CC(C1(C)CC1N)C.Cl Z2284384832	Clc1cccc(c1)N(S(=O)(=O)c1cccc(c1)C(=O)Nc1ccc2c(c1)nc(o2)C)C Z70909459	N#Cc1c(nc2n1cccc2)N1CC2C(C1)C1N(C2)CCCC1 Z1642840215	N#Cc1c(C)nn(c1N)CCC(C)(C)C Z1783455807	NCCCc1c[nH]c2c1cc(F)cc2 Z2004547582	COCc1c(sc2c1c(F)ccc2)C(=O)Nc1ccc(cn1)c1ccccn1 Z1542440683
COc1ccccc1NS(=O)(=O)c1cccc(c1)NC(=O)c1sccc1c1ccccc1 Z30003531	O=C1CCCCN1c1ccc(cc1)C(=O)Nc1cnn(c1)c1ccccc1 Z872775364	N(Cc1ccco1)Cc1ccco1 Z57046217	Cc1ccc(s1)S(=O)(=O)Nc1ccc(cc1)CS(=O)(=O)N Z271132812	CC(Oc1ccc(cc1)C(=O)C1=C(O)C(=O)N(C1c1ccc(cc1)Cl)CCN1CCOCC1)C Z57238642	O=C(c1cnc(s1)N1CCCCC1)COc1ccccc1C(=O)N Z149200380	C#CCN(C(=O)c1cc2n(c1)cccc2)C Z1841060894	CCOC(=O)CCCCCN1CCNC(=O)C1C Z1225551759	COC(=O)c1cccc2c1CCCN2C(=O)Cc1ccc2c(c1)CCCC2 Z240860002	NC(=O)C(C(=O)N)NC(=O)c1ccc2c(c1)OCCCO2 Z237710448	NCCCC(C)(C)C Z1973465731	S=C1NC(=O)C(=Cc2cn(nc2c2cc3c(o2)cccc3)c2ccccc2)C(=O)N1 Z62466600	COc1ccc(cc1n1nnnc1C)NC(=O)Nc1ccn(n1)CCC(=O)N Z1736595724	O=C(Cc1nc(oc1C)c1ccccc1)NCCCN1CCOCC1 Z242273486	OC1CCCCC1Nc1ncnc2c1scc2 Z1030918116	Cc1ccc(cc1)Cn1nc(c(c1Cl)CNCCCn1nc2n(c1=O)CCCC2)C Z902619378
Cc1ccc(cc1)c1noc(c1)NC(=O)c1ccc(o1)COc1ccccc1 Z70820536	O=C(C1CCN(CC1)C(=O)Nc1ccccc1)Nc1ccc(cc1)c1nc2c([nH]1)cccc2 Z30269428	CS(=O)(=O)NCc1ccccc1OCc1ccccc1 Z741552294	COc1ccc2c(c1)ccc(c2)CNC(=O)C1CCCN1C(=O)C12CC3CC(C2)CC(C1)C3 Z226544066	CC(COc1ccc(cc1)C(=O)C1=C(O)C(=O)N(C1c1ccc(cc1)F)CCCN1CCOCC1)C Z1213745887	Clc1cc(cnc1N1CCN(CC1)c1cnccn1)C(=O)N Z558463426	COc1ccccc1CC1(C)NC(=O)NC1=O Z56974774	COc1ccc(cc1)N1CCCNC(=O)C1 Z381061490	O=C1OC(C)(C)OC(=O)C21Cc1ccccc1N1C2CCC1 Z240877374	CCCc1scc(n1)CSc1nc2ccccc2c(=O)n1C Z326653268	NCC1(C)CCC1.Cl Z1357823912	OC(=O)c1cccc(c1)S(=O)(=O)N(c1ccc2c(c1)cccc2)C Z45646379	O=C(N(Cc1cccs1)Cc1ccco1)Cn1nnc(c1)C1CC1 Z1419060502	CCN(CCCN1CCCN(CC1)c1snc(n1)C)CC Z1824255153	Cc1nccc(n1)N1CC2C(C1)CC=CC2 Z1272501099	CC1CCN(CC1)CC1CCN(CC1)c1ncnc2c1cnn2C Z646385794
O=C(c1cc(nc2c1cccc2)c1cccnc1)Nc1cccc(c1)S(=O)(=O)N1CCOCC1 Z30000847	COc1ccc2c(c1)c(CCNC(=O)c1cnn(c1)C(C)(C)C)c[nH]2 Z1191878340	O=C(NC(C(C)C)C)COC(=O)c1ccccc1c1nc2c(s1)cccc2 Z18976109	COc1ccc(cc1)S(=O)(=O)N(Cc1ccccc1)CC(=O)NC12CC3CC(C2)CC(C1)C3 Z25910564	CC(COc1ccc(cc1)C(=O)C1=C(O)C(=O)N(C1c1ccncc1)CCCN1CCOCC1)C Z1213745572	NC(=O)C1CCCN(C1)c1nc(CN2CCOCC2)nc2c1c1CCCCc1s2 Z31182149	CCONC(=O)Cn1c(=O)n(c2c1cccc2)C Z228187328	O=C(C1CCS(=O)(=O)C1)N1CCC(CC1)N1CCNC1=O Z739008824	O=C(N1CC2CC3CC1CC(C2)C3)CCNC(=O)c1c[nH]c2c1cccc2 Z909248718	COc1cc(C)c(cc1OC)CSCCN1C(=O)CNC1=O Z327241226	CC(C(N)C)CO Z1251171301	O=C(Nc1ccc(cc1)C(=O)N)CCN1CCN(CC1)c1ncc(cc1Cl)C(F)(F)F Z220024008	Cc1scc(n1)c1ccc(cc1)CNC(=O)c1noc(c1)c1ccccc1 Z164758176	O=C(N1CCCC1Cc1ccccc1)Nc1ccc(=O)n(c1)C Z787723950	NCCCc1c[nH]c2c1cccc2 Z275361382	O=C(Nc1scc(n1)c1ccccc1)CSc1nnc(s1)NCc1ccco1 Z92657724
O=C(Nc1cccc(c1)F)CN1CCN(CC1)C(=O)c1oc2c(c1C)cccc2Cl Z70785782	COc1ccc2c(c1)ccn2CC(=O)NC1CCC(CC1)(O)c1cccnc1 Z1716085434	OC(=O)c1nccn2c1ncc2Br Z1695923013	CCN(C1CCS(=O)(=O)C1)C(=O)COC(=O)c1cc(ccc1N1CCC(CC1)Cc1ccccc1)[N+](=O)[O-] Z24941556	CCOc1cccc(c1)C1N(CCCN2CCOCC2)C(=O)C(=C1C(=O)c1cccs1)O Z57785833	NC(=O)C1CCCN1CCCNC(=O)c1sc2c(c1C)cccc2 Z1151893817	COC(=O)C(Cc1c[nH]c2c1cccc2)NC(=O)Cn1c(=O)[nH]c(=O)c2c1cccc2 Z283822370	O=C(CN1CCNC(=O)C1)NCc1ccc(cc1)OCC(=O)N Z642559096	c1ccc(cc1)C1=NN=C(C(=c2[nH]c3c([nH]2)cccc3)C1)c1ccccc1 Z238882848	O=C(CN1C(=O)NC2(C1=O)CCCCC2)Nc1cc(F)cc(c1)F Z167648966	NCCC(C(=O)O)CCN.Cl.Cl Z1415893857	O=C(c1cc(=O)c2c(o1)c(C)c(cc2)C)Nc1ccc(cc1)S(=O)(=O)N(c1ccccc1)C Z1213674188	COc1ccc(cc1)c1nn(cc1C=C1C(=O)NC(=O)NC1=O)c1ccccc1 Z56812548	CN(C1CCN(CC1)C(=O)CCc1onc(n1)Cc1ccccc1)C Z422525902	CCC1(CC)CN(CCS1(=O)=O)c1ncnc2c1scc2C Z1958066731	O=C(C1CCCN(C1)C(=O)c1cccc2c1[nH]c1c2CCCC1)N1CCN(CC1)C(=O)OC(C)(C)C Z758873838
O=C(c1c(C)onc1c1ccccc1Cl)Nc1cccc(c1)S(=O)(=O)NCc1ccco1 Z30002982	N#Cc1ccc(nc1)N(CC(=O)Nc1ccc2c(c1)CCC(=O)N2)C Z828179038	O=C(CN(c1ccccc1)C)Nc1cccc(c1)Br Z30959283	Cc1ccc(c(c1)C)NS(=O)(=O)c1cc(ccc1C)NC(=O)C12CC3CC(C1)CC(C2)(C3)O Z26481734	COc1ccc(cc1)C1N(CCN2CCOCC2)C(=O)C(=C1C(=O)c1ccc2c(c1)CC(O2)C)O Z1213740911	NC(=O)N1CCCN(CC1)c1nc(nc2c1c1CCCCc1s2)C1CC1 Z1021077282	COc1cccc2c1oc(c2)CNC(C(C)(C)C)C(=O)N Z1704428291	O=C(NC1CCCCCC1)CN1CCNC(=O)C1 Z46334941	O=C(N1CC2CC3CC1CC(C2)C3)c1ccc2c(c1)nc(n(c2=O)C)S Z909250558	O=C(N1CCCC1Cc1ccccc1)c1ccc2c(c1)nc(n(c2=O)C)S Z240753524	NCC(N(C1CC1)C)C Z1263529735	CSc1ccc(cc1)N(S(=O)(=O)c1cncc(c1)Cl)C Z1514170961	Cc1noc(c1)CSc1nnc(s1)NCc1ccco1 Z209250066	CCN(C(=O)c1cc(C)nc2c1c(C)no2)c1ccc2c(c1)cccc2 Z959939604	Cc1nccc(c1)NC(=O)C1(CC1)C(=O)O Z1815157357	O1CCN(CC1)Cc1nc(NCc2ccco2)c2c(n1)scc2c1cccs1 Z31192427
O=C(Cn1c(=O)oc2c1cccc2)Nc1cccc(c1)S(=O)(=O)NCc1ccco1 Z30002113	O=C(N(C1CCN(CC1)c1ncnc2c1cccc2)C)c1ccccn1 Z1129748892	NCc1ccc(cc1C(F)(F)F)Br Z992422568	O=C(Nc1ccccc1Oc1ccc(cc1)C)CCNC(=O)C12CC3CC(C2)CC(C1)C3 Z51967012	O=C1C(=C(C(N1CCCN1CCOCC1)c1ccc(cc1)C(C)C)C(=O)c1ccc2c(c1)OCO2)O Z339407582	O=C1OC(=N/C/1=C\c1cn(nc1c1cc2ccccc2oc1=O)c1ccccc1)c1ccccc1 Z56761285	COc1cc(ccc1OC)CC1(C)CNC(=O)O1 Z2158595179	COc1ccc(cc1)CN(CC(=O)N1CCNC(=O)C1)C Z145726894	O=C(N1CC2CC3CC1CC(C2)C3)/C=C/c1ccc(cc1)C(=O)NC1CC1 Z905887468	O=S(=O)(C1=Cc2c(CC1)cccc2)NCc1ccccn1 Z53037906	CCS(=O)(=O)CC(=O)O Z803145606	Brc1ccc(cc1)COc1ccc2c(c1)oc(=O)cc2c1ccccc1 Z24126520	CCc1cc2c(s1)nc(oc2=O)c1ccccc1C Z55933892	COCCNc1nc2c(n1CC(=C)C)c(=O)n(c(=O)n2C)C Z223825264	CC(C(=O)c1c[nH]c2c1cccc2)Cl Z57033966	Fc1ccc(cc1)CNC(=O)c1nnc(s1)COC(=O)c1ccc2c(c1)c1CCCCc1[nH]2 Z335428970
Cc1ccn2c(c1)nc(c2)C(=O)OCc1ccc(cc1)C(=O)Nc1ccccc1 Z90018069	S=C(Nc1ccccc1C(=O)N)NC(=O)c1ccc(o1)Br Z56071743	Clc1ccc(c(c1)S)Cl Z56941088	O=C(NC12CC3CC(C2)CC(C1)C3)COC(=O)C1c2ccccc2Oc2c1cccc2 Z18367437	O=C(C1=COCCO1)NCCOc1ccc2c(c1)cccc2 Z119673624	S=C1NC(=O)C(=C(Nc2cccc(c2)C)C)C(=O)N1 Z166648270	O=C(N1CCCC2C1CCCC2)c1nc2n(c1)cccc2 Z140077624	Cc1noc(n1)C(N1CCN(CC1)CC(=O)N1CCNC1=O)C Z1139376245	O=C(N1CC2CC3CC1CC(C2)C3)CCS(=O)(=O)c1ccc2c(c1)CCC2 Z905886740	O=C(N1CCN(CC1)c1cccc(c1)C(F)(F)F)COc1ccc(cc1)C(=O)N Z98085117	CCC(C(OC)CN)C Z2234185704	N#Cc1ccccc1COc1ccc2c(c1)oc(=O)cc2C(F)(F)F Z25872015	O=C(C1CCN(CC1)c1ncnc2c1c1CCCc1s2)Nc1nccs1 Z573235280	COc1ccc(cc1)C1=CCN(CC1)C(C(=O)Nc1onc(c1)C)C Z433934794	CCc1sc2c(c1)c(ncn2)N1CCN2C(C1)CCC2 Z397756678	CC1CCC/C(=N/NC(=O)c2ccc(cc2)CSc2nc3c([nH]2)cccc3)/C1 Z49720933
O=C(Nc1cccc2c1cccc2)CN(C(=O)CCCNC(=O)c1cscc1)C Z80402464	FC(Oc1ccc(cc1)N1CCCC(C1=O)Nc1ccnc2c1cccc2)F Z1270083306	O/N=C/C(=O)Nc1ccccc1Cl Z210803600	COc1ccc(cc1S(=O)(=O)N1CCOCC1)/C=C/C(=O)OCC(=O)NC12CC3CC(C2)CC(C1)C3 Z14305941	COc1ccc(cc1F)C(=O)C1=C(O)C(=O)N(C1c1ccc(cc1)C)CCCN1CCOCC1 Z57781663	NC(=O)Cc1sc(nc1C)SCC(=O)N1CCC(CC1)c1nc2c(s1)cccc2 Z220309578	O=C(c1cc(nc2n1cnc2C(=O)N)c1ccccc1)N1CCc2c1cccc2 Z223589652	CCCOc1ccc(cc1)CNC1CCCNC1=O.Cl Z992721952	O=C1CC(CN1C1CCCC1)c1onc(n1)C12CC3CC(C2)CC(C1)C3 Z235475252	CN(c1cc2nc[nH]c(=O)c2cc1[N+](=O)[O-])Cc1ccc(cc1)C(F)(F)F Z165222530	COCC(CCN)O Z1569715525	CC(CNC(=O)c1cccc(c1)S(=O)(=O)N(c1ccc(cc1)C)C)O Z68385611	OS(=O)(=O)O.OC[C@H]1C=CC(C1)n1cnc2c1nc(N)nc2NC1CC1.OC[C@H]1C=CC(C1)n1cnc2c1nc(N)nc2NC1CC1 Z1551627164	C/N=C(\N(Cc1ccc(cc1)C(F)(F)F)C)/NCc1onc(n1)C.I Z1202440084	OC1CCN(CC1)c1ncnc(c1N)n1cccn1 Z1422092475	Cc1nc2c(o1)ccc(c2)NC(=O)c1cnc2c(c1)c(no2)C(C)C Z225904568
O=C(Nc1ccccc1Cl)CN1CCN(CC1)C(=O)C(c1ccccc1)(C)C Z70794341	O=C(CN1CCCCC1=O)NCc1cc(=O)[nH]c2c1cccc2 Z1333666135	CCc1ccc(cc1S(=O)(=O)N1CCOc2c1cccc2)C(=O)O Z737989522	COC(=O)c1ccc(cc1)CSc1nnc(s1)NC(=O)C(C(C)C)NC(=O)C12CC3CC(C2)CC(C1)C3 Z51799308	CCOc1ccc(cc1)C1N(CCCN2CCOCC2)C(=O)C(=C1C(=O)c1ccc(cc1)F)O Z56915431	S=C1N/C(=C\c2cn(nc2c2cc3ccccc3oc2=O)c2ccccc2)/C(=O)N1c1ccccc1 Z46597544	N#CC1=C(N)N2C(C1=O)CCC2 Z235349265	COc1ccc(cc1CN1CCNC(=O)C1)C(=O)C Z46335137	O=C(c1ccc2c(c1)CCCC2)N1CCCC2(C1)CCC=CC2 Z1205128386	NC(=O)CCN(C(=O)Cc1cccc2c1cccc2)c1cccc(c1)C Z968647254	OC(=O)CN(S(=O)(=O)N)C Z425389658	Brc1ccc(c2c1cccn2)CSc1nnc[nH]1 Z1651109625	COC(=O)c1ccc(cc1)C(=O)NCCc1ccc(s1)c1csc(n1)C Z165045126	COc1ccc(cc1CNC(=O)c1cnn(c1)C)Br Z955696552	O=C(N1CCc2c(C1C)[nH]c1c2cccc1)c1cocc1 Z729664170	COc1ccc(cc1OC)CCNc1nnc(s1)SCc1csc(n1)c1cccc(c1)Br Z17061812
CN(CC(=O)c1cc(n(c1C)c1ccc(cc1)S(=O)(=O)N)C)CC(=O)Nc1cccc(c1)Cl Z400981938	O=C(OCc1ccc(cc1)C(=O)N1CCCC1)CCCc1c[nH]c2c1cccc2 Z73674095	CCOC(=O)c1c(NC(=O)N2CCN(CC2)c2nccs2)sc(c1C)C Z339727708	CCCCCCCC1(C)NC(=O)N(C1=O)CC(=O)Nc1ccc2c(c1)C(=O)c1c(C2=O)cccc1 Z25749936	C=CCOc1ccc(c(c1)C)C(=O)C1=C(O)C(=O)N(C1c1ccc(cc1)OC)CCN1CCOCC1 Z57218373	Clc1nnc(c(c1)C(=O)N)N1CCCC(C1)n1nccc1C(F)(F)F Z1618282028	Cn1ccnc1CN1CCCCC1c1onc(n1)c1ccccc1 Z1096073649	CCOc1ccc(cc1)S(=O)(=O)CC(=O)N1CCNC(=O)C1 Z432567028	COc1cccc(c1)c1n[nH]c(c1)C(=O)N1CCc2c(CC1)cccc2 Z1439191046	O=C(C1CCN(CC1)S(=O)(=O)c1cn(c(c1)C(=O)N)C)Nc1ccc(cc1)F Z197577050	CC(=O)CCC(=O)O Z1270312195	CCCCN(c1c(=O)[nH]c(=O)n(c1N)CCCC)C(=O)c1ccc(cc1)N(S(=O)(=O)c1ccc(cc1)C)C Z29043968	O=C1NC(=O)C(=Cc2cn(nc2c2cccs2)c2ccccc2)C(=O)N1 Z56804324	CN(c1ccc(cn1)C(=O)NCCc1ccc(cc1)S(=O)(=O)N)C Z363122210	COC(=O)CN(c1ncnc2c1oc1c2cccc1)C Z86409137	CCCCN(c1c(=O)[nH]c(=O)n(c1N)CCC)C(=O)CN1CCCC(C1)CNS(=O)(=O)C Z385194106
O=C(c1ccc2c(n1)cccc2)Nc1cccc(c1)S(=O)(=O)NCc1ccco1 Z30002772	O=C(C1CCCN1)Nc1ccc2c(c1)CCN2C(=O)c1cccnc1.Cl Z1622357494	O=C(Nc1cccc(c1)C(=O)C)NCc1nc2c([nH]1)nccc2 Z1981382932	O=C(Nc1ccc(cc1)S(=O)(=O)NC(C1CC2CC1CC2)C)CCN1C(=O)c2c(C1=O)cccc2 Z28105210	Clc1ccc(cc1)C1N(CCCN2CCOCC2)C(=O)C(=C1C(=O)c1cc2c(o1)cccc2)O Z319215980	CCOC(=O)c1sc2c(c1C)c(nc(n2)CSc1ccccc1)N1CCC(CC1)C(=O)N Z31237935	N#CCc1cccc(c1)C(=O)N1CCN(C(C1)C(=O)N(C)C)C(=O)c1cccc(c1)CC#N Z1413257035	COc1cc(CNC(=O)c2[nH][nH]c(=O)n2)ccc1OCC(=O)N Z756939534	[O-][N+](=O)c1ccc2c(c1)CC1(C3N2CCCC3)C(=O)Nc2c1cccc2 Z234887896	Cc1ccc(c(c1)C)SCc1cc(=O)n2c(n1)cccc2 Z98795599	NCCCCS(=O)(=O)N.Cl Z2216303047	CN(S(=O)(=O)c1ccccc1)c1ccc(cc1)OCc1ccc(cc1)C#N Z25832800	Clc1ccc(cc1)c1noc(n1)COc1ccc2c(c1)oc(=O)cc2 Z83748369	O=C(CN(c1ncnc2c1[nH]cn2)C)NCCOC1CCCCC1C Z767503412	CCC(Cn1cnc2c1ncnc2NC(C)C)O Z1743203660	O=C(Nc1ccc(cc1)N1CCCCC1)CSc1nnc(s1)NCc1ccco1 Z92657384
O=C(Nc1cccc(c1)C(=O)N(c1ccccc1)C)NCCCC(=O)NC1CC1 Z604003692	CC(c1ccc(cc1)CNC1CCN(CC1)c1ccccc1)(O)C Z1731455158	CCN(S(=O)(=O)C)Cc1ccc(cc1)N(C)C Z227930240	CNS(=O)(=O)c1ccc(cc1)NS(=O)(=O)c1ccc(s1)C Z64463826	Clc1ccc(cc1)C(=O)C1=C(O)C(=O)N(C1c1ccc(cc1)C(C)C)CCCN1CCOCC1 Z57216480	Brc1cnc(c(c1)N1CCCC(C1)c1nncn1C(C)C)C(=O)N Z1661464214	C1CCN(C(C1)c1ncc[nH]1)Cc1ccn(n1)c1ccccc1 Z1441255351	O=C1NCCN(C1)CCCc1ccccc1 Z143194042	O=C(N1CCOC2(C1)CCCCCC2)Nc1ccc2c(c1)oc(=O)n2C Z1433869259	COc1ccc(cc1S(=O)(=O)Nc1ccc(c(c1)Cl)NCc1ccccc1)C(=O)O Z1172191761	CCC(SC)(CN)CC Z1269702405	CCc1ccc(cc1)NC(=O)C(OC(=O)c1cccc(c1)S(=O)(=O)N(c1ccc(cc1)OC)C)C Z19062269	CCNC(=O)CNC(=O)/C=C/c1sccc1C Z101882514	COc1ccccc1NC(=O)CC1S/C(=N/C2CCCC2)/NC1=O Z48964289	COC(=O)c1ccc2c(c1)c1CN(CCc1[nH]2)C(=O)n1cncc1 Z339897584	O=C(NC(C(c1ccc(cc1)O)O)C)CCc1c[nH]c2c1cccc2 Z68562248
O=C(c1ccc2c(c1)[nH]c(=O)c(=O)[nH]2)NCC(c1ccccc1C)(C)C Z1000783794	O=C(Nc1ccccc1)CN1CCC(CC1)NC(=O)Cn1c2ccccc2c(=O)c2c1cccc2 Z240416022	O=C(Nc1cccc(c1)C(C)C)NCc1ccc(cc1)S(=O)(=O)N(C)C Z433002612	O=C(COC(=O)c1ccc(cc1)OCC1CCCO1)COC(=O)c1ccc(cc1)OCC1CCCO1 Z24609277	Cc1ccc(cc1)C(=O)C1=C(O)C(=O)N(C1c1ccccc1)CCCN1CCOCC1 Z57239942	COc1ccc(cc1O)/C=C\1/Oc2c(C1=O)ccc(c2)O Z196385736	O=C1N(CCC1N1C(=O)C2N(C1=O)CCC2)C1CC1 Z1612798643	O=C1NCCCCC1NCc1ccc2c(c1)OCCO2.Cl Z754029256	OC1CCCN(C1)C(=O)c1ccc2c(c1)C(C)(C)CCC2(C)C Z1182464764	O=C(Nc1scc(n1)c1c[nH]c(c1)C(=O)N)CCN1CCSC1=O Z284450684	CC(CCCC(=O)O)N.Cl Z1551469174	Clc1cccc(c1)N(S(=O)(=O)c1cccc(c1)C(=O)OCc1cccnc1)C Z30811171	Cc1nc2sc(c(c2c(n1)N1CCN(CC1)S(=O)(=O)c1ccc2c(c1)OCCO2)C)C Z31103346	CCN1CCN(CC1)Cc1ccc(cc1)CNC(=O)c1onc(c1)C Z436799142	C1CN2CCCC2CN(C1)c1ncnc2c1scc2 Z955924036	O=C(OC(C(=O)NC(C)(C)C)C)CCc1nc2c(o1)cccc2 Z113367498
COc1cc(ccc1N1CCCC1=O)NC(=O)Nc1cnn(c1)Cc1ccccc1 Z603399284	CC(c1ccc2c(c1)cccc2)NC(=O)C(=O)Nc1cnc2c(c1)cccc2 Z753838312	O=c1ccccn1O Z1342115512	O=C(C12CC3CC(C2)CC(C1)C3)COC(=O)c1cccc(c1)NS(=O)(=O)c1ccccc1 Z18020476	Clc1ccc(cc1)C(=O)C1=C(O)C(=O)N(C1c1cccc(c1)[N+](=O)[O-])CCCN1CCOCC1 Z57217281	NC(=O)C1CCN(CC1)C(=O)c1oc2c(c1C)cc(cc2)Br Z30898931	O=C(Nc1[nH]c2c(n1)cccc2)CCCSc1sc2c(n1)cccc2 Z27665974	O=C1NCCN(C1)C(C(=O)NCCC1=CCCCC1)C Z105930342	O=C1NC(=O)C2(N1)CCN(CC2)C(=O)c1cc(=O)c2c(o1)ccc(c2)C Z225727678	CCn1c(CSc2nc3n(n2)cccn3)nc2c1cccc2F Z1101490795	N[C@@H](C(=O)N)C(C)C.Cl Z1741977820	O=C(Cn1nnc(n1)c1ccc(cc1)C(=O)N)Nc1cccc(c1)S(=O)(=O)N(c1ccccc1)C Z106764522	Cc1onc(c1C(=O)N1CCN(CC1)S(=O)(=O)c1ccc2c(c1)cccc2)c1ccccc1 Z29402481	CC(CC(CNC(=O)c1ccc2c(c1)nc([nH]c2=O)S)(C)C)O Z1283018024	Cc1cc(N(C)C)n2c(n1)c(cn2)c1ccccc1Cl Z431530204	O=C(Nc1nnc(o1)c1cccc(c1)[N+](=O)[O-])CCCOc1ccc(cc1C)Cl Z30706250
CCN(C(=O)c1ccc(cc1)CNS(=O)(=O)c1ccc(cc1)C(=O)C)Cc1cccs1 Z80443919	O=C(C(=O)NCc1ccc(cc1)C(C)(C)C)Nc1cnc2c(c1)cccc2 Z948786498	O=C(c1ncncc1Br)Nc1ccccc1C(C)C Z1936422896	O=C(NC12CC3CC(C2)CC(C1)C3)CN1C(=O)NC(C1=O)(c1ccccc1)c1ccccc1 Z14473842	COc1ccc(cc1)C1N(CCN2CCOCC2)C(=O)C(=C1C(=O)c1ccc2c(c1)OCCO2)O Z57475749	NC(=O)C1CCCN1Cc1nnnn1c1cc(C)ccc1F Z1100414588	CCc1cccc(c1NC(=O)Cc1c[nH]c2c1cccc2)C Z28147432	CC(Sc1ccc(cc1)CSC1CCNC1=O)C Z1635270661	O=C1NC(=O)C2(N1)CCN(CC2)C(=O)c1ccc2c(c1)NC(=O)CCS2 Z225723678	OC(=O)CCCN1C(=S)S/C(=C\c2ccc(o2)c2ccc(cc2Cl)[N+](=O)[O-])/C1=O Z44357315	COC(=O)Cc1n[nH]nn1 Z992716896	CCCCCCc1cc2c(cc1OCc1ccc(cc1)Cl)oc(=O)c1c2CCCC1 Z56815115	COc1cccc(c1)C(=O)N1CCN(CC1)c1ncnc2c1c(cs2)c1ccccc1 Z319079556	COCC(=O)Nc1cc(ccc1Cl)C(=O)C Z1427814392	COc1ccnc(n1)N1CCc2c(C1)c1cc(C)ccc1[nH]2 Z354361656	CC1CCN(CC1)Cc1nc2sc(c(c2c(n1)N1CCCN(CC1)CC(=O)NC(C)C)C)C Z324799012
O=C(N1CCN(CC1)C(=O)c1cc(oc1C)C)Nc1ccc(cc1)NC(=O)c1ccco1 Z603404410	COc1ccc2c(c1)c(CCNC(=O)c1cscc1)c[nH]2 Z1191879833	Fc1cccc(c1)c1noc(c1)C(=O)N(Cc1cscn1)C Z827812068	CCCCCCOc1ccc(cc1OC)C(=O)Nc1cc(ccc1OC)S(=O)(=O)N1CCOCC1 Z27833139	COc1ccc(cc1Cl)C(=O)C1=C(O)C(=O)N(C1c1ccccc1)CCCN1CCOCC1 Z316156492	CCc1sc(cc1C)C(=O)Nc1cc(ccc1N1CCCCC1)C(=O)N Z298623702	O=C(Nc1ccccc1)Cc1csc(n1)c1cccc(c1)F Z51820364	O=C1NCCN(C1)C(=O)Cc1c(C)nc([nH]c1=O)C Z402641200	O=C1NC(=O)C2(N1)CCN(CC2)C(=O)c1cc2c([nH]1)cc(cc2C)C Z225732304	NC(=O)COc1cccc(c1)C(=O)Nc1ccc(cc1)c1nc2c([nH]1)cccc2 Z317792198	OC(=O)C(CS(=O)(=O)C)C Z1318516272	Brc1cccc(c1)NC(=O)c1cccc(c1)S(=O)(=O)N(c1ccccc1)C Z27789243	O=C(c1sc2c(c1)n1c(n2)scc1)Nc1ccccc1O Z68196850	O=C(c1cccc(c1)C(=O)N)N1CCC(CC1)c1nc2c(o1)cccc2 Z317582186	C1COC(C1)CNc1ncnc2c1c1CCCCc1s2 Z31198875	Cc1cc(C)c(c(c1)Cl)NC(=O)C(OC(=O)c1ccc(c(c1)O)C)C Z268999804
O=C(c1ccc(cc1)N1CCCC1=O)Nc1ccc(cc1)N1CCN(CC1)Cc1ccccc1 Z70837458	O=C(Nc1ccc(cc1)NC(=O)c1cccc2c1ccn2C)NC1CC1 Z1038138554	CCCNC(=O)C1CNc2c(O1)cccc2 Z57980698	COC(=O)c1c(NC(=O)COC(=O)C23CC4CC(C2)CC(C3)(C4)c2ccccc2)sc(c1C)C Z19594398	O=C1C(=C(C(N1CCCN1CCOCC1)c1ccc(cc1)N(C)C)C(=O)c1ccccc1)O Z57239175	COc1ccc2c(c1)C(=O)/C(=C\c1ccc(o1)C#N)/O2 Z1272800775	O=C(Cc1c[nH]c2c1cccc2)Nc1scc(n1)c1ccc2c(c1)CC(=O)N2 Z70926269	O=C1NCCN(C1)C(=O)CN(C(c1ccc(cc1)C)C)C Z433779552	COC(=O)c1cccc(c1C)S(=O)(=O)NCc1noc(c1)C Z1159327710	COCc1c(sc2c1c(F)ccc2)C(=O)NC(C(=O)N)C(=O)N Z237710566	NCCNC(=O)NCC.Cl Z2205958434	S=C1NC(=O)C(=Cc2ccc(o2)c2ccc(cc2)SC(F)F)C(=O)N1 Z56777458	CC1CCN(CC1)c1nn2c(c3c1cccc3)nc1c(c2=O)c2CCC(Cc2s1)C Z56929216	O=C(C1CCCN(C1)c1cnccn1)NCC(N1CCOCC1)(C)C Z354003898	C1=CCC2C(C1)CN(C2)c1ncnc2c1[nH]cn2 Z1272500968	CCCCN1C(=O)c2c(C1=O)ccc(c2)C(=O)OCc1cc(=O)oc2c1ccc(c2)NC(=O)OCC Z16222367
O=C(c1ccccc1C(=O)Nc1cccc(c1)c1ocnc1)c1cccs1 Z605880322	O=C(N1CCN(CC1)C(=O)C)Cc1c(C)nc2c(c1C)cccc2 Z28262674	Cc1ccc(cc1)N(C(=O)c1ccc(nc1Cl)Cl)C Z997299586	O=C(c1cc(=O)[nH]c2c1cc(cc2)S(=O)(=O)N1CCOCC1)NCCC12CC3CC(C2)CC(C1)C3 Z166622604	COc1ccc(c(c1)O)C(=O)C1=C(O)C(=O)N(C1c1ccc(cc1)[N+](=O)[O-])CCCN1CCOCC1 Z359383100	Cn1c(=O)c2cc(c3ccc4c(n3)cccc4)c(nc2n(c1=O)C)c1ccccc1 Z227951252	OCc1cccc(c1)NC(=O)Cn1cnc2c(c1=O)c(cs2)c1cccs1 Z145575348	O=C1NCCN(C1)C(C(=O)Nc1ccc(cc1)C)C Z44561915	Cc1nn2c(n1)c1ccccc1nc2SCc1cccc2c1cccc2 Z223655060	O=C(c1ccccc1C(F)(F)F)Nc1ccc(c(c1)C(=O)N)Cl Z318168006	OCCNC(=O)CN Z1416200877	Clc1cccc(c1)N(S(=O)(=O)c1cccc(c1)C(=O)Nc1cccc(c1)n1cnnn1)C Z28053261	COc1ccc(cc1)c1noc(n1)CN1CCN(CC1)c1ncnc2c1c(C)c(s2)c1ccccc1 Z222999642	NC(=O)C1CCCCC1NCc1c(C)cccc1C Z1779359238	OCCOC(=O)c1ccc2c(c1)c1CCCCc1[nH]2 Z149131628	O=C(Nc1ccccc1CS(=O)(=O)C)NC(c1ccc(o1)C)C Z941112572
CCN(Cc1ccc(cc1)C(=O)Nc1ccccc1)CC(=O)Nc1ccc(cc1)OC Z50122493	CCCCNC(=O)/C(=C/c1ccc(cc1)OC)/c1nc2c([nH]1)cccc2 Z45972835	Cc1ccccc1CNc1ccc(cc1)n1cnnn1 Z140230698	O=C(CNC(=O)c1sc2c(c1Cl)cccc2)OCC(=O)NC(C12CC3CC(C2)CC(C1)C3)C Z13946925	C=CCOc1ccc(cc1)C(=O)C1=C(O)C(=O)N(C1c1cccc(c1)OC)CCCN1CCOCC1 Z316169782	NC(=O)C1CCCN(C1)C(=O)C(OC(=O)c1cc2c(s1)c1c(s2)cccc1)C Z268207448	CC(=O)NC(C(=O)Nc1scc(n1)c1cc(C)c(cc1C)C)Cc1c[nH]c2c1cccc2 Z243765720	COc1ccc(cc1)OCCCN1CCNC(=O)C1 Z105931230	Cc1ccc(cc1)S(=O)(=O)NCc1ccc(nc1)n1cccn1 Z223342686	CN(C(=O)c1cnc2n(c1=O)cccc2)Cc1cccs1 Z240324396	NCC(C(=O)N)(C)C Z444349700	O=C(CC12CC3CC(C2)CC(C1)C3)NNC(=O)c1cccc(c1)S(=O)(=O)N(c1ccc(cc1)C)C Z28744738	O=C(c1cccc(c1)S(=O)(=O)NCc1ccco1)Nc1ccc2c(c1)[nH]c(=O)[nH]2 Z142342108	CN(Cc1noc(n1)C(C)(C)C)Cc1ccc(cc1)N1CCOCC1 Z643074062	OC(=O)C(=O)O.Cc1nc(NCC2CCCO2)c2c(n1)sc1c2CCCC1 Z56935197	OCc1ccc(cc1)C(=O)OC(C(=O)Nc1cc(ccc1Cl)[N+](=O)[O-])C Z25262388
CC(CCN(C(=O)Nc1cccc(c1)C(=O)Nc1cccc(c1)F)C1CC1)C Z604169344	CCc1ccccc1NC(=O)CN1CCCC(C1)C(=O)Nc1nccnc1 Z573473812	N#Cc1ncccc1S Z2255111089	O=C(C1CCCCC1C(=O)N1CCc2c1cccc2)OC(C(=O)c1ccc2c(c1)CCN2C(=O)C)C Z165599898	O=C1C(=C(C(N1CCCN1CCOCC1)c1ccc(cc1)C(C)C)C(=O)c1cccs1)O Z56865579	CCCOc1c(cc(cc1Br)Br)/C=C\1/Cc2c(C1=O)cccc2O Z217160360	Nc1sc2c(c1C(=O)c1ccccc1)CCC2 Z1516115724	O=C1NCCN(CC1)C(=O)NCCOC1CCCCCC1 Z1229412654	Cc1ccc(s1)c1nc2onc(c2c(c1)C(=O)N1CCc2c1cccc2)C Z222980330	NC(=O)CC1CCN(CC1)C(=O)CCc1nc2c(s1)cccc2 Z438011142	NCCCCCCC=C Z2065788516	S=C1NC(=O)C(=Cc2cc3ccccc3[nH]c2=O)C(=O)N1 Z56832245	Cc1scc(n1)c1ccc(s1)CCNC(=O)c1ccc(c(c1)C)[N+](=O)[O-] Z165042714	CCCOc1ccccc1C(Nc1ccc2n(n1)nnn2)CC(C)C Z1316726382	O=c1[nH]c(=O)n(cc1Cl)c1ncnc2c1cnn2c1ccccc1 Z1383659965	COc1ccc(cc1O)NC(=O)NC1CCN(CC1)Cc1ccccc1 Z332388262
COc1cc(ccc1OCc1ccccc1)CN(C(=O)c1cc(=O)c2c(o1)cccc2)C Z70797586	COc1cc(OC)ccc1/N=C/c1c(O)ccc2c1cccc2 Z57285393	NNc1ccc(cc1Br)F.Cl Z220383460	O=C(NC12CC3CC(C2)CC(C1)C3)COC(=O)c1cccc(c1)S(=O)(=O)N1CC2(CC1CC(C2)(C)C)C Z18688534	Fc1ccc(cc1)C1N(CCCN2CCOCC2)C(=O)C(=C1C(=O)c1ccco1)O Z57217658	O=C1NC(=S)NC(=O)C1=Cc1ccc(o1)N1CCOCC1 Z56798884	O=C(Nc1nc2c([nH]1)cccc2)CCc1ccccc1C(=O)O Z1609468339	CCN(C1CCNC1=O)Cc1cccc(c1)Cl Z1547053425	CC1CCCN1C(=O)CCN1Cc2ccccc2c2c(C1)cccc2 Z1289394286	O=c1cc(NCCc2cccs2)nc2n1cccc2 Z203901848	COCC(CCO)N Z1815149191	O=C(N1CCNC1=O)CNc1cccc(c1)S(=O)(=O)N(c1ccccc1)C Z52934110	O=C(NC(c1nccn1C)c1ccc(cc1)F)NCC1COCC1 Z434977856	Cc1cc(F)c(cc1NCc1ncc[nH]1)Br Z1829733734	CC1CCc2c(C1)c1cc(ccc1[nH]2)C(=O)NC1CCCC1 Z30918674	O=C(c1ccc(c(c1)S(=O)(=O)NCC1CCCO1)Cl)Nc1ccc2c(c1)[nH]c(=O)[nH]2 Z142306936
O=C(c1c[nH]n2c1nc(=O)c1c2cccc1)Nc1ccc(cc1)C(C)C Z803880740	N#Cc1ccc(cn1)N1CCN(CC1)C(=O)Cc1cccc(c1)F Z1348365701	COc1cccc(c1)CN(CCC(=O)Nc1sc2c(c1C#N)CCCCC2)C Z46312653	Brc1ccc(s1)S(=O)(=O)Nc1cccc(c1N)S(=O)(=O)N(C)C Z1914215104	Clc1ccc(cc1)C(=O)C1=C(O)C(=O)N(C1c1cccs1)CCCN1CCOCC1 Z56915305	Fc1ccccc1c1oc2c(c1)nc1c(n2)n(C)c(=O)[nH]c1=O Z2199801915	Cc1noc(n1)OCc1nc2ccccc2c(=O)[nH]1 Z1151207900	O=C1NCCN(C1)C(=O)CN1CCN(CC1)Cc1ccccn1 Z216329270	Cc1cc(C)cc(c1)N1CC(CC1=O)c1onc(n1)c1cccc(c1)C Z363947384	O=C(c1cccc2c1[nH]nc2)NCc1cccc(c1)C(=O)N Z343596522	NCCCCCC(=O)O.Cl Z1272730910	Clc1ccc(cc1)c1cc2c(s1)c(ncn2)n1cnnc1C(=O)N Z381370392	O=C(N1CCN(CC1)c1ncnc2c1cnn2C)Cc1ccc(c(c1)C)C Z238096232	COc1ccc2c(c1)ccc(c2)CN(CC(=O)N1CCOC(C1)C)C Z212276826	CSC1(CCOCC1)CNc1ncnc2c1cc(F)cc2 Z1272536190	O=C(C1CCN(C1)C(=O)OC(C)(C)C)Nc1ccc(cc1)Oc1ncccn1 Z1251421330
O=C(Nc1ccc(cc1)S(=O)(=O)c1ccc(cc1)[N+](=O)[O-])CCNC(=O)c1cscc1 Z80081509	Fc1ccc(c(c1)F)C1(CCOCC1)C(=O)N1CCN(CC1)c1cncc2c1cccc2 Z1820689944	CCCCc1noc(n1)CN1CCCCC1CNS(=O)(=O)C Z368904042	CC1OC(C)CN(C1)C(=O)COc1ccc(cc1)S(=O)(=O)c1ccc(cc1)OCC(=O)N1CC(C)OC(C1)C Z18436171	CCOc1ccc(cc1)C1N(CCN2CCOCC2)C(=O)C(=C1C(=O)c1ccc2c(c1)OCCO2)O Z57790453	Clc1cc(cnc1N1CCC(CC1)NC(=O)c1cocc1)C(=O)N Z838105404	CC(c1csc2c1c(=O)[nH]c(n2)Cc1conc1)C Z1184334530	Brc1scc(c1)CSCCCN1C(=O)CNC1=O Z1137703622	Cc1ccccc1c1noc(n1)c1[nH]nc(c1)c1ccc2c(c1)cccc2 Z363947206	Oc1ccccc1C(=O)c1cnc2c(c1)c(=O)[nH]c(n2)N Z686306648	CCC(C(CO)N)C.Cl Z1255523308	Cc1ccc(cc1)N(S(=O)(=O)c1cccc(c1)C(=O)Nc1ccc2c(c1)c1ccccc1C2)C Z27570984	O=C(NC1CC1)CSc1nnc(n1Cc1ccco1)c1c[nH]c2c1cccc2 Z92489249	CCOC1CC(C1(C)C)(CO)NC1CCN(C1)C(c1ccccc1)C Z1784330916	CN(C1CCN(CC1)c1ncnc2c1cnn2c1ccccc1)C Z397792568	O=C(C1CCCCC1)NCc1ccc(cc1)c1ccc(cc1)O Z243545242
O=C(c1ccc2c(c1)scn2)Nc1ccc(cc1)N1CCN(CC1)Cc1ccccc1 Z70837063	CSc1ccc(cc1)C(CC(=O)c1ccc(cc1)C)Nc1ccc(cc1)Cl Z57206710	O=C(c1ccccc1c1ccccc1)Nc1ccc(c(c1)F)n1cncn1 Z572716242	CCOC(=O)c1c(NC(=O)COC(=O)[C@H](C(C)C)NC(=O)c2cc(OC)cc(c2)OC)sc2c1CCC(C2)C Z57059483	COc1ccc(cc1Cl)C(=O)C1=C(O)C(=O)N(C1c1ccccc1F)CCCN1CCOCC1 Z336483100	Cc1ccc(c(c1)C)C(=O)N/N=C/c1ccc(c(c1O)O)O Z56814957	COc1ccc2c(c1)nc([nH]c2=O)c1nocc1 Z1316760405	CC(CNC(=O)CN1C(=O)NC(C1=O)(C)c1cccs1)C Z202895670	CC(C1CCCO1)NC(=O)c1ccc2c(c1)S(=O)(=O)c1c(C2=O)cccc1 Z324841208	COc1ccc(cc1)c1nc(c(s1)C(=O)NC(C(=O)N)C(=O)N)C Z284264374	CCC(CO)(N)C Z1262252975	NC(=O)C1CCN(CC1)c1ncnc2c1c1CCCCc1s2 Z31237931	Clc1ccc(cc1)c1csc2c1c(ncn2)N1CCN(CC1)CCNC(=O)c1ccco1 Z285575400	NC(=O)C1CCCN(C1)C(=O)c1cc(Cl)ccc1Cl Z32279616	CN1CCN(CC1)C(=O)c1c(c2ccccc2)n(c2c1cccc2)C Z241830612	CC(C(C(=O)N1CCC(CC1)C(=O)N)Sc1ccc(cc1)O)C Z930946514
Oc1ccc2c(c1)CN(CC2)C(=O)Nc1ccn(n1)Cc1ccccc1 Z603981096	CC(C[C@H](C(=O)N(Cc1cnccn1)C)NC(=O)OC(C)(C)C)C Z1453085454	CCONC(=O)C1CCCCC1 Z254323136	N#C/C(=C/c1ccc(cc1)OC)/C(=O)OCC(=O)Nc1ccc(c(c1)S(=O)(=O)N1CCCCCC1)C Z19824244	CC(COc1ccc(cc1C)C(=O)C1=C(O)C(=O)N(C1c1cccnc1)CCN1CCOCC1)C Z57221851	NC(=O)C1CCN(CC1)C(=O)c1sc2c(c1C)c(F)ccc2 Z135538592	COc1cc2c(cc1NC(=O)C(OC(=O)CNC(=O)c1sc3c(c1Cl)cccc3)C)oc1c2cccc1 Z13947687	O=C1NCCN(C1)C(=O)Cc1cc(Cl)c2c(c1)OCCO2 Z192627346	CC(c1n[nH]cc1/C=N/N=C1c2ccccc2c2c1cccc2)(C)C Z218560570	CCc1ccc(cc1)C(=O)Nc1scc(n1)c1c[nH]c(c1)C(=O)N Z243129842	NCCOCC(=O)N.Cl Z1428158847	COc1ccc(cc1)N(S(=O)(=O)c1cccc(c1)C(=O)OCc1cc(OC)ccc1OC)C Z89635410	COc1cc(Cl)c(cc1NC(=O)CSc1nc2sc3c(c2c(=O)n1c1cccc(c1)C)CCC3)C Z19559706	CCOC(=O)Nc1ccc(cc1)NC(=O)NCCN1CCC(CC1)C Z433688548	Fc1ccc2c(c1)nc(n1c2nc(=O)c(n1)c1ccccc1)S Z1251219807	O=C(c1ccc(cc1)c1ccccc1)CSc1nnc(s1)NCc1ccco1 Z92657490
O=C(Nc1cc(Cl)ccc1Oc1ccccc1)CCSCc1ccccn1 Z605744020	O=C(Cn1cnc2c(c1=O)cccc2C)NC(C(=O)NCCC(=O)N)Cc1ccccc1 Z1418769021	CC(CC(=O)Nc1ccccc1)NCc1ccc(s1)C Z433191090	O=C1NC(C(=O)N1CC(=O)N(C12CC3CC(C2)CC(C1)C3)Cc1ccco1)Cc1ccccc1 Z15788420	C=CCOc1cccc(c1)C1N(CCCN2CCOCC2)C(=O)C(=C1C(=O)c1ccc(cc1)C)O Z316169726	NC(=O)C1CCN(C1)C(=O)CCc1nc2ccccc2c(=O)[nH]1 Z666947144	O=C(NCc1ccco1)COC(=O)/C=C/c1cccc(c1)C(F)(F)F Z18476937	CCN(C(=O)C1CC1c1ccc(s1)C)C1CC(=O)NC1=O Z1000067138	O=C(Cn1cnc2c(c1=O)cccc2C)N/N=C\1/CC2C(C1(C)CC2)(C)C Z166765700	Cc1cc(=O)n2c(n1)sc(n2)N1CCc2c1cccc2 Z368505386	CC(C1(C)CC1)N.Cl Z1201023040	N#C/C(=C/c1ccc(o1)c1ccc(cc1)Cl)/C(=O)Nc1cccc2c1cccn2 Z46080218	Clc1ccc2c(c1)ncnc2N1CCN(CC1)c1ccc(cc1)C(=O)C Z127482524	Cc1nccc(n1)c1cccc(c1)NCc1nnnn1c1ccccc1 Z739427530	c1ccc(cc1)n1ncc2c1ncnc2NC1CC1 Z220404372	CCN(C(=O)COc1cccc(c1)F)CC(=O)Nc1ccc2c(c1)OCCO2 Z30788143
O=C(Nc1ccc(c(c1)Cc1ccccc1)OC(F)F)CSCc1ccccn1 Z605762462	O=C(C1CSC2(N1C(=O)CC2)C)Nc1cnc2c(c1)cccc2 Z240713214	Brc1cccc(c1)C(NCc1ccc(cc1)n1cncc1)C.Cl Z812519190	COc1cc(/C=N/OCC(=O)NC23CC4CC(C3)CC(C2)C4)ccc1OCc1ccccc1 Z26014958	COc1c(OC)cccc1C1N(CCCN2CCOCC2)C(=O)C(=C1C(=O)c1ccco1)O Z57239271	CC1CCc2c(C1)c1cc(ccc1[nH]2)C(=O)N1CCC(CC1)C(=O)N Z30898954	O=C(COC(=O)c1ccccc1OCC(=O)Nc1cccc(c1)C(F)(F)F)NCc1ccco1 Z19607862	O=C1NCCN(C1)C(=O)CNC(c1ccc(cc1Cl)Cl)C Z145726224	Cc1onc(c1)CN1CCCN(CC1)C(=O)Nc1cccc2c1CCCC2 Z987858654	CN(C(=O)c1cccc(n1)C(=O)O)CCCOc1cccc(c1)S(=O)(=O)C Z1444078494	NCCN1CCC=CC1.Cl.Cl Z1946684598	O=C(Nc1cccc(c1)S(=O)(=O)N(c1ccccc1)C)CCCn1c(=O)oc2c1cccc2 Z27151698	O=C(c1cc2c([nH]1)ccc(c2)[N+](=O)[O-])Nc1nnc(s1)C(C)C Z606379886	CCN(Cc1cc(ccc1O)C(=O)C)CC.Cl Z57053614	N#CCNC(=O)c1ccc2c(c1)c(C)c([nH]2)C Z979002248	O=C(CCc1nnc2n1c1ccccc1c(=O)n2Cc1ccccc1)NCCCN1CCN(CC1)c1cc(C)ccc1C Z1172207728
CCc1ccccc1OCC(=O)Nc1cccc(c1)S(=O)(=O)NCc1ccco1 Z30003244	O=C(CCc1ccncc1)NCC(c1c(F)cccc1F)N(C)C Z1212203144	N#CCC(=O)NCc1ccccc1Br Z1724490741	O=C1CC2C(C1(CC2)CS(=O)(=O)Oc1ccc(cc1)N1CCN(CC1)S(=O)(=O)CC12CCC(C2(C)C)CC1=O)(C)C Z56920267	CCCOc1ccc(c(c1)C)C(=O)C1=C(O)C(=O)N(C1c1ccc(cc1)F)CCN1CCOCC1 Z57217753	Cc1ccc(o1)/C=c\1/sc2n(c1=O)nc(c(=O)n2)Cc1ccccc1 Z57391291	O=C(CNC(=O)c1cc(C)cc(c1)C)OCC(=O)NC(c1cc2c(o1)cccc2)C Z96499204	COc1ccc(cc1C(NC(=O)CN1CCNC(=O)C1)C)OC Z105931808	Cc1ccc2c(c1)CCCN2C(=O)c1ccc2c(c1)nc(n(c2=O)C)S Z244154622	O=C(c1cnn(c1)Cc1ccccc1)Nc1c(C)[nH]nc1C(=O)N Z1155485502	CN(CCNC(C)C)C Z137545666	Brc1ccc(c(c1)F)NC(=O)c1cccc(c1)S(=O)(=O)N(c1ccccc1)C Z30824646	N#C/C(=c/1\[nH]c2c(n1C)cccc2)/C(=O)CSc1scc(n1)C Z112835940	CC1OC(C)CN(C1)CCNC(=O)N1CCN(CC1)c1ncccn1 Z491781702	Fc1ccc(cc1)c1nn2cnc3c(c2nc1=O)cc(cc3)Br Z1251219806	NC(=O)C1CC(=NN1c1ccccc1)C(=O)NCc1ccc(cc1)O Z332940860
CN(Cc1ccc2c(c1)cccc2)CC(=O)Nc1cc(C)ccc1C Z50120167	O=C(Nc1ccc(cc1)C(Nc1ccc(nc1)C)C)NC1CC1 Z1608910896	CCCc1n[nH]c(c1)C(=O)NS(=O)(=O)c1ccccc1Br Z614884900	CCOc1ccccc1C(=O)N[C@H](C(=O)OCC(=O)NC12CC3CC(C2)CC(C1)C3)C(C)C Z85928871	Cc1ccc(cc1)C1N(CCCN2CCOCC2)C(=O)C(=C1C(=O)c1ccc(cc1)C)O Z57217627	NC(=O)C(N1CCC(CC1)c1c(C)[nH]c2c1cccc2)C Z646300860	O=C1NCC(O1)COC(=O)c1c2CCCc2nc2c1cccc2 Z148143604	O=C1NCCN(C1)C(=O)CCCc1onc(n1)C(C)(C)C Z394908078	O=C(C1CC2CCCC(C1)C2=O)NS(=O)(=O)N1C(C)CCc2c1cccc2 Z1138468598	NC(=O)c1ccc(c(c1)NC(=O)C1COc2c1cc(C)c(c2)C)Cl Z1715503570	COC(CS(=O)(=O)N)C Z1868316888	COc1ccc(cc1)N(S(=O)(=O)c1cccc(c1)C(=O)Nc1cccc2c1nccc2)C Z28487671	CC(c1nc2ccccc2c(=O)[nH]1)Sc1nc2sc3c(c2c(=O)n1Cc1ccco1)CCC3 Z16752130	C1CCN(CC1)Cc1ccccc1CNc1ccc2n(n1)nnn2 Z220423202	Nc1ccccc1n1ncc2c1nc[nH]c2=O Z381357636	CCN(CCOC1CCN(C1)Cc1cccc(c1)C(=O)Nc1ccccc1)CC Z1320238591
O=C(Cc1c(C)nc([nH]c1=O)c1ccccn1)OCc1nc2c(s1)cccc2 Z606491012	OCC(c1ccccc1)NC(=O)CCc1cncc(c1)F Z1616800150	OCC(C1OC(=O)C(=C1O)O)O Z57201291	O=C(CNC(=O)C12CC3CC(C2)CC(C1)C3)NCCC(c1ccccc1)c1ccccc1 Z32913873	COc1ccc(cc1)C1N(CCCN2CCOCC2)C(=O)C(=C1C(=O)c1ccc(cc1)Cl)O Z57216479	Oc1ccc(c(c1)O)C(=O)OCC(=O)N1CCN(CC1)C(=O)COC(=O)c1ccc(cc1O)O Z25218364	NC(=N)NCC1(CCCC1)c1ccc(cc1)F.I Z1090021380	O=C1Nc2ccccc2N(C1)C(=O)CNCCn1ncc(c1)C Z1139451976	O=C(C1Oc2ccccc2N(C1)C(=O)C1CC2CC1CC2)N1CCOCC1 Z164917100	NC(=O)COC(=O)c1cccc(c1)S(=O)(=O)N(c1ccccc1)C Z18870641	COC(=O)C(CN(C)C)N.Cl.Cl Z2096088400	O=C(Nc1ccc(c(c1)C(=O)N)Cl)CCCCc1ccc(cc1)Br Z443250934	O=C(N1CCc2c(C1)ccs2)NCCc1ccc(s1)c1csc(n1)C Z230736852	Oc1cccc(c1)CN(c1nccc(n1)n1cccn1)C Z1539186523	Cc1ccc2c(c1)c1CN(CCc1[nH]2)c1cc(Cl)nc(n1)N Z354361590	O=C1NN=C(C1CCNC(=O)c1cc2c(s1)c1ccccc1C(C2)(C)C)C Z1204660616
CCN(CC(=O)Nc1ccc(cc1)NC(=O)C)CCNS(=O)(=O)c1ccccc1 Z606104714	Clc1c[nH]c(c1)C(=O)Nc1ccc(cc1)CCN1CCCCC1 Z758843486	CCc1noc(n1)CN1CCN(CC1)S(=O)(=O)N1CCCC1 Z324782414	O=C(NC12CC3CC(C2)CC(C1)C3)Cn1/c(=C\C(=O)C(C)(C)C)/s/c(=C\c2cscc2)/c1=O Z48748440	CCCOc1ccc(cc1)C(=O)C1=C(O)C(=O)N(C1c1cccc(c1)[N+](=O)[O-])CCN1CCOCC1 Z56892926	N#CCCn1cc(c(n1)c1ccccc1)C=C1C(=O)NC(=S)NC1=O Z56787255	Clc1cc(CNCc2cccc(c2)C(=O)N)c2c(c1)CCO2 Z1646394426	CCN(Cc1ccco1)CCCN1C(=O)NC(C1=O)(C)C Z647732546	O=C1NC(=O)c2c(/C/1=C/Nc1cccc3c1cccc3)cccc2 Z165044930	O=C(CN1CCSC1=O)Nc1ccc(nc1)n1cncc1 Z317137924	COC(=O)NCC(=O)O Z111492620	CSc1nc2c(s1)cc(cc2)NC(=O)c1cccc(c1)S(=O)(=O)N(c1ccc(cc1)C)C Z28341409	O=c1c2c(sc3c2CCC3)nc2n1nc(N1CCOCC1)c1c2cccc1 Z31211498	CN(C1CCN(CC1)C(=O)NCc1onc(c1)c1ccc(cc1)C)C Z558364044	Fc1ccc(cc1)c1nn2cnc3c(c2nc1=O)ccc(c3)F Z1251219798	OCC1CCN(CC1)c1ccc(cn1)CNCc1ccc(cc1)C#N Z823518398
CC(Cn1nc(c(c1Cl)c1nc(c([nH]1)c1ccccc1)c1ccccc1)C)C Z60249342	OC(c1c[nH]c2c1cccc2)CN1CCN(CC1)c1ccccc1 Z353714524	Cc1cc(cc(c1)C)NS(=O)(=O)c1ccc(c(c1)C(=O)O)Cl Z45686124	CCc1ccccc1NC(=O)CN(C(=O)CCNS(=O)(=O)c1ccc(cc1)C1CCCCC1)C Z32256956	O=C1C(=C(C(N1CCN1CCOCC1)c1cccnc1)C(=O)c1ccc2c(c1O)cccc2)O Z359420014	CCCC1C/C(=C/c2cc(Br)ccc2OC)/C(=O)/C(=C/c2cc(Br)ccc2OC)/C1 Z53824827	CCN(S(=O)(=O)c1cccc(c1)/N=C\1/SC(CN1C(=O)CC(c1ccccc1)NC(=O)c1ccccc1Cl)C)CC Z28435718	COC(=O)c1ccc(cc1)CN(c1cn[nH]c(=O)c1Cl)C Z357956784	COc1nc2ccccc2cc1/C=C/C(=O)C12CC3CC(C2)CC(C1)C3 Z164680952	O=C(Nc1ccc(cc1)C(=O)N)COC(=O)c1cc2c(s1)n(nc2C)c1cccc(c1)Cl Z22152909	CCOC(=O)NN Z116365778	COc1ccc(cc1)N(S(=O)(=O)c1cccc(c1)C(=O)OCC(=O)Nc1ccc(cc1)C(C)C)C Z19063316	O=C(Nc1cc(ccc1N1CCOCC1)S(=O)(=O)N1CCOCC1)CSc1nnc2n1c1ccccc1c(c2)C Z20240755	O=C(Nc1scc(n1)c1c(C)[nH]c2c1cccc2)Cn1cnnn1 Z28738956	CON(c1ncnc2c1cnn2c1ccccc1)C Z220416906	O=C(NCc1ccco1)CSc1nnc(s1)Nc1ccc(cc1)Oc1ccccc1 Z19271934
O=C(c1ccc(cc1)n1cccn1)Nc1ccc(cc1)N1CCN(CC1)Cc1ccccc1 Z70838661	COC(=O)c1cn(c2c1cccc2)CC(=O)N(CCc1ccccc1)C Z337945286	CC(CCCC(NC(=O)c1ccccc1S)C)C Z59419180	COc1ccc(cc1)/C=C\1/SC(=O)N(C1=O)CCNC(=O)C1CCN(CC1)S(=O)(=O)c1ccc(cc1)C(C)C Z27650819	CC(COc1ccc(cc1C)C(=O)C1=C(O)C(=O)N(C1c1cccs1)CCCN1CCOCC1)C Z57220189	NC(=O)c1c(nnc(c1C)C)N1CCN(CC1)CCC(=O)O.Cl Z1160867513	Clc1ccc(cc1)S(=O)(=O)N1CCN(CC1)C(=O)Cn1c(C)cc(=O)n(c1=O)CC(=O)N1CCN(CC1)S(=O)(=O)c1ccc(cc1)Cl Z356290326	O=C(Nc1cc(C)[nH]c(=O)n1)CCc1onc(n1)C1CCCC1 Z1643064477	O=C(CC12CC3CC(C1)CC(C2)(C3)Br)OCc1nc(N)c2c(n1)cccc2 Z167831236	Fc1ccc2c(c1)oc(n2)Cn1c(=O)onc1c1cnccn1 Z1408425579	CCN(CCC(N)C)CC.Cl.Cl Z406679928	COc1ccc(cc1)N(S(=O)(=O)c1cccc(c1)C(=O)Nc1cccc(c1)NC(=O)C)C Z28282226	CCn1cnnc1C1CCCN(C1)c1ncnc2c1c1CCCc1s2 Z1173429111	O=C(Cn1ccc(=O)c2c1ccs2)Nc1ccccc1 Z1262260424	OCC1CCCN1C(=O)c1[nH]c2c(c1C)cc(cc2)C Z1747825863	O=C(C(OC(=O)c1ccc(c(c1)O)C)C)Nc1ccc(c(c1)S(=O)(=O)N(C)C)Cl Z194474294
Cc1ccc(cc1)Oc1ccccc1NC(=O)c1ccnc(c1)n1cncc1 Z605768888	COCc1ccc(cc1)CN(C[C@@H]1NC[C@@H](C1)O)C Z2242847468	OC(=O)c1ccc(cn1)Cc1ccccc1 Z2286637852	CN(C(=O)C12CC3CC(C1)CC(C2)(C3)c1ccccc1)Cc1ccccc1N1CCOCC1 Z109855962	O=C(C(OC(=O)C1=COCCO1)C)Nc1cccc2c1C(=O)c1ccccc1C2=O Z73745903	S=C1NC(=O)C(=NNc2ccc3c(c2)OCCO3)C(=O)N1 Z55329111	Brc1ccc(c(c1)O)C(=O)NCc1cccnc1 Z910412878	O=C1NC(=O)C(N1)CC(=O)N1CCN(CC1)S(=O)(=O)c1cccs1 Z220379090	O=C(c1ccc2c(c1)nc([nH]c2=O)S)N1CCC(CC1)c1ccccc1 Z423428472	Fc1ccc(c(c1)F)CN(c1cc2nc[nH]c(=O)c2cc1[N+](=O)[O-])C Z285895498	OCC1(N)CC1.Cl Z1741975623	COc1ccc(cc1)N(S(=O)(=O)c1cccc(c1)C(=O)Oc1ccccc1OC)C Z28253774	CCOC(=O)c1sc2c(c1C)c(nc(n2)C)N1CCC(CC1)c1n[nH]c(=O)o1 Z2033612006	CC1CC1c1ccc(o1)CN(C(=O)CCCc1onc(n1)C)C1CC1 Z422499264	Clc1ccc(cc1)c1nn2c(n1)c1c([nH]c2=O)sc2c1CCCC2 Z55410776	Cc1ccnc(c1)NCC1CCN(C1)CCCN1C(=O)CNC1=O Z990550950
O=C(c1ccc(c(c1)Cl)Cl)Nc1cccc(c1)S(=O)(=O)NCc1ccco1 Z30002806	COc1cc(NC(=O)c2ccccc2)c(cc1/N=C/c1cc(Cl)ccc1O)OC Z86010007	CSCc1nc2sc3c(c2c(=O)[nH]1)CCCC3 Z56957440	O=C(Nc1ccc(cc1)C)CSCCC(=O)OCC(=O)N(C1CCS(=O)(=O)C1)c1ccccc1 Z24450259	O=C(C1=COCCO1)OCN1C(=O)c2c(C1=O)cccc2 Z18824621	NC(=O)C1CCCCN1C(=O)c1nnn(c1C)Cc1ccc(cc1F)F Z1838455100	O=C(c1cccc(c1O)Br)NCc1ccncc1 Z1143401698	O=C1NC(=O)C(N1)(C)CCc1ccc2c(c1)OCO2 Z993967162	O=C(NC1CCCc2c1cccc2)COc1ccc(c2c1C(=O)CC2C)C Z202900766	O=C(CC(c1ccccc1)c1ccccc1)Nc1ccc(c(c1)C(=O)N)Cl Z318168446	CC(C(c1nnn[nH]1)N)C.Cl Z744729054	O=C(Nc1cccc(c1)S(=O)(=O)N(c1ccccc1)C)CCc1ncc(o1)c1ccccc1 Z224041880	O=C1CCCN1c1ccc(cc1)CNC(=O)c1ccc(s1)C(=O)C Z109730336	O=C(c1sc2c(c1)c(F)ccc2)Nc1cccc(c1)c1nnn[nH]1 Z28082607	OCCN(c1ncnc2c1cnn2c1ccccc1)C Z220403918	O=C(Cc1coc2c1cc(C)c(c2)C)NCCCN1CCCCC1C Z167195712
O=c1[nH]c(=O)c2c([nH]1)ccc(c2)S(=O)(=O)NCc1cccc(c1)Cn1ccnc1 Z401425524	Cc1ccc(cc1)C1CCCN1C(=O)C(n1cnc2c1cccc2)C Z383326438	NC(=O)C(Sc1cc(C)c2c(n1)cccc2)C Z20243740	O=C(NCC12CC3CC(C2)CC(C1)C3)COC(=O)[C@@H](C(C)C)NS(=O)(=O)c1ccc2c(c1)OCCO2 Z56991936	O=C(C1=COCCO1)Nc1ccccc1Cc1ccccc1 Z26763697	CCc1ccc(cc1)/C=C\1/Oc2c(C1=O)ccc(c2)O Z119968802	Nc1ccccc1C(c1ccccn1)O Z1947444027	CCOC(=O)CN1CCNC(=O)C1c1cccc(c1)Br Z1554003287	O=C(N1CCC(=CC1)c1ccccc1)CCc1onc(n1)c1ccccc1 Z101242892	O=C(C(NS(=O)(=O)c1ccccc1F)C)NCc1ccc(cc1)C(=O)O Z278101618	CCCCNCC Z102768148	COc1ccc(cc1)N(S(=O)(=O)c1cccc(c1)C(=O)Nc1cc(OC)ccc1OC)C Z30943806	Cc1scc(n1)c1ccc(s1)CCNC(=O)c1ccc2c(c1)n[n-]n2 Z165045470	N#Cc1c(C)c(C)nn(c1=O)CCOc1ccccc1F Z98425198	NC(=O)C(c1c[nH]c2c1cccc2)N Z1996939123	CC1CCN(CC1)CCCCNC(=O)c1cc2c(o1)cccc2 Z423076084
COc1cc(ccc1OCc1ccccc1)CN(C(=O)COc1ccccc1[N+](=O)[O-])C Z70797473	O=C(CN1CCCC(C1)CNS(=O)(=O)N)NCc1ccccc1 Z1037456562	CCC(c1ccccc1O)NC1CCC(CC1)O Z1127236443	O=C(NC(C12CC3CC(C2)CC(C1)C3)C)COC(=O)c1ccccc1NC(=O)c1ccco1 Z19206483	CC(Oc1ccc(cc1)C(=O)C1=C(O)C(=O)N(C1c1ccc(cc1)[N+](=O)[O-])CCN1CCOCC1)C Z57238637	NC(=O)C1CCCN(C1)c1nc(nc2c1cccc2)C(F)(F)F Z86350355	O=C(CNS(=O)(=O)c1ccc(c(c1)[N+](=O)[O-])NCc1ccco1)OCC(=O)c1c[nH]c2c1cccc2 Z16674390	CCn1ncc(c1)CNc1ccc2c(c1)[nH]c(=O)o2 Z1823995150	Cc1ccc(nc1)NC(=O)c1ccc2c(c1)CC(OC2=O)c1ccccc1 Z212293628	O=C(c1c(C)oc2c1c(=O)n(cn2)C)NCCc1c(F)cccc1F Z512585916	OC(=O)C(S(=O)(=O)C)C Z815264076	O=C(Nc1cccc(c1)S(=O)(=O)N(c1ccccc1)C)CSc1nnc(o1)c1cccnc1 Z21988598	Clc1ccc2c(c1)nccc2N1CCN(CC1)Cc1c(C)nc2n1cccc2 Z52579675	CCOC(=O)N1CCCC(C1)C(=O)NCCN1CCN(CC1)CC Z403774322	NC(=O)c1cc2c(s1)cccc2 Z87614971	CCCNC(=O)C1Oc2ccccc2N(C1)C(=O)c1sc(nc1C)c1ccc(cc1)CC Z90869863
O=C(c1cc2c(s1)CCCC2)N/N=C/c1cn(nc1c1cc2c(o1)cccc2)c1ccccc1 Z50010753	COC(=O)CC1CCCN1C(=O)NCCc1c[nH]c2c1cc(F)cc2 Z1473340815	CCOc1ccc(cc1Cl)NC(=O)NCc1ccncc1 Z595633668	COc1ccc(cc1)C1N(N=C2C1CCC/C/2=C/c1ccc(cc1)OC)C(=O)COC(=O)c1ccc(cc1)S(=O)(=O)N1CCOCC1 Z18731954	Cc1nc(c(s1)C(=O)C1=C(O)C(=O)N(C1c1ccccc1)CCCN1CCOCC1)C Z57385128	COc1ccnc(n1)N1CCN(CC1)C(=O)c1scc(c1)C(=O)N Z806427032	O=C(c1cccc(c1)S(=O)(=O)Nc1ccc2c(c1)OCO2)NCCc1c[nH]c2c1cccc2 Z32439674	CONC(=O)NCc1ccc(cc1)N1CCNC(=O)C1 Z402500332	CC1CCC2(CC1)Nc1ccccc1C(=O)N2c1ccc2c(c1)OCCO2 Z48972150	Oc1nccc(c1)CNC(=O)c1ccc2c(c1)C(=O)N(C2=O)Cc1ccccc1 Z992081796	CCCN(CCCN)CCC Z1263529715	Clc1ccc2c(c1)ncnc2N1CCCN(CC1)S(=O)(=O)N Z1172205139	Cn1ccc(n1)NC(=O)C(NC(=O)c1ccco1)Cc1ccccc1 Z240293422	COc1ccc(c(c1)OC)CC(=O)NCc1ccc(cc1)C(=O)OC Z62680287	CC(n1ncc2c1ncnc2N1CCCO1)(C)C Z1661113946	CCOCCCNc1nnc(s1)Sc1ccc(cc1[N+](=O)[O-])S(=O)(=O)C Z238695960
CCCNC(=O)CNC(=O)c1cn(nc1c1cccc(c1)OC)c1ccc(cc1)C Z70832996	N#Cc1ccc(cn1)NC1CCN(C1c1ccccc1)C Z1900604298	CN(Cc1ccccc1)CCCNS(=O)(=O)c1cccc(c1)F Z133996218	COc1ccc(cc1S(=O)(=O)N1CCCCC1C)C(=O)Nc1ccc(cc1)S(=O)(=O)N1CCCC(C1)C Z27618233	Fc1ccc(cc1)C1N(CCCN2CCOCC2)C(=O)C(=C1C(=O)c1sc(nc1C)C)O Z57463895	Brc1ccccc1/C=C\1/COc2c(C1=O)cccc2 Z46095167	COc1ccc(cc1S(=O)(=O)NCc1ccc(cc1)Cl)C(=O)NCCc1c[nH]c2c1cccc2 Z32440181	COc1ccc(c(c1)C)NCC(=O)N1CCNC(=O)C1 Z1052634022	Cc1ccc2c(c1)C1(NC(=O)c3c(N1C)cccc3)C(=O)N2 Z48987514	Oc1ncccc1NC(=O)c1cn(c2c1cccc2)Cc1ccccc1 Z968580650	CCCNC(=S)NN Z56985754	N#Cc1cccc(c1)COC(=O)c1cccc(c1)S(=O)(=O)N(c1ccccc1)C Z18869985	C=CCn1c2nnc(n2c2c(c1=O)cccc2)SCc1ncc(o1)c1cccc(c1)Cl Z50983041	O=C(c1cccn1Cc1ccncc1)Nc1ccc2c(n1)cccc2 Z998761656	CCc1cccc2c1[nH]cc2C1CCNCC1 Z744593034	COC(=O)C(Cc1ccc(cc1)O)CNC(=O)Nc1ccccc1F Z1127203719
O=C(CCc1c[nH]c2c1cccc2)NCc1cccc(c1)NC(=O)C1CC1 Z200033972	COC(=O)NC1(CCCC1)C(=O)NCc1cnn(c1)c1ccccc1 Z1127856408	O=C(CSC1CCCc2c1cccc2)NCCNC(=O)C Z1021625600	O=C(N(C12CC3CC(C2)CC(C1)C3)Cc1ccco1)COc1ccc2c(c1)oc(=O)cc2C Z18477361	NC(=O)COc1ccc(cc1)C1N(CCN2CCOCC2)C(=O)C(=C1C(=O)c1ccc(o1)C)O Z57786467	O=C(Nc1sc2c(c1C(=O)N)CCCC2)CSc1nnc(s1)NC1CC1 Z74572475	O=C(c1ccncc1)NNS(=O)(=O)c1ccc2c(c1)Cc1c2ccc(c1)S(=O)(=O)NNC(=O)c1ccncc1 Z56776643	O=C1NC(C(=O)N1CCCN1CCCCCC1)(C)C Z641274088	Cc1cc(C)c2c(c1)C1(NC(=O)c3c(N1)cccc3)C(=O)N2 Z48978677	Cc1ccc(o1)c1scc(n1)C(=O)Nc1cc(cc(c1C)F)C(=O)N Z453791822	NC1CCN(C(C1)C)C Z1259339719	O=c1cc(CSc2[nH]cnn2)c2c(o1)ccc1c2cccc1 Z18740916	O=C(c1ccc2c(c1)nc1n(c2=O)CCC1)OCc1nnc(o1)c1cccs1 Z25291054	COc1ccc(cc1)CCNC(=O)CSc1nnc(n1C1CC1)N Z360123374	Clc1ccc2c(c1)ncnc2N1CC(C1)(C)O Z1815732952	O=C(CSc1nnc(s1)Nc1c(C)cccc1C)NCc1ccco1 Z20163546
COc1cc(ccc1OCc1ccccc1)CN(C(=O)c1ccccc1F)C Z70799475	COc1ccc2c(c1)c(CCNC(=O)COC1CCCC1)c[nH]2 Z1191880187	Cc1onc(c1CNC1CCCC(C1)C(F)(F)F)C Z401838190	CCCCCC(=O)Nc1ccc(cc1)C(=O)COC(=O)c1ccccc1SCC(=O)N1CCCC1 Z15705938	C=CCOc1ccc(cc1)C(=O)C1=C(O)C(=O)N(C1c1ccc(cc1)OC)CCN1CCOCC1 Z317045674	Oc1ccc(c(c1)O)C(c1c(=O)oc2c(c1O)cccc2)c1c(=O)oc2c(c1O)cccc2 Z56762724	COc1ccccc1CNC(=O)c1cccc(c1)S(=O)(=O)NCc1cccs1 Z62702876	O=C1NCCCCC1NCc1ccc(cc1)N1CCOCC1.Cl Z1138560162	C1COc2c(O1)cc(cc2)Nc1scc(n1)C12CC3CC(C2)CC(C1)C3 Z48851431	NC(=O)C(C(=O)N)NC(=O)c1sc2c(c1C)c(F)ccc2 Z301950880	CC(CN)(COC)O Z1020680364	[O-][N+](=O)c1cn(CCCOc2ccccc2)c(=O)c(c1)C(=O)N Z289963248	O=C1CCC(=O)N1CCNC(=O)c1cccc2c1[nH]c1c2CCCCC1 Z1198945813	Fc1ccccc1OCC(C(C)(C)C)Nc1ccc2n(n1)nnn2 Z1185867176	Nc1ccc(nc1)n1cnc2c1cccc2 Z324553138	COc1ccc(cc1)C1CC(=NN1C(=O)COC(=O)CNC(=O)c1ccccc1)c1ccccc1 Z19681448
O=C(c1cc(ccc1C)S(=O)(=O)C)Nc1ccc(cc1)N1CCN(CC1)Cc1ccccc1 Z70838518	O=C(C1CCCN1c1ccccc1[N+](=O)[O-])NCC1CCOCC1 Z2000317615	N#Cc1cc(ccc1Nc1ccc(c(c1)OC)OC)[N+](=O)[O-] Z31233107	CCN(S(=O)(=O)c1ccc(cc1)/C=C/C(=O)OCC(=O)Nc1cc(ccc1C)S(=O)(=O)N1CCCCC1)CC Z18898657	COc1cc(ccc1OC)C(=O)C1=C(O)C(=O)N(C1c1ccc(cc1)C(C)C)CCN1CCOCC1 Z314662524	NC(=O)C1CCN(CC1)c1nc(nc2c1cccc2)C(F)(F)F Z86247559	O=C(NC(c1cccc(c1)S(=O)(=O)N)C)NC1CCCCCCC1 Z212028978	O=C1NCCN(C1)c1ccc(cc1)CNC(=O)c1cnccn1 Z385079502	O=C(c1ccc(cc1)N1CCc2c(C1)cccc2)Nc1nnc[nH]1 Z930863766	O=C(Cn1nnc(n1)c1ccccc1C)Nc1ccc(cc1)C(=O)N Z16526356	NCC(C1CC1)(O)C Z1267773540	NC(=O)c1cc(cn1C)S(=O)(=O)N(c1ccccc1c1ccccc1)C Z846940262	O=C(C1ON=C(C1)c1cccc(c1)F)Nc1cccc(c1)n1ccnc1S Z998418932	CC(N(c1ccccc1)C)CNC(=O)c1cnn(c1C)C Z422894208	COCCNC(=O)c1ccc2c(c1)c1CCCCc1[nH]2 Z27705779	COC(=O)COc1cc2occ(c(=O)c2cc1CC)c1nnc(s1)c1ccccc1 Z90666994
O=C(N/N=C(\c1ccc2c(c1)Nc1c(S2)cccc1)/C)CCSc1ccc(cc1)C Z50075125	O=C(C(=O)NCc1ccccc1F)Nc1cnc2c(c1)cccc2 Z753769876	C=CCCOc1cccc(c1)N Z1695799353	CC(=O)OCC1OC(O/N=C/2\c3cc(C)ccc3N(C2=O)Cc2ccccc2)C(C(C1OC(=O)C)OC(=O)C)NC(=O)C Z168882354	COc1ccc(cc1Cl)C(=O)C1=C(O)C(=O)N(C1c1cccs1)CCCN1CCOCC1 Z335453466	NC(=O)C1CCCN(C1)C(=O)c1cc2ccccc2[nH]c1=O Z321708874	N#Cc1c(COC(=O)c2ccc(c(c2)S(=O)(=O)NCC2CCCO2)Cl)cn2c1cccc2 Z237921212	O=C1NCCN(C1)C(=O)CCCCOc1cc(C)ccc1C Z827966794	Cc1cc(C)c2c(c1)[nH]c(c2)C(=O)NC1CCS(=O)(=O)c2c1cccc2 Z226201346	NC(=O)Cc1ccc(cc1)NS(=O)(=O)c1cc(ccc1Cl)C(=O)O Z365133598	CCNCCOCC Z138138014	Fc1ccc(cc1)c1ccc(o1)/C=C/1\N=C(OC1=O)c1cccc(c1)S(=O)(=O)N(C)C Z51725398	Cc1nc(N2CCN(CC2)S(=O)(=O)c2ccc(cc2)C(C)C)c2c(n1)sc1c2CCC1 Z31131198	CC1CCCN(C1)CCNC(=O)c1ccc(o1)Cn1ccccc1=O Z422679462	CCCCNc1nc(C)nc2c1c(C)c(s2)C(=O)O Z234888348	Cc1ccc(s1)C(=O)Nn1cnc2c(c1=O)c1CCCCc1s2 Z27035273
O=C(c1cn(nc1c1cccs1)c1ccccc1)Nc1cccc(c1)S(=O)(=O)N1CCOCC1 Z30000955	COc1cc(CCNC(=O)CCc2cc3ccccc3[nH]c2=O)ccc1OC(F)F Z1558644217	CCS(=O)(=O)NCCNc1cc(nc2n1ncn2)c1ccccc1 Z1002331728	O=C(CNC(=O)C12CC3CC(C2)CC(C1)C3)OCC(=O)c1ccc(cc1)S(=O)(=O)N1CCCCC1 Z15487247	COc1cc(ccc1OC)C(=O)C1=C(O)C(=O)N(C1c1ccco1)CCN1CCOCC1 Z317042686	CC(Cn1c(nc2c1c(=O)[nH]c(=O)n2C)N1CCC(CC1)C(=O)N)CSc1nnc(s1)C Z237731416	[O-][N+](=O)c1ccc2c(c1)oc(=O)n2Cc1nc2c([nH]1)nccc2C Z1729746758	CC1CCc2c(C1)c1cc(ccc1[nH]2)C(=O)N1CCNC(=O)C1 Z31603285	O=C(N1CC2CC3CC1CC(C2)C3)Nc1ccc2c(c1)CCN2C(=O)C Z912526610	Fc1cccc(c1)Oc1ncccc1CNC(=O)c1cccc(c1)C(=O)N Z408804628	NCC1CCCCC1.Cl Z235354645	CCn1c(CN2CCN(CC2)c2ncnc3c2cnn3C)nc2c1ccc(c2)S(=O)(=O)N(C)C Z234865652	O=C(c1ccccc1c1ncc(o1)c1ccccc1)NCc1nc2c(n1C)nccc2 Z1688484002	Cc1nnc(s1)NCC1(CCOCC1)NC(c1ccccc1)C Z1359531989	CNc1cc(C)nc2n1nc(c2c1ccccc1Cl)C Z431948940	O=C(NCc1ccco1)CSc1nccn1Cc1ccccn1 Z1190350067
O=C(Cc1cccc2c1cccc2)Nc1cccc(c1)S(=O)(=O)N1CCOCC1 Z30000645	Clc1ccc(c(c1)NC(=O)N1CCCCCC1c1ccncc1)N1CCCC1 Z416035992	COc1ccccc1CNC(=O)CN1CCc2c1cccc2 Z30979359	O=C(NC(=O)NC1CCCCC1)COC(=O)c1cccc(c1)S(=O)(=O)NC(C12CC3CC(C2)CC(C1)C3)C Z25590696	COc1ccc(cc1C)C(=O)C1=C(O)C(=O)N(C1c1cccs1)CCN1CCOCC1 Z57220094	COc1cc(Br)c(cc1O)/C=C\1/COc2c(C1=O)cccc2 Z46095312	COCc1nn(c(=O)o1)Cc1nc2c([nH]1)cc(cc2)[N+](=O)[O-] Z1737970707	N#Cc1c(=O)[nH]c(c(c1C)CCC(=O)OCc1onc(n1)C)C Z267097038	O=C1CC(CNC(=O)N2C(C)Cc3c2cccc3)c2c(N1)cccc2 Z1345966596	O=C(c1ccc(cc1)n1cccc1)NC(C(=O)N)C(=O)N Z237710524	CC(S(=O)C)CCN Z1436472704	O=C(Nc1cccc(c1)S(=O)(=O)N(c1ccccc1)C)CNC(=O)c1ccc(s1)C Z33018967	Clc1ccc2c(c1)ncnc2N1CCN(CC1)Cc1nc2ccccc2c(=O)[nH]1 Z220429912	CC1CC(C)CN(C1)c1cn[nH]c(=O)c1Br Z238432174	COC(=O)c1ccc2c(c1)c1CN(CCc1[nH]2)c1ccc(cn1)C#N Z354353832	CCOC(=O)c1sc2c(c1C)c(nc(n2)CN1CCOCC1)N1CCc2c(C1)c1ccccc1[nH]2 Z204004504
O=C(c1ccc2c(c1)cccc2)Nc1cccc(c1)S(=O)(=O)N1CCOCC1 Z30000731	CNC(=O)C1CCCN1C(=O)CN1CCN(CC1)Cc1nccn1C Z1139743660	O=C(N1CCNC1=O)CSc1nnc2n1c1ccccc1c(c2)C Z20239841	CC(c1ccc(cc1)NC(=O)COC(=O)c1ccc(cc1)OCC(=O)N1C(C)CCCC1C)C Z16400655	O=C1C(=C(C(N1CCN1CCOCC1)c1ccc(cc1)C(C)C)C(=O)c1ccccc1)O Z57216414	COc1cc(ccc1OC)Cc1nn2c(nc1=O)s/c(=C\c1cccc(c1)Br)/c2=O Z316414554	Cc1ccc(c(c1)C(=O)CSc1nc2n(n1)c(C)cc(n2)C)C Z14484825	CCCN(CCC)CCc1cccc2c1CC(=O)N2.Cl Z1695926158	O=C(N1CCc2c(C1)cccc2)Nc1cc(ccc1C)n1cnnn1 Z433638002	NC(=O)CC1CCN(CC1)C(=O)c1sc2c(c1)c(F)ccc2 Z438010256	CCNCC(=O)O.Cl Z744593094	NC(=O)c1c(N)oc2c(c1=O)cc(cc2)c1ccccc1 Z995007714	O=C(Nc1sc2c(c1C(=O)N)CCC2)CSc1nc2ccccc2c(=O)n1c1ccccc1C Z19079199	CC(NC(=O)CCc1onc(n1)c1ccccc1)CN1CCOCC1 Z422693854	C1CN2C(C1)CN(CC2)c1ncnc2c1oc1c2cccc1 Z367551972	O=C(N1CCN2C(C1)CCCC2)Cc1csc(n1)N1CCNC1=O Z908773312
[truncated: 26 more rows]
